# Supplementary material for: Functional dynamics between resident transcriptionally active microbes (TAMs) and host genes underlie Dengue severity
Source: PLoS Negl Trop Dis. 2025 Dec 19;19(12):e0013836. doi: 10.1371/journal.pntd.0013836 (PMC12716792; doi:10.1371/journal.pntd.0013836)
Supplement: S1 Table — (XLSX) [file pntd.0013836.s003.xlsx]

## Sheet: Sheet1
S1 Table. Clinical distribution across dengue disease severities
Dengue Clinical Parameters	Mild (n = 45)	Moderate (n = 46)	Severe (n = 21)	p-value
Age	27	26	35	0.14	b
Gender (F|M)	15|30	17|29	4|17	0.34	a
NS1 antigen	3.22	3.5	3.5	0.75	b
Total Leucocyte Count (TLC)	5	3	2.7	<0.001	b
RBC Count	4.76	4.835	4.78	0.76	b
Packed Cell, Volume	41.2	42.25	43.9	0.18	b
Platelet Count	175	160	125	<0.001	b
Neutrophil	75.9	63.3	62.6	<0.001	b
Lymphocyte	14.1	24.5	26	<0.001	b
Monocytes	9.8	10	9	0.32	b
Eosinophils	0.2	0.2	0.5	0.32	b
Basophils	0.5	0.6	0.5	0.69	b
Hb	13.6	13.9	14.1	0.28	b
Total Protein	7.3	6.7	6.7	0.03	b
Albumin	4.4	4	4	0.05	b
Globulin	3.1	3	2.65	0.06	b
A.G. Ratio	1.4	1.3	1.55	0.19	b
Bilirubin (Total)	0.7	0.4	0.75	0.02	b
Bilirubin (Direct)	0.135	0.09	0.17	0.02	b
Bilirubin (Indirect)	0.56	0.31	0.55	0.03	b
SGOT-Aspartate Transaminase (AST)	41	59	97.5	0.03	b
SGPT-Alanine Transaminase (ALT)	42	41	66	0.13	b
AST/ALT Ratio	0.93	1.48	1.705	0.08	b
Alkaline Phosphatase	67	80	82.5	0.61	b
GGTP (Gamma GT), Serum	37	19	49	0.08	b
a-chi square; b-kruskal wallis
