# Supplementary material for: Functional dynamics between resident transcriptionally active microbes (TAMs) and host genes underlie Dengue severity
Source: PLoS Negl Trop Dis. 2025 Dec 19;19(12):e0013836. doi: 10.1371/journal.pntd.0013836 (PMC12716792; doi:10.1371/journal.pntd.0013836)
Supplement: S1 File — (XLSX) [file pntd.0013836.s004.xlsx]

## Sheet: Sheet1
S1 File. Distribution of total reads with human mapped reads and unmapped reads for all samples from the RNA-Seq data set
S. No.	ID	Total reads	Unmapped reads	Human mapped reads
1	IGIB113000849750	23299511	1649566	21649945
2	IGIB113002097879	16477656	1354555	15123101
3	IGIB113002156413	19925655	1385584	18540071
4	IGIB113002190929	17633205	1230797	16402408
5	IGIB113002224539	6567438	682339	5885099
6	IGIB113002257842	26940740	2960241	23980499
7	IGIB113002277314	27261611	1412997	25848614
8	IGIB113002278963	29758769	1124034	28634735
9	IGIB113002297804	13848382	1033302	12815080
10	IGIB113002298284	14244886	1538305	12706581
11	IGIB113002299733	13611130	954165	12656965
12	IGIB113002300009	14982819	1404240	13578579
13	IGIB113002300283	16870942	926324	15944618
14	IGIB113002307585	15157805	3254674	11903131
15	IGIB113002308435	17107421	1804978	15302443
16	IGIB113002311298	19468179	1398847	18069332
17	IGIB113002311561	11415973	1632419	9783554
18	IGIB113002313519	14984711	1812202	13172509
19	IGIB113002314270	16615870	1816052	14799818
20	IGIB113002317760	16316467	2447017	13869450
21	IGIB113002320529	26303039	1620524	24682515
22	IGIB113002340442	17329426	1693783	15635643
23	IGIB113002348939	23919980	1179483	22740497
24	IGIB113002353774	14534554	1738965	12795589
25	IGIB113002354	22082464	1516057	20566407
26	IGIB113002356641	17030282	1446498	15583784
27	IGIB113002358285	21356322	1363824	19992498
28	IGIB113002364921	19501711	1359252	18142459
29	IGIB113002365687	17457638	1400601	16057037
30	IGIB113002365734	34879484	5180282	29699202
31	IGIB113002368720	7027781	1342760	5685021
32	IGIB113002372457	16260762	1245086	15015676
33	IGIB113002374106	18585624	966981	17618643
34	IGIB113002374331	22341473	1401894	20939579
35	IGIB113002376445	11712074	1376259	10335815
36	IGIB113002385384	14570713	2547977	12022736
37	IGIB113002385680	23180592	1513056	21667536
38	IGIB113002385876	15346082	1123757	14222325
39	IGIB113002390340	13566386	1440980	12125406
40	IGIB113002393366	6383491	1069505	5313986
41	IGIB113002393520	8817605	1373609	7443996
42	IGIB113002393843	8969383	1219847	7749536
43	IGIB113002394123	9245934	1440925	7805009
44	IGIB113003404387	21616378	1302838	20313540
45	IGIB113003405741	22177548	1094656	21082892
46	IGIB1130117598	18365143	1031820	17333323
47	IGIB1130141653	15616351	1298467	14317884
48	IGIB1130143348	24728925	1658502	23070423
49	IGIB1130151498	11747792	1093714	10654078
50	IGIB1130170839	38170105	751776	37418329
51	IGIB1130176342	20539984	1484606	19055378
52	IGIB1130259871	31167943	1640989	29526954
53	IGIB1130259880	19374646	1572323	17802323
54	IGIB1130271063	9618968	1229174	8389794
55	IGIB1130349380	21377639	780849	20596790
56	IGIB1130388376	17643288	1646304	15996984
57	IGIB1130395724	13617157	1477368	12139789
58	IGIB1130417931	14652919	1481813	13171106
59	IGIB1130427008	15993027	1641027	14352000
60	IGIB1130465475	21895517	1356034	20539483
61	IGIB1130478750	35412124	3616763	31795361
62	IGIB1130480090	24297757	1186783	23110974
63	IGIB1130482394	7655892	986592	6669300
64	IGIB1130483166	9790561	1392067	8398494
65	IGIB1130486503	14640869	2184974	12455895
66	IGIB1130487048	23926908	1219690	22707218
67	IGIB1130488088	18883243	548020	18335223
68	IGIB1130489912	18898586	959008	17939578
69	IGIB1130490699	28515235	1982611	26532624
70	IGIB1130490942	19813431	1689702	18123729
71	IGIB1130491776	20042311	2062162	17980149
72	IGIB1130492220	10724111	1857756	8866355
73	IGIB1130492817	7466255	1374455	6091800
74	IGIB1130493563	14787110	2174539	12612571
75	IGIB1130493597	15537264	1994975	13542289
76	IGIB1130496737	14562422	926846	13635576
77	IGIB1130532683	12553095	2266613	10286482
78	IGIB1130536264	25796727	3278772	22517955
79	IGIB1130559003	14493570	1431771	13061799
80	IGIB1130564259	10264871	874502	9390369
81	IGIB1130567172	25067764	2001287	23066477
82	IGIB1130581789	14351102	2736251	11614851
83	IGIB113060368	21660786	2259041	19401745
84	IGIB1130630558	26311473	1192012	25119461
85	IGIB1130631658	14557466	1633624	12923842
86	IGIB1130635311	23648339	1535541	22112798
87	IGIB113065285	26448150	1159992	25288158
88	IGIB1130658717	14827839	1778106	13049733
89	IGIB1130661232	25111813	3841301	21270512
90	IGIB1130744095	22055633	1358832	20696801
91	IGIB1130757484	17009173	1537619	15471554
92	IGIB113078087	15595202	1396157	14199045
93	IGIB1130806789	23116678	1037890	22078788
94	IGIB113083612	22963878	1527422	21436456
95	IGIB1130902375	26666200	1606504	25059696
96	IGIB1130914037	20798557	1445015	19353542
97	IGIB1130918017	17502063	1466069	16035994
98	IGIB1130922003	23948924	1350047	22598877
99	IGIB1130922137	28240392	3291999	24948393
100	IGIB1130922387	13753982	1794400	11959582
101	IGIB1130923527	19818290	2870254	16948036
102	IGIB1130924841	24446191	1699966	22746225
103	IGIB1130925327	16154594	1438371	14716223
104	IGIB1130925817	18241703	997415	17244288
105	IGIB1130926534	36389483	4261147	32128336
106	IGIB1130927056	5595789	640971	4954818
107	IGIB1130927408	27470838	1726331	25744507
108	IGIB1130928465	25051921	1108375	23943546
109	IGIB1130929243	21312179	1193267	20118912
110	IGIB113093534	29511917	1880668	27631249
111	IGIB113484596	11662817	1422275	10240542
112	IGIB113664199	15346679	1921467	13425212
		1.87848e+07	1.6254e+06	1.71594e+07
