# Supplementary material for: Functional dynamics between resident transcriptionally active microbes (TAMs) and host genes underlie Dengue severity
Source: PLoS Negl Trop Dis. 2025 Dec 19;19(12):e0013836. doi: 10.1371/journal.pntd.0013836 (PMC12716792; doi:10.1371/journal.pntd.0013836)
Supplement: S2 File — (XLSX) [file pntd.0013836.s005.xlsx]

## Sheet: Sheet1
S2 File. Diversity Classification of Trancsriptionally active microbes (Alpha diversity)
S.No.	ID	Cohort	Shannon	Simpson
1	IGIB113000849750	Mild	7.41471	0.999234
2	IGIB113001484596	Mild	7.44984	0.999249
3	IGIB113002156413	Mild	7.6411	0.999376
4	IGIB113002224539	Mild	7.19566	0.999021
5	IGIB113002257842	Mild	7.63648	0.999408
6	IGIB113002277314	Mild	7.6431	0.999376
7	IGIB113002278963	Mild	7.51781	0.999296
8	IGIB113002298284	Mild	7.56448	0.999314
9	IGIB113002300283	Mild	7.33056	0.999135
10	IGIB113002311298	Mild	7.23322	0.999014
11	IGIB113002320529	Mild	7.34056	0.999114
12	IGIB113002354001	Mild	7.5493	0.999319
13	IGIB113002356641	Mild	7.58552	0.999344
14	IGIB113002358285	Mild	7.61451	0.999356
15	IGIB113002364921	Mild	7.47297	0.999298
16	IGIB113002372457	Mild	7.60709	0.999349
17	IGIB113002374331	Mild	7.42488	0.999248
18	IGIB113002385384	Mild	7.42191	0.999226
19	IGIB113002385876	Mild	7.60317	0.999348
20	IGIB113002390340	Mild	7.53873	0.999274
21	IGIB113002393843	Mild	7.44669	0.99925
22	IGIB113003405741	Mild	7.47265	0.999258
23	IGIB1130141653	Mild	7.3493	0.999154
24	IGIB1130143348	Mild	7.66895	0.999388
25	IGIB1130388376	Mild	7.62163	0.999362
26	IGIB1130417931	Mild	7.29596	0.999081
27	IGIB1130427008	Mild	7.40121	0.999215
28	IGIB1130486503	Mild	7.46987	0.999298
29	IGIB1130490942	Mild	7.66174	0.999389
30	IGIB1130492220	Mild	7.23224	0.999048
31	IGIB1130493563	Mild	7.29209	0.999105
32	IGIB1130532683	Mild	7.34991	0.999159
33	IGIB1130536264	Mild	7.25421	0.999068
34	IGIB1130564259	Mild	7.23759	0.999122
35	IGIB1130567172	Mild	7.57491	0.999341
36	IGIB1130631658	Mild	7.48544	0.999262
37	IGIB1130661232	Mild	7.35906	0.999151
38	IGIB1130806789	Mild	7.52736	0.999309
39	IGIB113083612	Mild	7.48767	0.999298
40	IGIB1130902375	Mild	7.2944	0.999076
41	IGIB1130914037	Mild	7.62514	0.999364
42	IGIB1130918017	Mild	7.28037	0.999061
43	IGIB1130923527	Mild	7.28491	0.999089
44	IGIB1130924841	Mild	7.47745	0.999286
45	IGIB1130928465	Mild	7.50332	0.999282
46	IGIB113001664199	Moderate	7.49337	0.999305
47	IGIB113002097879	Moderate	7.64378	0.999379
48	IGIB113002300009	Moderate	7.40585	0.999217
49	IGIB113002308435	Moderate	7.588	0.999354
50	IGIB113002311561	Moderate	7.57045	0.999307
51	IGIB113002314270	Moderate	7.49032	0.999271
52	IGIB113002317760	Moderate	7.48852	0.999288
53	IGIB113002340442	Moderate	7.62751	0.999363
54	IGIB113002348939	Moderate	7.57824	0.999328
55	IGIB113002353774	Moderate	7.53473	0.999293
56	IGIB113002365687	Moderate	7.40358	0.999228
57	IGIB113002365734	Moderate	7.45069	0.999227
58	IGIB113002374106	Moderate	7.44824	0.999255
59	IGIB113002376445	Moderate	7.55965	0.999328
60	IGIB113002385680	Moderate	7.44889	0.999262
61	IGIB113002394123	Moderate	7.19562	0.99903
62	IGIB113003404387	Moderate	7.51221	0.999291
63	IGIB1130117598	Moderate	7.26126	0.999054
64	IGIB1130151498	Moderate	7.30838	0.99913
65	IGIB1130170839	Moderate	7.04769	0.998822
66	IGIB1130176342	Moderate	7.38829	0.999218
67	IGIB1130395724	Moderate	7.61932	0.99936
68	IGIB1130478750	Moderate	7.3604	0.999165
69	IGIB1130482394	Moderate	7.43676	0.999228
70	IGIB1130483166	Moderate	7.31706	0.999156
71	IGIB1130487048	Moderate	7.28951	0.999074
72	IGIB1130488088	Moderate	7.00438	0.998739
73	IGIB1130490699	Moderate	7.45289	0.999227
74	IGIB1130491776	Moderate	7.47683	0.999271
75	IGIB1130493597	Moderate	7.41493	0.999233
76	IGIB1130496737	Moderate	7.4501	0.999252
77	IGIB1130559003	Moderate	7.6343	0.999367
78	IGIB113060368	Moderate	7.49105	0.999293
79	IGIB1130635311	Moderate	7.41946	0.999241
80	IGIB113065285	Moderate	7.60151	0.99935
81	IGIB1130658717	Moderate	7.43382	0.999247
82	IGIB1130744095	Moderate	7.4406	0.999278
83	IGIB1130757484	Moderate	7.41844	0.999244
84	IGIB113078087	Moderate	7.49387	0.999285
85	IGIB1130922003	Moderate	7.29179	0.999064
86	IGIB1130922137	Moderate	7.43665	0.999215
87	IGIB1130922387	Moderate	7.24141	0.999079
88	IGIB1130925817	Moderate	7.43952	0.999231
89	IGIB1130926534	Moderate	7.45445	0.999245
90	IGIB1130927056	Moderate	7.11972	0.998928
91	IGIB1130929243	Moderate	7.50177	0.999286
92	IGIB113002190929	Severe	7.39859	0.999171
93	IGIB113002297804	Severe	7.42157	0.999214
94	IGIB113002299733	Severe	7.43828	0.999238
95	IGIB113002307585	Severe	7.62596	0.999391
96	IGIB113002313519	Severe	7.40593	0.999231
97	IGIB113002368720	Severe	7.40782	0.999205
98	IGIB113002393366	Severe	7.36327	0.999156
99	IGIB113002393520	Severe	7.46067	0.999242
100	IGIB1130259871	Severe	7.40599	0.999189
101	IGIB1130259880	Severe	7.46189	0.999275
102	IGIB1130271063	Severe	7.55108	0.999319
103	IGIB1130349380	Severe	7.02356	0.998755
104	IGIB1130465475	Severe	7.23963	0.999057
105	IGIB1130480090	Severe	7.30137	0.999095
106	IGIB1130489912	Severe	7.30062	0.999092
107	IGIB1130492817	Severe	7.42992	0.999219
108	IGIB1130581789	Severe	7.64826	0.999358
109	IGIB1130630558	Severe	7.15696	0.998932
110	IGIB1130925327	Severe	7.56512	0.999294
111	IGIB1130927408	Severe	7.43359	0.999205
112	IGIB113093534	Severe	7.39885	0.999179

## Sheet: Sheet2
S2: Diversity Classification of Trancsriptionally active microbes (Beta diversity)
S.No.	ID	Cohort	Axis.1	Axis.2	Axis.3	Axis.4	Axis.5	Axis.6	Axis.7	Axis.8	Axis.9	Axis.10	Axis.11	Axis.12	Axis.13	Axis.14	Axis.15	Axis.16	Axis.17	Axis.18	Axis.19	Axis.20	Axis.21	Axis.22	Axis.23	Axis.24	Axis.25	Axis.26	Axis.27	Axis.28	Axis.29	Axis.30	Axis.31	Axis.32	Axis.33	Axis.34	Axis.35	Axis.36	Axis.37	Axis.38	Axis.39	Axis.40	Axis.41	Axis.42	Axis.43	Axis.44	Axis.45	Axis.46	Axis.47
1	IGIB113000849750	Mild	-0.101205	-0.0134606	0.00111923	0.00266538	-0.0618201	-0.0348159	0.0322245	0.0320046	-0.0260016	0.000632487	-0.00181402	0.00503297	0.0146802	0.0159943	-0.0100586	0.00593472	-0.00753549	0.0261848	0.0388692	0.012135	-0.0167356	0.00319927	-0.000720375	-0.0011674	0.0177228	0.00632428	0.0188038	-0.010531	-0.0168856	0.00639136	0.00559512	-0.000336021	0.00198125	0.00636502	-0.00393976	-0.00821075	0.00700253	-0.0103598	-0.00883099	-0.0136845	-0.00154969	-0.0275811	0.011659	-0.00925391	0.00809752	-0.0196587	-0.019747
2	IGIB113001484596	Mild	-0.0376062	-0.0862435	-0.0290116	-0.0523989	0.0238903	0.0383063	-0.0197158	0.0280714	-0.00634054	0.00369312	-0.0313647	-0.00372273	0.039351	-0.00123379	0.0513003	0.00688282	0.0393879	-0.00794963	-0.0305671	-0.0255931	-0.0248542	-0.0268115	0.00543671	-0.0139346	0.0454295	-0.0397203	0.0208318	-0.01965	-0.0131627	0.0377398	0.00231669	-0.00388061	0.0097075	-0.0404302	0.0366397	-0.0357381	0.00532839	0.0281219	-0.0149173	-0.00561142	-0.0176767	-0.00507071	0.0229716	-0.0373939	0.0254632	0.0110881	-0.00254666
3	IGIB113002156413	Mild	-0.105039	0.0190171	-0.0379229	-0.0405511	-0.0435454	-0.0213565	0.0248718	-0.0124731	-0.00723561	0.0144658	0.00608802	-0.0154875	-0.00958485	-0.0147839	0.0239936	0.0102011	-0.0102135	-0.000995173	0.00739259	0.00799692	-0.0075944	-0.0147686	0.0257782	0.00383442	0.00821884	0.00215651	0.00825384	-0.00374387	-0.00456602	0.00703532	-0.00992134	-0.010412	-0.000890195	-0.0155284	-0.0149875	-0.000940073	0.00144063	-0.0107799	0.00588144	0.0177226	-0.00889071	0.00262802	0.00124208	-0.0315627	0.0030464	0.0162316	-0.0180031
4	IGIB113002224539	Mild	-0.081001	-0.053381	0.100703	0.0273426	0.02465	-0.0413927	-0.0722115	-0.0164299	-0.100729	0.01297	0.0452559	0.0950634	0.008239	0.0599663	0.0275594	6.14e-06	-0.080823	0.0129425	-0.0255844	0.0537292	0.0406298	-0.0508451	-0.00245469	0.035618	0.00401502	0.00540564	0.0524267	0.00771176	0.0136618	0.0112892	0.0412573	0.0369569	0.0287408	0.0359182	0.0162704	-0.029339	0.0230183	0.0149719	0.00768495	0.0175856	0.00838544	-0.011207	-0.0227424	-0.00149046	0.0111977	-0.00717333	0.00605584
5	IGIB113002257842	Mild	-0.16275	0.356384	0.00342233	0.0291834	0.0646067	-0.0268657	-0.0214258	-0.00897524	0.0413814	-0.0319653	-0.0145217	0.0139542	-0.00352294	-0.0678497	0.0125233	0.0181263	-0.00897755	0.00353957	-0.00738209	0.0274494	-0.0207146	0.00757916	-0.000688385	0.00362492	0.0177853	0.0115334	3.51e-05	-0.00892581	0.0123063	-0.00797885	0.0252921	0.0211116	-0.00629072	0.00680087	-0.00379475	-0.00723086	0.0154277	0.00533826	0.018995	-0.0270497	0.00674382	0.0094364	-0.0193188	0.0136941	0.00829679	-0.00302919	-0.0124463
6	IGIB113002277314	Mild	-0.0443193	0.0977768	-0.0226453	0.00661869	-0.0929271	0.0299714	0.0318506	-0.043848	-0.0169454	-0.0228092	0.00925352	0.00833647	0.00681982	-0.01364	0.0049118	0.023665	0.00128132	-0.0205049	0.00247044	0.0265828	0.0294354	0.00851803	-0.0170172	0.0194004	-0.00404304	0.0118498	-0.0255921	0.00570265	-0.00166582	0.00551134	-0.00807681	-0.0220878	0.0488937	-0.034225	0.017856	0.0215675	0.0141856	0.0157887	0.00278747	0.0104104	0.00578882	-0.0147619	-0.0122139	0.0248661	-0.0273332	-0.000485924	-0.0137559
7	IGIB113002278963	Mild	0.00837974	0.022545	-0.0111358	0.00205158	-0.103746	0.0967185	-0.00414653	-0.016461	0.0245756	-0.0522221	-0.00887685	0.0436202	0.0561476	-0.0209465	0.0509341	0.0262231	-0.00646859	-0.0140338	0.0292875	0.0116673	0.0669225	0.0157908	-0.0419744	0.00840482	0.0270746	0.0255569	-0.00788332	0.0247549	-0.010031	0.0283432	-0.0029234	0.0112403	0.0252592	-0.0196272	0.019641	-0.00462177	-0.027553	0.00806321	0.0365609	-0.00108658	-0.0093112	-0.000300256	-0.0164279	0.0163887	-0.0214941	-0.0144402	-0.0177282
8	IGIB113002298284	Mild	-0.0942563	-0.0123671	0.0154096	-0.0236223	0.000844716	0.000505778	-0.0346381	-0.0493975	-0.0395976	-0.00131323	0.0100131	0.0291663	0.0167563	-0.0262659	-0.0328061	0.00182803	0.00320458	0.0300362	-0.0202002	0.0042832	-0.0114389	0.0013171	-0.00391126	-0.0360947	-0.0191277	0.0452196	0.0158108	0.0298645	-0.0109386	-0.00910801	-0.0406771	-0.0183941	-0.0071263	-0.0271223	-0.0138807	-0.0238959	-0.0398711	-0.00574207	0.0141351	-0.00897813	0.00082921	-0.00312072	0.0211141	0.00503825	0.0187516	-0.0157336	0.0062038
9	IGIB113002300283	Mild	-0.0234548	-0.0347574	0.0569826	0.050134	-0.0315143	0.00292346	-0.0184183	-0.00529023	0.051021	0.0219162	0.0703092	-0.0227051	0.000987155	0.0385683	-0.0355018	-0.0619069	0.0331348	-0.0273869	-0.00971177	0.0487736	-0.0721455	0.0584456	-0.00305667	-0.0309506	-0.00550288	0.00482358	-0.0455238	0.0385988	0.000251853	0.0760387	0.0260831	0.0464779	0.0102682	-0.017124	0.0296553	-0.046154	0.0275127	0.00395523	0.0295501	-0.0111782	-0.0166038	0.0221993	0.00837321	-0.0152479	0.0151906	-0.00550668	-0.00800629
10	IGIB113002311298	Mild	0.266435	0.0506841	0.0651017	-0.036384	-0.00528632	0.00322852	0.0229895	-0.018614	0.00416072	-0.00603757	-0.0268853	-0.00382119	-0.0185733	0.0292768	-0.0231371	-0.00452762	-0.00823936	0.0280713	-0.0313309	0.0133051	-0.00336879	0.0208196	-0.0152942	0.0601155	-0.030277	0.0150764	0.0140256	0.0249482	0.0137937	0.0092072	-0.0107885	-0.00630843	-0.00868564	0.0447647	-0.0135001	-0.00450336	0.0108621	0.00834919	0.00967352	0.0096864	0.016148	0.0135565	0.0281677	-0.0100512	-0.0278558	0.00635471	0.0114035
11	IGIB113002320529	Mild	0.240606	0.0596814	0.0545821	-0.0507628	0.00328428	-0.00518679	0.0213343	-0.0222507	-0.00595186	-0.00636194	-0.00871963	-0.0102304	-0.0211249	0.0284695	0.000419173	-0.00306006	0.000398515	0.011479	-0.00772736	-0.0129125	-0.0131131	-0.00336546	0.00978188	-0.0156166	-0.0243087	-0.0167809	0.0192672	-0.033809	-0.0424787	0.0325298	0.0153997	0.00685901	-0.00171244	-0.00338023	0.00643999	0.0292618	-0.0208828	0.017825	0.0195138	0.014598	0.010822	-0.0042735	0.0105434	-0.0399915	-0.0238207	0.0152594	-0.013452
12	IGIB113002354001	Mild	-0.107548	-0.0215296	0.01384	-0.0357566	-0.0199672	0.0485646	-0.0189269	0.00545638	0.016214	-0.00498787	0.013168	-0.0294653	0.00985697	-0.00560575	-0.00421167	-0.0110408	-0.00489523	-0.00470552	-0.018736	-0.018398	-0.00431269	-0.00344044	-0.00888881	0.00998955	0.00670022	-0.0293763	0.013414	0.00240555	-0.0030248	-0.0141002	-0.0190255	0.000825014	0.0271564	0.0266766	0.00523611	-0.0240411	0.0392058	-0.017413	0.0353745	-0.00418401	-0.0283777	-0.00960328	0.0451998	-0.0240077	-0.00535423	0.00751368	-0.00598169
13	IGIB113002356641	Mild	-0.0937932	-0.0122503	-0.00395019	-0.0363587	-0.0376173	-0.0137163	0.0141992	-0.00628399	-0.0136929	0.0381615	0.00230222	-0.0047576	-0.00147896	0.00222459	-0.00387312	0.0165552	-0.00196389	-0.0161207	0.00590292	-0.0069852	-0.00609922	0.00266276	-0.0156868	0.0306732	-0.0077187	0.00788622	0.0122403	-0.00104949	0.00440262	-0.0176491	0.0107617	0.0296246	6.4e-05	-0.00722109	0.0117869	-0.0100203	0.00793908	0.00372959	0.00415426	0.0152627	-0.0130159	-0.0150066	-0.0124224	-0.0216433	-0.026921	0.00518254	-0.017544
14	IGIB113002358285	Mild	-0.0942225	0.00753194	-0.0251894	-0.0145278	-0.0517396	0.00782322	0.0421724	-0.00895384	-0.00451185	-0.00516415	0.00615512	0.00669967	-0.00887575	-0.0284064	-0.00749392	0.0222482	-0.00729251	-0.0183981	-0.00442297	-0.00539535	-0.0017989	-0.00198565	0.0432099	0.00383063	-0.0130792	-0.0175613	0.00505288	-0.00546245	0.00134819	0.0289786	-0.0100013	-1.51e-05	0.000880294	-0.00210047	0.00749993	-0.0124836	0.0222005	0.00499395	-0.0115029	-0.000835153	0.019091	-0.0244271	-0.0225616	0.0010681	-0.0102545	0.0115534	-0.00311971
15	IGIB113002364921	Mild	-0.155331	0.11465	0.0440845	0.0526235	0.0461168	0.0180752	-0.0409891	0.00912455	0.0236688	-0.0142711	0.0189615	-0.00371238	0.0240464	0.0518928	0.0142872	-0.00940117	0.0850434	0.0585449	0.0446016	-0.0205678	0.00874814	-0.00183695	0.0154166	-0.0170347	-0.0157944	0.0170652	0.0539953	-0.0521445	-0.000281971	-0.0249616	-0.0333997	-0.000760221	0.00948612	0.0147386	0.015286	0.00980606	0.00272875	0.0360146	-0.00462875	0.0367465	-0.0305929	0.0439455	-0.0119274	0.0333998	0.00805464	0.0201974	-0.00902742
16	IGIB113002372457	Mild	-0.113278	0.0110363	-0.00136126	-0.0389096	-0.0337904	-0.0181732	0.0318509	-0.000360205	-0.0128992	0.0158135	0.0124684	-0.0159892	-0.0259176	-0.0126257	0.00762596	0.0118442	0.0116954	-0.0220286	0.00491288	0.02423	0.00588572	-0.0194978	-0.00582242	-0.00725516	-0.00182913	0.00102528	0.000249919	0.00213682	-0.00298361	-0.000783136	-0.00759913	-0.00555239	0.00423467	0.0112427	-0.00844781	-0.00212911	-0.0106158	-0.00237307	-0.00448691	0.00537579	-0.0239183	0.00978386	0.0210587	-0.00728759	0.00230735	9.33e-05	0.0113605
17	IGIB113002374331	Mild	-0.12252	0.02266	0.00706389	0.0160968	-0.0504986	-0.0381764	0.0253832	0.0219317	-0.03746	0.0118927	-0.0145803	-0.0222177	-0.025832	0.0284352	0.00364501	5.88e-05	0.0218297	0.0219051	0.0375181	0.0149643	0.0195781	-0.0096732	-0.0234499	0.00235379	0.031683	-0.00134017	-0.0193235	0.00442684	0.00568225	-0.00964948	0.0107587	-0.00481967	-0.00580432	0.0199518	-0.00492589	-0.00546581	-0.00292287	-5.62e-05	-0.00681546	-0.000811733	0.012199	0.030752	0.0392289	-0.0153157	0.00304185	0.0100662	0.00144625
18	IGIB113002385384	Mild	0.124169	-0.00453255	-0.137708	0.0671711	-0.00246071	0.0234192	-0.0322533	0.0180405	0.00866441	0.0310976	0.0135848	-0.0141981	-0.00381804	-0.0305768	0.00328212	0.00790832	-0.00459112	0.00632963	-0.0156286	0.0283771	0.0165918	-0.0015512	0.0254918	-0.00195462	-0.00533311	0.00696679	-0.0311343	-0.0147685	0.0200121	-0.00987521	0.000202063	-0.00335833	-0.0209172	0.0188263	0.00963026	0.00270319	-0.0163602	0.0246345	0.00269646	0.0200063	-0.00834911	-0.0271641	-0.0129126	0.00621796	-0.00646904	0.00895598	-0.0165503
19	IGIB113002385876	Mild	-0.0912951	0.040622	0.0129064	0.0200274	-0.000405721	0.0125125	0.0137279	-0.0415357	0.0434097	0.00622356	0.0549636	0.00780302	-0.0312268	0.0275623	-0.00875008	-0.0357896	0.0238722	0.0350848	0.0211661	0.0105247	-0.0268659	-0.0126658	0.00326354	0.0581998	-0.020827	-0.0118633	-0.0291901	-0.0175747	0.00099074	-0.0193164	0.0308622	-0.010882	0.0102066	0.0049957	-0.0411171	-0.000188072	0.0108649	0.00807919	-0.0556553	0.02765	0.027179	0.00144894	0.0149286	0.0247206	-0.0318452	-0.00317719	-0.00348482
20	IGIB113002390340	Mild	0.000176279	-0.078039	-0.00897047	-0.0014326	-0.00310732	0.0134152	0.011553	-0.0585165	0.0293481	-0.011651	0.0246273	-0.0103762	-0.0172291	-0.0197446	-0.0430345	0.025138	-0.00190118	0.027329	0.00285521	0.028276	-0.0278526	-0.0400161	-0.00869232	0.00980581	0.0247019	-0.0118032	0.00868504	0.00588675	-0.00973866	0.0392682	-0.0222301	-0.017216	0.018208	-0.0038109	-0.0199718	-0.000785581	-0.0246381	-0.012298	-0.0279989	0.00665969	-0.00368402	0.00031971	-0.00477234	0.0107937	0.0194101	-0.0187382	-0.0115518
21	IGIB113002393843	Mild	-0.0880152	-0.0195242	0.0149957	-0.0213865	0.0366355	-0.0529098	-0.051209	-0.0400949	-0.0373281	-0.0204691	0.0303308	0.0264027	0.0553706	0.000609743	0.00774754	0.00276514	-0.00752558	0.0107102	-0.0292426	0.00765198	-0.0469985	0.070206	0.00345981	0.036758	0.0112209	0.0503933	-0.00476853	-0.048923	-0.0170582	-0.0367848	-0.0141665	0.015604	0.00514399	-0.044635	-0.0104819	0.00372392	-0.0130299	0.0167549	-0.0384972	-0.0142009	-0.0105408	-0.0143904	0.0429755	-0.0355293	-0.0476231	0.0293024	0.00740815
22	IGIB113003405741	Mild	-0.07873	-0.0104073	0.0386088	0.0230002	-0.0464926	0.0648166	0.0194919	0.00975758	0.0197496	0.00993819	0.0346431	-0.0038938	0.000633517	-0.00444834	-0.0239398	-0.0244557	-0.0215931	0.0459995	0.0223995	-0.0504375	-0.0215525	-0.0103623	-0.0729677	-0.00268807	0.0257003	0.00372765	-0.0146927	-0.00922761	-0.0430319	0.0208256	-0.0194989	0.0558788	-0.0629808	0.0490775	0.0407211	-0.00378005	0.0022657	-0.00705768	-0.0275883	-0.0134716	0.0277818	-0.0423629	-0.0105033	0.0278639	-0.00391378	0.00813699	0.0131641
23	IGIB1130141653	Mild	-0.0993915	-0.0453654	0.0686966	0.00572785	-0.0606789	0.0654783	-0.0383463	0.0183859	0.00991269	0.00562999	-0.0525769	-0.0242118	0.0107172	0.023613	-0.0281441	-0.0293936	-0.0388764	0.0256796	0.00743144	0.0148599	-0.0470648	0.0349544	0.0625662	0.0070305	0.036816	0.015174	0.0511457	0.011768	0.0661594	0.0238825	0.0451813	-0.06426	0.00329837	0.0140915	0.0111155	0.027095	-0.0567555	-0.0028763	0.00561785	-0.0595232	0.0282685	-0.00787569	0.00659227	0.0331275	-0.00979129	0.0395428	-0.0193462
24	IGIB1130143348	Mild	-0.0611074	0.0280559	-0.0406429	-0.002519	-0.0540133	0.0168488	-0.00808181	-0.0417636	0.00137305	-0.0209537	0.018699	0.0186752	-0.00724029	-0.00400978	-0.00844264	0.00153353	-0.00129925	0.019157	-0.0226089	-0.0123334	0.0128853	0.0215639	0.00197921	-0.0166648	0.0227457	0.00735835	0.000999306	0.0232461	0.0126114	0.00308976	-0.0433806	-0.00652288	-0.00232146	0.016952	0.00295376	0.00373946	0.022808	-0.00800876	0.013868	-0.00745142	-0.00647319	-0.0212821	-0.00434589	-0.00802099	0.00926442	-0.0282002	0.00769211
25	IGIB1130388376	Mild	-0.0850865	0.0128992	-0.00971287	-0.0520529	0.00857025	-0.0327158	-0.0046725	-0.0201473	-0.00727431	0.0398656	0.0186738	-0.00169413	0.0147892	-0.0174051	0.0168042	-0.0317037	0.00315108	-0.0399512	0.0316939	0.00416079	-0.0297324	-0.00359869	-0.0154895	0.00422679	0.00190729	-0.000876412	0.0303132	0.000562716	0.00370139	0.00642609	0.00687798	-0.00470263	-0.0219281	0.00778434	0.0119911	0.0205522	0.00894431	0.00525251	-0.0228545	0.0112873	-0.019696	-0.00391923	0.00262231	-0.00341402	0.0119583	0.0504065	0.015023
26	IGIB1130417931	Mild	0.242449	0.0285614	0.00422905	-0.0202365	0.0181426	0.00528862	0.0144414	0.00298272	0.00274241	0.0312497	-0.0114849	0.012281	-0.00820883	0.00229378	-0.0108093	0.0145724	0.0104717	0.0421636	0.0131345	-0.00287357	-0.0371305	-0.019654	-0.0584629	0.0185116	-0.0236312	0.000853793	-0.0124743	0.0243485	-0.0183895	0.0126991	-0.00341061	-0.0170404	0.0125149	-0.00205317	0.0168977	0.032854	0.0237206	-0.011804	0.0379302	-0.00906047	0.0277413	-0.0070708	-0.00931543	-0.00176944	-0.0346555	0.0146806	0.00998083
27	IGIB1130427008	Mild	-0.126849	-0.0147055	0.0331331	-0.0230355	-0.0025191	0.0240951	-0.0432306	0.0523263	0.0104432	0.0134337	-0.0186474	-0.0222766	0.0138941	0.00768754	0.0209422	-0.0413165	-0.0955272	-0.0298996	-0.0404537	0.0149787	-0.0295295	0.0184971	-0.0362679	0.00894107	-0.0364094	-0.0628626	-0.0130259	-0.0219617	-0.00389859	-0.0371526	-0.099443	-0.032022	0.0215666	-0.00222597	-0.0118733	-0.0175128	0.0154733	0.024626	-0.00573239	-0.0339338	-0.00263497	0.026166	-0.0119541	0.0211022	0.0110188	0.00235458	-0.0185845
28	IGIB1130486503	Mild	-0.188174	0.106522	0.00771962	-0.000770106	0.0657312	-0.0401573	-0.0384275	0.0376103	0.0617007	-0.0185456	-0.0585203	-0.0518235	0.0187629	0.00623095	0.0234114	0.00500848	-0.0191717	-0.00134138	-0.0075363	0.0186967	0.0186805	0.00684183	-0.00338866	0.034162	0.0261034	-0.0187973	0.0116221	0.0473696	-0.0150014	0.0627741	-0.0344519	-0.00626805	0.0370008	-0.00822044	-0.00553225	-0.0103012	-0.00717496	-0.0207319	-0.0278692	0.0749472	0.00372647	-0.053184	0.0271641	0.00610811	-0.0294727	0.0161624	0.0425334
29	IGIB1130490942	Mild	-0.0926584	0.0301734	-0.0318472	-0.0406229	-0.0380216	-0.00445731	0.0363264	0.00838433	0.00470354	0.0107788	0.0186204	0.00655724	-0.0142514	-0.018064	-0.0086065	0.00672028	0.00407846	0.00334915	0.00252092	0.00552227	0.0109283	-0.00273649	0.00374004	-0.00156683	-0.0136757	-0.00996471	0.0031614	0.00553365	0.00578257	-0.00390581	-0.0118196	0.00577267	-0.00530215	0.00723516	0.0163507	0.00367042	-0.00152973	0.0137158	-0.00672548	0.00255958	0.0236099	-0.0110442	0.0159678	-0.0012244	-0.0121863	0.00407902	0.0048109
30	IGIB1130492220	Mild	0.149981	-0.0480863	-0.0600092	0.090121	-0.0192883	-0.0318962	-0.026612	0.019609	0.00623263	0.0206062	-0.0166993	-0.00933128	-0.00573	0.00429588	-0.0174434	7.96e-05	-0.00169976	0.0172618	0.000887212	-0.0157229	0.0139622	0.0225056	0.011583	-0.0039693	0.0172213	-0.00749494	0.000634778	-0.0181937	0.00425039	-0.00526889	-0.0215837	0.0233687	0.00248586	-0.0220178	-0.00181794	-0.00426426	-0.00186218	-0.0390093	-0.015436	0.0249277	0.00805847	-0.0371589	-0.00665775	-0.00138491	0.0146778	0.00672775	-0.0182992
31	IGIB1130493563	Mild	0.128782	-0.0349532	-0.0623258	0.0757168	-0.0203646	-0.0154167	-0.0384895	0.0257216	0.00562784	0.00432602	0.00895705	0.00813784	0.00532511	0.00886	0.0112355	0.0100678	0.011831	-0.0166061	0.00233182	-0.00734916	-0.011236	0.00810902	0.0127488	0.0217168	0.016405	-0.0314591	-0.00316002	0.000322339	0.0292129	0.0101804	0.00481815	-0.0095724	0.0109192	0.0169387	-0.0342398	-0.0210105	-0.00983818	-0.026344	0.01259	0.0232209	-0.0143476	-0.00564405	0.0026809	0.0229484	-0.00964226	-0.0166449	0.00168855
32	IGIB1130532683	Mild	0.130444	-0.0208318	-0.0876144	0.0675209	-0.00409933	-0.0154258	-0.0298259	0.0310387	-0.0100214	0.0270047	0.00899068	-0.0121561	-0.0120294	0.00698635	-0.0162068	0.0114094	-0.00136424	-0.0113683	0.0127042	-0.00567707	0.000410403	0.0115626	0.00422377	0.0143299	-0.00353914	-0.0219688	0.00407205	0.00530444	0.00575098	-0.00534821	0.000609473	0.00209897	-0.0046063	-0.00993693	-0.0185625	0.0120485	-0.0271353	0.00259812	0.00349766	0.0172649	-0.0023932	-0.0127033	-0.0080777	-0.00185201	0.0102169	0.0347982	-0.00944908
33	IGIB1130536264	Mild	0.228131	-0.00620754	-0.0773988	0.0490166	0.0214447	-0.0105013	-0.0379204	0.0172626	-0.0193425	0.0317906	-0.00746588	-0.0111344	-0.00340216	-0.00898796	-0.00251378	0.0132606	-0.00765077	-0.00795397	0.000968945	0.00309653	0.0140084	-0.000438151	0.00328239	0.00185429	0.00418963	-0.00504539	0.0134436	-0.00886463	0.0119794	0.0180227	0.00125127	-0.00404467	-0.00853758	0.00200312	-0.00806223	0.00853343	0.0147359	0.0063674	0.0248782	-0.00849903	0.0196211	0.0158203	0.00520723	-0.005889	0.00458388	0.00739422	-0.000452777
34	IGIB1130564259	Mild	-0.0881599	-0.0199386	0.0417557	0.155863	0.167085	0.0803024	0.157405	-0.0277757	-0.0677788	0.0242443	-0.00251483	-0.00825968	0.0218019	0.00722797	-0.0143609	-0.0112335	0.00206847	-0.0120829	0.0483433	0.0063084	-0.0126985	0.0180219	0.00453514	0.00758449	0.0194553	-0.0110064	0.0263041	-0.0125511	0.00457202	0.00318559	-0.0261961	-0.00958483	0.0209336	-0.0172722	0.00664529	-0.00955841	0.0162245	0.00553378	-0.00623948	-0.0109687	-0.00762006	-0.0347832	-0.0112474	-0.00618717	-0.00750174	-0.0324391	-0.0344914
35	IGIB1130567172	Mild	-0.0683035	0.0579491	-0.0704342	0.0263018	-0.0252138	-0.0101378	-0.00417465	-0.0090553	-0.00157571	-0.0306141	-0.0240079	0.0277171	-0.0178224	0.0113977	-0.00416184	-0.00099194	-0.00751194	0.00643946	-0.000485078	-0.0106935	0.0201376	0.0204817	-0.00744148	-0.0333242	-0.0158659	-0.000485558	-0.004423	-0.00181243	0.0111003	0.0122856	-0.0171631	0.00757477	0.00129129	0.00260135	-0.025172	0.013049	0.0354812	-0.0103934	0.00356329	-0.00170052	0.0128301	-0.0179781	0.00571404	-0.0169387	0.00107361	0.0153221	-0.00175182
36	IGIB1130631658	Mild	-0.151266	0.0879252	0.00804301	-0.0166627	0.0806863	0.0456769	-0.0562784	0.0151658	0.0527387	0.0770504	-0.0215044	0.124293	-0.11685	0.0793052	0.0103042	0.0504505	0.00988372	-0.0694781	0.0299335	-0.0211344	-0.00711166	0.0216737	-0.0129381	-0.0228309	0.0136117	0.00796188	-0.0179158	0.0199084	0.0037803	0.00801217	-0.0260343	-0.00427523	0.00471215	0.00591008	0.00499409	0.00793581	-0.019916	-0.00139594	-0.0208866	-0.0235423	0.00680066	-0.00517222	0.0243342	-0.0167715	0.0128575	-0.00751352	-0.0268027
37	IGIB1130661232	Mild	0.25438	0.0454013	-0.0808803	-0.00605531	0.0122493	0.030041	-0.0208487	0.0130737	-0.0296508	0.0179273	0.013927	-0.00302809	-0.00634321	-0.0135411	-0.00506618	0.0139241	-0.0132949	0.00645223	0.0081802	0.00313863	0.0031388	-0.00464252	-0.00926968	0.00328441	0.00395391	-0.00170987	-0.00453159	-0.00121948	-0.000561988	0.00472549	-0.0111076	0.00247399	-0.00208715	0.00594298	-0.00656218	-0.011037	0.001182	0.0065821	-0.00946977	-0.0139645	-0.00182484	-0.00255686	-0.00324473	0.0247769	0.0122312	0.00869969	-0.00343831
38	IGIB1130806789	Mild	-0.0850996	0.00577124	0.00984056	0.00484072	-0.0375799	0.0434443	-0.0221531	0.00890336	0.0155225	-0.00522222	-0.00637419	0.00861876	-0.00156494	0.00872204	-0.00502692	0.0125213	0.00544073	0.00999437	0.0189817	-0.00108629	-0.00520625	0.0274529	0.0254052	0.0292144	0.0623969	0.00739192	0.0204958	0.0116829	-0.0545115	0.017972	-0.0144364	-0.033171	-0.0439882	0.035765	-0.000478947	0.00355491	0.00711507	0.0202583	0.00177359	0.0219462	-0.0368849	0.0344265	-0.0518716	-0.031673	0.0290342	0.0073357	0.0486752
39	IGIB113083612	Mild	-0.0911877	0.104386	0.025764	0.0177597	-0.0102152	-0.0755301	0.00393701	0.0277338	0.0206324	-0.020321	0.0120763	-0.00372438	0.0143437	-0.0131675	-0.0328716	0.00183153	0.00341205	-0.0125439	-0.00836943	-0.0120142	-0.00479531	-0.00419539	0.00734977	-0.000929217	0.0104524	0.0245674	0.0532296	0.00750643	-0.00281244	-0.0169952	0.0228616	0.0324564	-0.0228602	0.00280579	-0.00609789	-0.0163148	0.0158774	0.0391254	0.0414447	-0.00999186	-0.018306	-0.0220882	0.0203794	0.00448137	-0.00189138	-0.0167791	-0.0104042
40	IGIB1130902375	Mild	0.250231	0.0566428	0.0539127	-0.0464831	0.0079626	0.00347235	0.0335549	-0.0101316	0.000675398	-0.00200606	-0.0034518	-0.00983587	0.00613069	0.0370534	0.0147682	0.00159833	-0.00537816	-0.00677288	0.00147177	-0.0101292	0.00382256	-0.03221	-0.00679578	0.0212612	-0.0180121	-0.020555	-0.022789	-0.0104716	-0.0133875	0.0132355	0.0305261	-0.0186752	0.00384135	0.029746	-0.0132933	0.0064517	7.01e-05	-0.00466912	0.049424	-0.00657408	-0.0500199	-0.00421685	-0.0173414	-0.0251465	0.0178844	0.0344936	-0.0162327
41	IGIB1130914037	Mild	-0.104482	0.0111305	-0.0253824	-0.0429367	-0.0397274	-0.0178257	0.0334754	0.0065993	0.000947079	0.0147925	0.0180391	0.00113193	-0.0107497	-0.0158214	-0.00134357	0.0134618	-0.00589003	-0.0168402	0.00242966	0.00892465	0.00842791	0.00486013	0.0130725	-0.0113379	-0.00794067	0.0159207	-0.00423824	-0.00847843	0.00054399	0.00737788	-0.0201289	-0.000488244	-0.0159963	0.0175749	0.0020457	-0.000713101	-0.00241171	0.0166636	-0.0066972	0.0154027	0.001889	-0.000741399	0.0171759	-0.00273322	0.0101313	0.00392108	-0.00676853
42	IGIB1130918017	Mild	0.257717	0.040726	0.0196017	-0.0171371	0.00757769	-0.00327296	0.0135653	-0.028478	0.0181677	0.01704	-0.0508898	-0.00902909	0.00323458	0.0114745	-0.0283363	0.0248923	0.032262	0.0164976	-0.0147542	0.00911366	-0.00815203	0.0391496	-0.0582085	0.068591	0.00677138	0.00662088	0.0106215	0.0130798	-0.0531699	-0.0427454	0.0132444	6.07e-05	0.0188718	-0.0234312	0.0109594	0.00314492	-0.0131012	-0.0324513	-0.00184733	-0.0217343	-0.0112961	0.0257083	-0.0157057	0.0101689	0.0385998	-0.00741071	-0.00367954
43	IGIB1130923527	Mild	0.214315	-0.00869086	-0.0781382	0.0436059	0.00630278	-0.0141376	-0.0361786	0.0209398	-0.0198901	0.0392248	-0.00284725	-0.00147326	0.0078033	-0.0142845	-0.0154677	-0.00160823	-0.00165037	0.00203826	0.0108771	0.0103249	-0.00300212	0.000385073	-0.00601427	0.00705996	0.0130595	-0.00576737	-0.00681804	0.00981575	0.0032054	0.00461568	-0.00272076	0.00458062	-0.00842638	0.00181461	0.00276993	-0.0167295	0.012114	-0.00198529	0.0133627	-0.00418203	-0.00200591	0.00296754	-0.00391432	-0.00913471	-0.0145244	0.0127642	-0.00932326
44	IGIB1130924841	Mild	-0.0465597	0.0341305	-0.0452276	0.0461769	-0.0587651	-0.00768757	-0.002279	-0.00536782	-0.0183358	-0.0482132	0.00120067	0.0361539	0.0161298	0.0243792	0.0255908	-0.0342088	0.00872953	0.0252736	0.00183169	-0.0253797	0.00602347	-0.0140143	-0.00911672	-0.0201523	-0.0168443	-0.0311828	-0.0101015	-0.00116574	-0.00342952	-0.000311651	-0.0162653	-0.0148798	0.00264623	0.00271155	-0.010849	0.0034197	0.0126715	-0.02421	-0.00155803	-0.0379022	0.00233664	-0.0196946	-0.0226644	-0.0359575	0.00286805	0.0256505	0.0285659
45	IGIB1130928465	Mild	-0.0874468	-0.000718805	0.0269309	0.028411	-0.0380366	0.0838945	0.0171403	0.0143037	0.0211588	0.0102939	0.0359543	0.00923199	0.000498418	-0.035648	0.028505	-0.000702095	-0.0189663	0.0308229	-0.000177945	-0.0279691	0.0014907	0.0390118	-0.00289487	0.00670918	0.0140095	-0.0289487	0.001218	-0.0212581	0.0114385	-0.0595732	0.053628	-0.043161	0.00449117	-0.0102891	-0.00718613	-0.0430868	-0.00307787	-0.0175604	0.0139446	0.0308256	0.00531017	0.000318168	0.00991842	-0.0409637	0.0236846	-0.0402745	-0.00562518
46	IGIB113001664199	Moderate	-0.200227	0.108888	0.00792921	0.00289226	0.0661039	-0.0252366	-0.0325409	0.0367309	0.0125565	0.00864725	-0.0637278	-0.0349363	0.00975176	-0.0186737	0.00312121	-0.0198958	-0.02827	0.0351851	-0.018499	0.0310506	0.00374177	-0.0110353	-0.0272412	-0.0284911	-0.00428766	-0.0265735	-0.0327242	0.00484895	0.0107931	0.0116657	0.0430771	-0.0216282	0.000840112	0.0105157	0.0432811	0.0399837	0.0305719	0.00179973	-0.0260318	-0.030681	-0.0341598	-0.00142907	-0.0113067	-0.0147069	-0.0226954	-0.048943	0.000178488
47	IGIB113002097879	Moderate	-0.0992046	0.0124034	-0.0283414	-0.0343232	-0.0324235	-0.00872069	0.0338607	-0.00936802	-0.0101777	0.029626	-0.00277135	-0.0180433	-0.0138343	0.00334571	0.0134027	-0.0037504	0.0336881	-0.0152486	-0.00916385	0.0062974	0.00623051	-0.0134785	0.0174773	0.0188756	0.000874043	-0.0180691	-0.0178692	-0.0155985	0.00611367	0.000583428	-0.00581072	-0.00556478	0.0231113	-0.00112223	0.00183377	-0.0178585	0.0118696	0.00695958	-0.0224428	-0.00596894	-0.0041852	0.00168605	-0.0182574	0.0302764	0.0168803	0.00719076	0.0123806
48	IGIB113002300009	Moderate	-0.0912211	-0.0711678	0.0254941	-0.053104	0.0269321	0.0523797	-0.039309	0.0336108	0.00537332	0.0317486	-0.0230423	-0.022921	0.0727655	-0.0186161	-0.0112359	-0.00201593	0.0542992	-0.0317544	0.00997091	0.0246784	0.0289715	-0.0148069	-0.01568	0.035979	-0.0650999	0.0551503	0.0305636	0.0206318	-0.00566443	0.0299497	0.00284158	-0.0205093	-0.0247295	0.0150842	-0.0665938	-0.0105891	0.0178791	0.00989856	-0.0259631	-0.0357515	0.0441618	-0.0231678	-0.039025	-0.0370357	0.02914	-0.0115047	-0.0286978
49	IGIB113002308435	Moderate	-0.148872	0.0668339	-0.0195901	-0.0302378	0.00447474	-0.0493252	0.0232379	0.0159194	-0.00826907	0.0174521	-0.011824	-0.0205712	-0.00655231	-0.00890503	0.00597105	-0.00396992	0.0064762	0.00308392	0.00708424	0.0198835	0.0198551	0.0061618	-0.0226109	0.00489454	0.00195861	-0.0120695	-0.0187183	0.00582179	-0.00613528	0.00729359	0.0270425	-0.00511214	-0.0115484	-0.0133432	0.0010023	0.0115798	-0.0037498	-0.00688783	-0.00533486	8.66e-05	0.00968357	0.0405236	-0.00836128	-0.00376924	0.00931543	-0.0141895	-0.00129049
50	IGIB113002311561	Moderate	-0.00349276	-0.0292516	-0.0445106	0.00132078	-0.0194831	0.0233344	-0.0221342	-0.0537992	0.00264649	-0.0497098	-0.0305495	-0.0123221	-0.0520176	-0.00435807	0.0312082	-0.0289433	-0.0214098	-0.0187651	0.00818453	0.0171243	-0.0421042	-0.0140001	-0.00248106	-0.000561183	-0.0111888	0.0114902	0.0205073	-0.0141241	-0.00795995	0.0155011	0.0180667	0.010786	0.016276	-0.0268525	-0.0379192	0.00817418	0.00186759	0.0371394	0.018262	0.0150774	-0.00380081	0.021621	0.00594874	-0.00345812	0.00396606	-0.0343638	0.0109145
51	IGIB113002314270	Moderate	-0.0596219	-0.075096	-0.00531049	-0.0719758	0.0336389	0.0443744	-0.0222699	0.0217348	0.0298832	-0.00639666	-0.0191525	0.0162182	0.0360413	-0.0158159	-0.0283698	0.0453688	0.00764771	-0.0199833	0.0055574	0.0439253	0.0128228	0.0162967	-0.0419566	-0.0197955	0.0094829	-0.00208083	-0.00824734	-0.0842427	0.004073	-0.0292986	0.0131887	0.00645172	-0.0257889	0.0279604	0.0103638	-0.0347852	0.00122792	-0.0483268	0.0238678	0.0134433	0.00320404	-0.00688891	0.0461263	0.0151756	-0.0300019	0.0178667	-0.000351645
52	IGIB113002317760	Moderate	0.0413216	-0.0729897	-0.125516	-0.00694537	0.0144827	0.0082357	0.00152655	0.037314	0.0252973	-0.011988	0.0208742	0.00390484	-0.00610446	-0.00530754	-0.0080044	-0.00549177	-0.012315	0.0182065	-0.00938848	0.0073552	0.0101047	8.87e-05	0.0154219	-0.0157088	-0.0170418	0.0186309	0.0156408	0.0148302	0.00242572	-0.0197807	0.00246759	0.00626044	0.0125327	0.0293489	0.00698971	-0.0174122	-0.000750044	0.00717278	-0.00889144	-0.0237946	0.00199445	0.0166991	0.0108224	0.014509	-0.00525269	-0.00972346	0.00969474
53	IGIB113002340442	Moderate	-0.0814182	-0.0308909	-0.0386822	-0.0582534	-0.023062	-0.00589322	0.00942061	-0.0197098	-0.0174921	0.0193517	-0.00831961	-0.0012953	0.0053658	-0.00588815	0.00662351	0.000152012	0.0116476	-0.0151415	0.00830523	0.00278785	-0.0063516	0.0115381	-0.00196471	0.00403271	0.000156054	-0.00800164	0.0118612	-0.00212387	-0.00938399	-0.0232634	-0.00995151	-0.0145963	-0.00618789	-0.0177434	0.00495276	-0.00933599	-1.26e-05	0.0104401	0.0174581	-0.0105253	-0.00448062	-0.00573878	-0.0261534	0.00561983	-0.000707893	0.00684616	0.00575911
54	IGIB113002348939	Moderate	-0.114311	0.0348469	0.0260134	0.0041572	-0.0347574	0.0497421	-0.0156451	-0.0194941	0.0285272	0.023081	0.00635803	-0.0113591	0.000409183	-0.00473282	-0.0339168	0.00691662	-0.027966	0.0266243	-0.00693923	0.0134192	0.027425	0.0110128	0.0266763	-0.0124625	-0.0543578	-0.0170392	-0.0127428	0.0137473	-0.016747	-0.0117556	0.0207585	-0.00766181	-0.0308996	-0.0335436	0.016403	0.0242139	0.0299773	0.0464964	-0.00925511	0.0401441	0.0153539	-0.0138171	0.0244666	-0.0176325	0.0208064	-0.0162663	-0.0254012
55	IGIB113002353774	Moderate	-0.0815783	-0.0502266	0.00571263	-0.0575698	0.0113809	-0.0144568	-0.000516932	-0.0357491	-0.0372088	0.0258219	-0.0117356	-0.0145477	-0.000252685	-0.0105735	-0.0256342	0.0193522	0.0134358	-0.00402485	-0.017795	-0.0424323	-0.00629984	0.00247842	-0.0134919	-0.00030526	0.0186922	-0.000691048	-0.00750282	-0.00189771	0.0212586	0.0200661	-0.00495257	0.025586	-0.0364176	-0.038362	-0.0119543	0.000554511	0.0170805	0.0629446	0.0128618	-0.000714883	-0.0161116	0.00401773	0.00175607	0.0530846	0.0114112	0.00429109	0.00260773
56	IGIB113002365687	Moderate	-0.121845	-0.0120141	0.0107377	0.0109322	-0.0405096	-0.0532218	0.0123763	0.024385	-0.0414721	0.0126333	-0.0262675	-0.0273483	-0.00426724	0.00768056	-0.00925328	0.0041428	0.018702	-0.0103441	0.0287128	0.00961976	-0.0143917	0.00900386	-0.0134263	-0.0119722	-0.0131669	-0.00758434	-0.0107245	-0.0115665	0.0117817	0.00633165	-0.000449859	0.0032659	0.0048161	-3.9e-05	0.0066681	0.0316295	-0.0258948	-0.00662631	0.021324	0.00763183	-0.00733632	0.00638919	0.0155279	-0.00438365	0.00998879	0.000686521	-0.000528141
57	IGIB113002365734	Moderate	0.238802	0.0686004	-0.101822	-0.0267267	0.0260251	0.0296557	-0.0205955	0.0037202	-0.0287832	0.0142319	0.0157775	-0.00787578	-0.00489065	-0.0167517	-0.0104554	0.00266783	-0.0074286	0.00591442	0.00239464	-0.00190551	0.00800585	0.013077	0.00597299	0.0106626	0.0131028	0.0118479	0.00342631	-0.00122141	0.00117991	0.0147232	0.00150844	0.00245754	0.00804843	0.00303279	-0.00145091	0.00641978	0.00715976	0.00754886	-0.015481	-0.025069	-0.00938878	0.0159906	0.00757173	0.00179646	-0.00745312	0.00528151	0.0033937
58	IGIB113002374106	Moderate	-0.122761	0.0235364	0.0220825	0.00209518	-0.00635596	0.0571756	-0.0141176	0.0268312	0.0333254	0.0530496	-0.0147596	0.0019186	-0.00791625	0.057753	0.024205	-0.0508706	0.00294664	0.0445736	-0.0102657	-0.00740323	0.0433919	-0.04066	0.0560442	0.000788539	-0.000405186	-0.00429826	-0.0149186	-0.00302014	-0.0386749	-0.000340269	-0.0191765	0.0349322	-0.0496616	-0.0757864	-0.0573519	-0.0111769	0.00629727	-0.0237108	0.0315088	-0.0319164	-0.00312429	0.0024807	-0.0124799	0.0114032	-0.0547557	-0.00903009	0.0233851
59	IGIB113002376445	Moderate	-0.122799	0.00527814	0.00899065	-0.050894	0.00204754	-0.0292692	0.0135524	-0.00138157	-0.0255192	0.02922	0.0157523	-0.0139249	-0.0164956	-0.0130634	0.00315622	0.018689	0.00793237	-0.0130785	-0.0262439	-0.0200646	-0.00411964	-0.0168399	0.00700792	0.00744415	0.00410604	-0.0172126	0.0177363	-0.00318446	0.00407889	0.000758057	-0.0215996	0.0123771	-0.00126528	-0.0167153	0.0533648	0.013384	-0.0271849	-0.00813151	0.00790325	-0.0162959	0.0143608	0.00421135	-0.023972	0.0111318	0.00149756	-0.0414402	0.000586436
60	IGIB113002385680	Moderate	-0.0912901	-0.0135746	-0.0143733	0.0189245	-0.0577639	-0.0295901	0.0103405	-0.000911753	-0.0253879	-0.0010347	-0.00965036	-0.00940239	0.00646205	0.00573826	-0.0130625	0.0065065	0.0139356	0.000945561	0.032457	0.00709897	-0.0146836	0.0136396	0.00320388	-0.00870898	0.00649668	0.00125916	0.00848301	0.00196357	-0.0166189	0.00646372	-0.000138844	-0.0213041	-0.00346953	0.00736521	0.00947808	-0.0132398	0.0106519	-0.0181367	0.0220111	0.00426729	0.0189932	-0.0128104	-0.000316351	0.0197794	0.00256384	0.00331924	-0.00505048
61	IGIB113002394123	Moderate	-0.0122884	-0.164327	-0.00167672	-0.0560644	0.0713715	-0.0625843	0.0449956	0.072183	0.0370489	-0.018925	-0.0134498	0.0154193	-0.00672146	0.013757	0.0116825	-0.0255745	-0.0017696	0.00339556	0.00134051	-0.00213986	0.0237814	0.0201275	-0.0113482	0.0205952	-0.00196158	0.0024367	0.00841607	0.00175072	-0.00512869	0.0104307	0.0125983	0.0190338	0.00349372	-0.0236714	0.00971168	-0.0132273	-0.0102095	0.023264	0.00896023	0.0177647	0.0135579	0.00751841	-0.0155855	0.0120863	0.0032112	-0.00183267	-0.0188448
62	IGIB113003404387	Moderate	-0.101209	-0.0259079	0.0390369	-0.014482	-0.0160483	0.0566778	-0.0274563	0.0118142	0.0120714	0.0165834	-0.00536977	-0.0151041	-0.0171967	-0.003163	0.00419921	-0.0228959	0.0160176	0.00613465	-0.0408683	-0.0292636	0.0440653	0.00550627	-0.00255127	-0.00407238	-0.00323326	0.0317072	0.0236434	-0.0271215	0.0124079	0.00142085	-0.0058758	0.0116467	0.00503986	0.0150647	0.0025651	0.0682242	-0.0253609	-0.00606567	0.0221687	0.018923	0.00170708	0.00685195	0.024494	-0.0121747	0.00220828	-0.0295893	0.000745165
63	IGIB1130117598	Moderate	0.186353	-0.00753874	0.0344192	0.0348532	-0.0175537	-0.0143138	-0.00807196	-0.00277531	0.0110847	0.0134302	0.00131794	-0.00258689	0.0126653	0.021184	0.0116435	0.000860871	0.0185173	-0.0727484	-0.00878633	0.0072884	0.0113314	0.0466926	-0.0218576	-0.0560453	0.0294283	0.00475809	0.00645448	-0.00130131	0.000424017	-0.0265486	0.0251316	-0.00845805	-0.00671796	0.00296443	-0.0444672	0.0567891	0.024336	0.026394	0.00415517	-0.00363096	-0.0372219	-0.0388022	-0.0315147	0.0310168	-0.0375353	-0.000754743	0.0236081
64	IGIB1130151498	Moderate	-0.0929691	-0.101901	0.0608197	-0.0230262	0.0300283	0.0344218	-0.046459	0.0514582	-0.00710509	0.0116096	-0.00665054	0.0153832	0.0574303	-0.0150518	-0.000169723	0.0505797	-0.00520871	-0.00558101	0.0385218	-0.0134303	-0.0750787	-0.0455014	0.0662918	0.00518085	0.00944392	0.0393683	-0.0452754	0.0308782	-0.0101416	-0.0397502	-0.0173769	0.0186369	0.0274158	-0.00275616	0.018709	0.052213	0.0520923	-0.0447426	0.0426815	0.0294859	0.0263541	0.0304225	-0.00455379	0.00419149	-0.00856312	-0.0060965	0.00237711
65	IGIB1130170839	Moderate	0.115594	0.0209114	0.183691	0.0258754	-0.0246963	0.0556571	-0.0161431	0.153152	-0.0846076	-0.111487	0.0109763	0.0397013	-0.08252	-0.056316	-0.046632	-0.00326092	0.0736231	-0.0131502	-0.0377132	0.0341395	-0.0116974	-0.0258116	-0.00887513	0.0207253	0.000683669	-0.00716522	-0.012325	-0.0161096	0.0205788	0.00746939	-0.0125447	-0.00319618	-0.00505011	-0.0353281	-0.00861048	0.00573099	0.00652545	-0.00271136	-0.0171196	-0.000583937	-0.0119148	-0.015742	0.00188859	-0.00266938	0.00335525	0.00690667	0.00918324
66	IGIB1130176342	Moderate	-0.11301	-0.0133193	0.00956127	0.000899715	-0.0492641	-0.0437703	0.0208702	0.0314436	-0.0278067	0.00859158	-0.00982288	-0.0216963	-0.00501883	0.0292518	0.00569475	0.0150204	0.0132123	-0.0181405	0.000827107	0.005389	0.012951	0.010332	0.00460491	0.00481931	0.00767105	-0.000702052	0.00707817	-0.0110813	-0.00102906	0.011964	0.00488063	0.0116783	0.0038249	0.00514586	-0.0273333	-0.0154621	-0.0131654	-0.0296761	-0.00849314	-0.00996245	0.00424333	-0.00140317	0.00128632	-0.00162385	0.0158209	-0.023131	0.0312815
67	IGIB1130395724	Moderate	-0.0686319	-0.00475977	-0.0334212	0.0256508	0.0402651	0.0488794	0.0667892	-0.0675518	-0.0440881	-0.0151595	-0.000968043	0.0260496	-0.00196932	-0.0173204	0.0152436	-0.0150931	-0.0236637	-0.0337182	-0.043005	-0.0238741	-0.025526	-0.00197005	0.011993	0.00536399	0.00584374	0.00536802	-0.0214724	0.00464027	-0.00679287	0.0114491	0.0134599	-0.00803364	-0.0235937	0.00326399	-0.0216821	0.0442737	0.0239684	-0.029712	0.00322	0.0195021	0.0141602	-0.000704614	0.00249291	-0.0186227	0.020395	0.0342886	0.00266595
68	IGIB1130478750	Moderate	0.220266	0.0298225	-0.0714958	0.0163715	0.0120669	0.010444	-0.0167136	0.0246175	-0.0382165	0.0179722	0.00195422	-0.0125301	0.00636936	-0.00530494	0.00356357	-0.0162075	-0.00722634	-0.0144154	-0.0131395	-0.0115663	0.0115222	-0.00791337	-0.00187933	0.0048311	-0.00365803	0.0175144	0.00498028	-0.00364274	-0.0247578	-0.0029226	0.00866405	0.00656871	0.00798934	-0.0281495	0.00345763	-0.00613192	0.00706342	0.00876205	-0.0161661	-0.00926321	0.0108764	0.0163155	-0.00600982	0.00374764	-0.00450826	0.00196454	-0.00109789
69	IGIB1130482394	Moderate	0.0275643	-0.122901	-0.0734812	-0.0523466	0.0480702	0.0114495	-0.0218182	-0.032639	-0.0114225	-0.0174052	-0.024754	0.0163511	0.00158306	-0.0213254	0.0270678	-0.00117085	0.0112558	0.00915868	0.0283636	0.0153334	0.0173024	0.0324786	0.0147008	-0.0165237	0.00566613	0.0199981	-0.0312985	-0.0312547	-0.0168085	0.0256326	0.0368621	-0.0047466	0.00171252	0.0227004	-0.018344	-0.00723975	0.0427627	-0.0238635	-0.0491697	-0.0157515	0.00240087	0.0168814	0.0167083	0.0194014	0.0244728	-0.0381388	0.0477253
70	IGIB1130483166	Moderate	-0.0178635	-0.0624786	-0.0479393	0.050998	-0.0119963	-0.0471391	-0.0147074	0.00427494	-0.037832	-0.00873094	-0.0274381	-0.00490629	0.00858385	0.0403249	0.000640685	0.0115347	0.0040967	0.00788849	-0.00111846	-0.0285789	-0.00960597	-0.0062668	-0.0126653	0.00354573	-0.0034445	0.00792796	-0.00410828	0.00290966	-0.0181953	-0.00833989	0.00702779	-0.031911	0.0189082	-0.026384	0.0289604	0.0203807	-0.0116037	0.00408628	-0.0310644	0.016203	0.021398	-0.00079996	-0.00677629	-0.0209578	-0.0168259	-0.0287448	0.00614489
71	IGIB1130487048	Moderate	0.221249	0.0237189	0.0579176	-0.00236174	-0.00242638	-0.00335349	0.00288047	-0.0164241	-0.00880276	-0.0202061	-0.00760942	0.000302429	0.0337967	0.00328423	-0.020978	-0.0273557	-0.0201416	-0.000694607	-3.97e-05	0.0180525	-0.0236005	0.0251849	-0.0147108	-0.01709	0.0380673	-0.0353841	0.0140858	0.0112023	-0.00485381	-0.0191893	-0.038787	0.0442666	0.00455185	0.016615	-0.0462591	0.0393825	-0.0167387	0.0259293	0.0077737	0.0266576	0.0530845	0.0122154	0.0140171	0.0143423	0.0427208	-0.0424944	0.0181703
72	IGIB1130488088	Moderate	0.194069	-0.0890514	0.121352	0.074507	-0.070041	-0.0470518	0.0521193	-0.0322528	0.0386569	0.0432707	-0.0753238	0.0793168	0.0240476	-0.0568466	0.0628977	0.0674305	0.0166664	0.0616016	-0.0268974	0.0151123	-0.0298085	0.0161691	0.0237416	-0.0149843	-0.0439369	-0.0315454	0.021385	0.00140603	0.0304823	0.025355	-0.0213418	0.0357752	-0.0263026	0.0132447	-0.000561904	0.00405589	0.00316236	0.00642702	-0.0409451	-0.0179184	-0.0297368	0.0193666	0.00599093	-0.00712472	-0.0161862	0.00361125	1.02e-05
73	IGIB1130490699	Moderate	0.232525	0.0690825	-0.0183721	-0.0470091	0.0201114	0.0162804	-0.00183806	-0.000254979	-0.0057446	0.0216235	0.0272625	-0.0122152	0.00177974	0.0084847	-0.00212129	0.0192192	0.000612791	0.0260155	0.0164933	-0.00473201	0.00476745	-0.0282215	0.000442297	-0.0306451	-0.0215312	-0.0201349	0.0220442	0.0229972	0.0266104	0.0164104	0.0121163	-0.00637258	-0.0138419	-0.0311472	0.0199659	-0.0124713	-0.00215717	-0.0132621	0.00585442	0.0116842	0.0152064	-0.00709702	0.0371291	-0.00171177	0.0198808	-0.0072858	-0.00143004
74	IGIB1130491776	Moderate	-0.0360017	-0.0673403	-0.0557042	-0.0111202	0.03593	-0.00984461	0.0921843	0.0425144	0.0465552	-0.0381964	0.0207848	0.0183606	-0.0164604	-0.0140128	0.00771445	-0.0109341	-0.00732761	-0.00336726	-0.0350359	-0.0134404	-0.00989158	-0.00150714	0.00454556	-0.021042	-0.00804868	0.00949524	-0.00195685	0.0192576	-0.00811908	-0.00165096	0.00484718	-0.00949743	0.00438527	0.00436441	-0.0112086	0.000913219	-0.0422976	-0.00459864	-0.000172648	-0.00835836	0.0152426	0.0248926	-0.015153	-0.0050773	-0.0178779	0.0181858	0.0124155
75	IGIB1130493597	Moderate	0.000475122	-0.102042	-0.0800675	-0.0334691	0.0362589	-0.0263621	0.0510688	0.0640262	0.037449	-0.041216	0.0264198	0.0195227	-0.00121288	0.00307263	0.0171028	-0.0159654	-0.00209644	0.00971632	-0.0177219	-0.00556168	-0.0201701	0.00858094	-0.00658526	-0.00577751	0.00637696	0.0118661	0.003342	0.0210467	-0.00812446	-0.00479055	0.0222276	0.00383696	-0.00570252	0.0118724	0.000188582	-0.00169758	-0.00308106	0.0126219	-0.0095592	-0.00297781	0.00890081	-0.0115873	-0.0168466	0.0143026	-0.0276578	-0.000414128	-0.0181424
76	IGIB1130496737	Moderate	-0.127229	0.00868733	0.0540822	0.0131959	-0.0142583	0.0387001	-0.00374964	-0.00220034	0.00351462	0.0106357	-0.0321701	-0.0612217	-0.022092	-0.00979808	-0.0368998	0.0209045	-0.0245563	0.0217967	-0.0432008	-0.0137371	0.0161983	-0.0233239	0.013392	-0.0492145	0.0249164	0.0356353	-0.0116963	0.0261183	-0.0305187	-0.0374191	0.0304797	0.0840048	0.075837	0.0150586	-0.0181624	0.00337457	-0.0165481	-0.0100804	-0.0547266	-0.0133377	-0.0212417	-0.00434933	-0.0237189	-0.0172692	0.0240049	0.0458238	-0.0235248
77	IGIB1130559003	Moderate	-0.0949615	-0.0108142	-0.00918136	-0.0459782	-0.0276777	-0.0155898	0.0196738	-0.0215432	-0.0153027	0.0308691	0.000978714	-0.00219299	-0.0280157	-0.0143339	-0.0124516	-0.00208625	-0.00187015	-0.0305386	0.00649998	0.00299111	-0.00205881	-0.00526806	0.0133647	-0.0138361	-0.00057805	0.00674172	0.0246212	-0.0178896	0.00438376	-0.0026371	0.00109382	0.00332259	0.00914514	0.00594812	-0.00978238	-0.0131723	0.0119523	-0.0226062	-0.00494748	-0.0123015	0.0198051	0.0105186	-0.0300206	0.021561	-0.0126597	0.00239312	0.0148372
78	IGIB113060368	Moderate	0.00646376	-0.0830693	-0.121107	-0.0290356	0.0178721	-0.00280794	0.0363123	0.0598104	0.0450995	-0.0280452	0.0330096	0.014459	-0.00527297	-0.00541209	0.025673	0.00902055	-0.018438	0.0210501	0.00368227	-0.00710012	0.00801814	0.0212952	-0.00160838	0.00405089	-0.00450545	0.0339388	0.00680661	0.0254866	0.00564261	-0.00270848	-0.00227704	0.00297533	0.00417206	-0.00547959	0.0107668	0.0173785	0.00192555	0.0232129	0.00207909	0.00600596	-0.00232395	-0.00789778	0.00380651	-0.00524515	0.00321633	0.0116657	-0.0250673
79	IGIB1130635311	Moderate	-0.112221	-0.0130473	0.0025469	0.00341483	-0.0396629	-0.0445869	0.0334734	0.0259274	-0.0225824	0.00854525	-0.0123365	-0.0107787	0.00361641	0.0266115	-0.021712	0.00782345	0.00391711	-0.00120235	0.0195143	-0.00206035	0.0200185	0.0188588	-0.00289189	-0.00641989	-0.0114855	0.00283763	0.00521465	-0.00712216	0.00260593	-0.00703909	0.00295386	-0.000390077	0.0197045	0.00405622	-0.00650946	0.00883736	0.00650723	-0.000706361	0.00767051	0.0149392	-0.0155277	0.0162263	-0.0067207	-0.0059854	-0.00204903	0.00161471	-0.0295555
80	IGIB113065285	Moderate	-0.104176	0.0641292	0.0110355	-0.0152586	-0.0260813	-0.00512024	0.0306559	0.00128889	-0.0107565	0.0317022	0.043762	0.0164302	-0.0347157	-0.0097539	0.00174439	-0.0235444	-0.00496723	0.0217226	0.0037995	0.00881546	0.0127194	-0.00544378	0.0113894	0.0216313	0.0213753	0.00155935	0.00802911	-0.00381635	-0.0134978	-0.0278688	0.0108583	-0.0284512	0.00797872	0.00429637	0.0124345	0.00433112	-0.00273267	-0.00211477	-0.00720013	-0.0439614	-0.0179198	0.0122357	0.00797659	-0.00698761	-0.0315847	-0.0120851	0.0103637
81	IGIB1130658717	Moderate	0.051192	0.0141133	-0.0788418	0.0746535	-0.0105535	-0.0180298	-0.0446634	0.0148196	0.00943435	-0.0145067	0.0134334	-0.0267333	0.0185088	0.00875114	0.00846735	-0.000351803	0.0158388	0.0170492	-4.85e-05	-0.0292284	0.000589623	-0.0104384	-0.00758129	0.0116512	-0.0181413	-0.0125183	-0.00563903	0.0192519	0.0238023	-0.0265735	-0.00898121	0.00265356	-0.0203183	0.00850114	0.0028915	-0.00195625	-0.00929427	0.00362788	-0.00799977	-0.0209282	-0.02175	0.0058389	0.00682852	-0.0237178	0.0227646	-0.0149934	0.00565974
82	IGIB1130744095	Moderate	-0.157125	0.0579481	-0.00143847	0.0927738	0.0843235	0.0721321	0.0919546	0.0117799	-0.035927	0.0175448	-0.00770683	-0.0282583	0.0320659	-0.00436333	0.0128419	0.0107795	-0.00266001	-0.0296652	-0.0360831	0.0291054	0.0300921	-0.00091453	0.0141442	0.00155897	-0.0215282	0.0209536	-0.00994648	0.00911433	-0.00218145	0.019162	-0.0134849	0.0166859	-0.0171873	0.0374461	0.00182958	-0.0116893	-0.0409351	0.00346284	0.0273679	0.00398984	-0.00353983	0.043406	0.0392522	0.00174358	-0.0121756	0.0137991	0.041875
83	IGIB1130757484	Moderate	-0.153931	0.0251297	0.0145933	0.00248832	-0.0220774	-0.0617831	0.00856512	0.0265879	-0.0390652	0.023894	-0.0129856	-0.0226651	-0.00353716	0.000960005	-0.00879484	0.021015	-0.0167079	-0.00829496	-0.00264113	-0.0337676	9.31e-05	-0.000635432	0.00858296	0.0083927	-0.0103371	-0.00969443	-0.0284616	-0.00499152	0.0355702	-0.0097713	0.00588659	0.0129866	-0.0189089	0.0047011	-0.00781813	-0.000457139	0.008729	0.00415184	0.0107266	-0.000466198	0.0347211	0.000913796	0.00893286	0.0236554	-0.00280305	-0.0172459	0.0198806
84	IGIB113078087	Moderate	-0.123492	-0.00626407	0.0386995	-0.0257918	0.0284037	0.0464736	-0.0342264	0.0135022	-0.0170767	0.0237826	0.0202301	0.0148587	0.0299926	-0.0238898	0.0281125	0.0226738	0.037572	0.00778556	0.0192192	-0.030986	-0.0307636	0.00726594	-0.0266808	-0.00981737	-0.00608248	-0.0637762	-0.0299857	0.0407753	0.0279819	-0.0293326	0.0483878	0.0184043	0.0207548	0.013994	-0.0266725	-0.0182309	-0.0570736	0.0474118	0.0067768	0.0193209	0.0314509	-0.00274819	-0.0452977	-0.0174286	-0.0206356	0.0053419	0.0423904
85	IGIB1130922003	Moderate	0.182399	-0.0278082	0.0484632	0.0246581	-0.00377814	-0.0242513	0.00998425	-0.0305309	0.038263	0.0354389	-0.0121153	-0.0041045	0.0156449	0.0121156	0.00532592	-0.0352487	0.0516453	0.00592217	-0.0485519	0.00336449	0.0281522	-0.0205987	-0.0361	-0.0631185	0.0329173	0.0204811	0.019485	-0.0232654	0.0374092	-0.00230364	0.00649665	-0.0170765	0.0339224	-0.0154535	-0.00741763	-0.018943	0.0272953	-0.0219317	0.0122411	-0.00241045	0.0598838	0.0120994	0.00140871	-0.0199761	-0.0149329	-0.000126033	-0.00476
86	IGIB1130922137	Moderate	0.157621	0.0255726	-0.0568925	0.0196463	-0.00108885	0.0029671	-0.0305422	0.0145848	-0.0246863	0.00166037	0.0248427	-0.000773864	-0.000111468	-0.00532982	-0.00522007	0.000431735	-0.0121027	-0.00655177	-0.000683678	6.9e-07	-0.000410211	0.00931049	-0.00492337	-0.0170408	-0.00228152	0.0133534	0.00251056	0.0024811	-0.0358598	0.00988328	0.00709932	-0.0116332	-0.00184222	0.000973878	0.00324001	0.0119957	-0.0012371	0.00182101	-0.0140376	0.00658792	0.00291898	0.0182023	0.0147453	-0.0118371	-0.00903008	-0.0125427	-0.00408669
87	IGIB1130922387	Moderate	0.0109107	-0.135467	-0.013321	-0.00946505	0.0157813	-0.0331913	0.0447842	0.0472742	0.0127678	-0.034881	0.0010704	0.0293686	-0.00454785	0.0244462	0.00184429	-0.00256514	-0.0106766	0.0325616	0.0134195	0.0176338	0.00237541	-0.00070371	0.000124545	-0.0236028	-0.0171241	-0.00555491	0.0172905	0.027528	-0.0190061	-0.00563581	-0.00846978	-0.0135754	0.0119007	0.00783468	-0.0100664	0.0310375	0.0219328	-0.00577249	0.0143403	0.00315265	-0.0399962	0.0172241	0.00598392	0.0269337	0.0170942	-0.0191588	-0.00297745
88	IGIB1130925817	Moderate	0.025355	-0.00833729	0.0116677	0.0539475	-0.0231767	-0.0118627	0.0021981	-0.0344999	0.0422448	-0.015673	0.0429026	-0.0225621	0.02862	0.0313994	0.0272307	0.0236188	0.0553103	-0.0387711	-0.0504672	-0.0570616	0.00931007	-0.032253	0.00252578	0.0428369	-0.00489344	0.0201119	-0.009486	0.0326176	0.0343943	-0.00867701	-0.0142413	-0.0189535	0.0358325	0.0212429	0.0312462	0.00267617	0.0334832	0.0163106	-0.0197509	-0.032379	0.00688817	0.0109919	0.0331564	0.0288953	0.00951067	0.00223288	0.00941031
89	IGIB1130926534	Moderate	0.227465	0.0708068	-0.102363	-0.010012	0.0257345	0.028309	-0.0260891	0.0292949	-0.0417745	0.00916101	0.014766	-0.0115242	-0.00650762	-0.012735	-0.00606199	0.00678599	-0.00669246	0.00878946	-2.53e-06	0.00201648	-0.00284232	-0.00751629	0.027342	0.0146601	-0.00198836	0.00413074	-0.00019625	-0.0142344	0.00267554	0.00710622	0.000400149	0.0120781	-0.0112005	0.00142396	0.023191	0.00384804	0.00808238	-0.00584179	-0.0140147	-2.23e-06	-0.0125307	0.00987495	-0.00400102	0.000557392	-0.00203923	-0.00503361	0.00423719
90	IGIB1130927056	Moderate	-0.048588	-0.130586	0.142663	0.0472293	0.0638138	-0.00793523	-0.0493137	-0.0382032	-0.00807689	-0.042421	0.078145	-0.107971	-0.0704879	0.0203365	0.0555224	0.114735	-0.0273871	0.0217332	-0.00756547	0.0163733	0.0129871	0.0312609	-0.0237936	-0.0316391	-0.0205904	0.000920593	0.0157325	0.00886579	-0.0169416	0.00243647	0.00124392	-0.0289297	-0.0357752	-0.0217646	-0.00271152	-0.00976232	0.00763941	-0.0187522	0.0104532	-0.0178646	0.012851	0.00296004	-0.0233082	0.0115792	-0.00962706	0.0186496	0.00497983
91	IGIB1130929243	Moderate	-0.0948692	-0.0281235	0.0117834	0.00569182	-0.013935	0.0741122	0.00784285	-0.00128654	0.0134413	0.0014885	-0.037887	0.0211065	-0.00529546	0.012702	-0.0134048	-0.0147236	-0.029411	-0.0153077	-0.0313395	-0.0480023	-0.00528937	-0.00864998	-0.0365137	0.00409458	-0.0452698	0.000857752	0.0308722	-0.00220068	0.0219367	-0.00202826	0.0562853	-0.0107298	-0.0211056	-0.0243084	-0.0035317	0.000336807	0.0245686	-0.0308529	-0.0236841	0.0492203	-0.0348216	-0.000724323	0.00990753	0.0601663	0.0324806	0.0220379	-0.00128643
92	IGIB113002190929	Severe	0.0628032	-0.0647721	0.0290179	0.0208262	0.0086673	-0.0108734	-0.0143926	-0.0335436	0.0590511	0.00735583	0.00543036	-3.78e-05	-0.00699295	-0.0178293	-0.0561593	-0.024896	-0.0250362	-0.0314594	0.0277624	-0.00612027	-0.000180284	-0.00850086	-0.000385462	0.0316374	-0.0309977	0.031219	0.0161886	-0.00387868	0.0545556	0.00119654	-0.00567012	0.0171666	-0.00737052	-0.0377935	0.038915	-0.00368497	-0.0201625	-0.0447155	-0.00132061	0.00752454	-0.0535058	0.00386797	-0.040978	-0.0168941	-0.022463	-0.0272241	0.0563379
93	IGIB113002297804	Severe	-0.0363073	-0.0848152	-0.00237999	-0.00861452	-0.00757794	0.0107713	0.00766054	-0.0194332	0.0374651	-0.0220897	0.038255	-0.0052504	0.0192752	0.0164225	-0.0160151	0.00861673	-0.0412361	0.0177655	0.0384108	0.0295015	0.0252533	-0.0412509	-0.0392581	0.0109238	0.0450212	0.000669296	-0.0475364	-0.0497639	0.0813099	0.0282152	-0.024928	0.0188372	0.00101532	-0.0225525	-0.0268009	0.0321928	0.000369633	0.015185	-0.0136567	-0.00178406	-0.0057803	0.0555982	-0.0129407	-0.0296054	0.0062488	0.0309623	-0.0166156
94	IGIB113002299733	Severe	-0.0198772	-0.0299162	0.00548782	0.014518	0.00214224	-0.0182606	-0.0240002	-0.0171835	0.0431958	-0.0428535	0.0474457	0.00184158	0.0353306	0.0177454	0.00616415	0.0205736	0.00568518	-0.0404486	-0.026872	-0.0145083	0.00886837	0.00186014	0.043953	0.0418809	-0.0189944	-0.0580069	-0.0149203	-0.0637576	-0.0423642	0.036477	0.034197	0.0311666	0.00421996	0.0145996	0.00373375	0.0548238	-0.038053	-0.02117	0.0103619	-0.0422919	0.0095281	-0.0231767	0.0127949	0.00908581	0.0201143	-0.0332945	-0.0193861
95	IGIB113002307585	Severe	-0.150942	0.163221	-0.034581	-0.00162477	0.0747129	-0.0632075	-0.00197241	-0.0163734	0.0536673	-0.0654915	0.0129883	0.0248269	0.0180695	-0.0291241	-0.0105733	0.00488089	-0.00407262	0.00545698	0.0352286	-0.0250188	0.00307203	-0.00284083	-0.00284847	0.000899091	-0.00908538	-0.0129754	0.0350227	-0.00290584	0.0266598	0.00661838	-0.00245922	0.00535693	-0.00903086	-0.0310434	-0.0101227	-0.000200867	0.00403246	-0.0360685	0.0132269	-0.0152599	0.0323389	0.00863131	-0.0180179	-0.00849053	0.0343619	0.0259952	-0.0048058
96	IGIB113002313519	Severe	-0.0642148	-0.0324534	-0.0521038	0.0293297	0.012951	-0.0121763	0.0118328	-0.0207094	-0.0635256	-0.0392399	-0.0375612	0.0211949	0.0114282	0.029311	-0.00240645	-0.0232725	-0.0281382	0.00191238	-0.000879594	-0.0369641	0.00124428	0.00283901	-0.0368729	-0.0128949	-0.0141425	0.0170643	-0.0248136	0.0029331	0.016472	-0.00672402	0.0196636	0.000902152	-0.0107705	-0.0246078	0.0278681	-0.00365103	-0.0269298	0.00483943	0.0141117	-0.0172819	5.5e-07	0.000707838	0.0161343	-0.00783604	0.020596	0.0181283	0.0369251
97	IGIB113002368720	Severe	0.0136281	-0.0826855	-0.0295552	0.00700169	0.0246707	0.00555037	-0.0180437	-0.0498392	0.00881806	-0.0341205	-0.0404031	-0.0248429	-0.0243325	-0.00289204	0.0565874	-0.0231855	0.021678	0.00652875	0.0628227	0.0475643	-0.0228216	-0.0806716	-0.0101862	0.00216252	0.000392405	0.0105819	-0.012725	0.0128266	-0.00519881	-0.0401371	0.00285087	0.0115501	-0.0080889	0.00239292	-0.00473401	0.0042979	-0.0178964	0.0206137	0.0211246	-0.0362397	-0.0187914	-0.0687748	0.0439892	0.022542	0.0147935	0.00547797	0.00349996
98	IGIB113002393366	Severe	0.0133763	-0.142151	0.0368866	-0.0559799	0.0668305	0.00780509	-0.0180136	-0.0657607	-0.0116072	-0.0266029	-0.0377157	0.00450424	-0.030264	-0.0198843	-0.0591337	-0.0217675	0.0335598	0.0217814	0.0356767	0.00528498	0.0769995	0.0635065	0.0501054	0.0170547	-0.0259239	-0.0575513	-0.0316309	0.0247565	0.0170881	-0.0250183	-0.0095656	0.0254328	0.027185	0.0146389	0.0246474	-0.00427424	0.0173749	0.0149799	0.022307	-0.0161625	-0.00173331	-0.0138137	-0.00329241	-0.00804885	0.00248052	0.0263259	0.00502463
99	IGIB113002393520	Severe	-0.0893913	-0.0356975	0.0285674	-0.0421113	0.0580683	-0.0315213	-0.0584777	-0.0559693	-0.0569336	-0.0366025	0.0124227	0.0126093	0.0195038	-0.0306141	-0.0531862	-0.0149504	0.0115181	0.00315364	-0.00321048	-0.0698962	0.023713	-0.0199954	-0.00237453	-0.0191368	0.0402685	-0.0314068	-0.00601375	0.0503372	-0.00474169	0.0337969	0.0021607	-0.0352444	-0.0224362	0.0238064	-0.0314566	-0.00454809	-0.00786484	-0.00973805	-0.0155397	0.00617625	-0.0347295	0.027279	0.0156486	0.00741288	-0.060464	-0.0176394	-0.0536207
100	IGIB1130259871	Severe	0.235359	0.0922366	0.0540597	-0.0775889	0.0149958	0.0115469	0.0196398	0.00502189	0.00306255	-0.0318734	0.0237588	-0.0056463	-0.00325002	0.0324662	-0.00992038	-0.0079823	-0.0185643	0.00229281	0.0228764	-0.0187918	0.0201108	0.0167066	0.0409885	-0.0225567	0.00051029	0.00758067	0.0118366	-0.0164798	0.00466383	-0.000565939	-0.0150346	-0.00907014	0.0282514	-0.000709634	0.0261676	-0.00960312	-0.00182243	0.00645968	-0.0125013	-0.00500117	0.0181105	-0.0212902	-0.00366081	-0.00153719	0.0182832	0.0118424	0.0546653
101	IGIB1130259880	Severe	-0.102224	0.0494842	-0.0192055	0.0462957	-0.0221111	-0.0501416	-0.0125413	-0.0081283	-0.0200444	-0.024528	-0.0129854	0.0237148	0.00287765	0.00653733	0.00236614	-0.00725166	-0.000589062	0.000769233	-0.00722614	-0.0157756	-0.0152957	0.0128837	0.0168314	-0.00355938	-0.0363533	0.011558	-0.0403027	0.00850269	-0.037958	-0.00126012	0.00368281	-0.00766617	0.0104783	0.0105194	-0.0305762	-0.046502	-0.00190404	-0.0265037	0.0236827	0.00224346	-0.0100345	0.0146601	-0.00344923	0.0219314	0.00680862	0.0259182	-0.0229012
102	IGIB1130271063	Severe	-0.113725	0.0194507	-0.0250822	-0.0349937	0.0420753	-0.0340994	-0.0224119	-0.0353836	-0.0182536	0.028145	0.0245479	0.0259408	0.0223838	0.0185753	0.00317527	-0.0348523	0.0449559	0.0374289	-0.0725384	0.0634858	-0.00683275	-0.00581641	0.00216126	-0.0263519	-0.0136467	0.0232971	-0.0540235	-0.0141605	0.00803347	-0.000831734	-0.0232454	-0.0407128	-0.0148122	0.0199938	0.0301141	0.0138464	-0.0463326	-0.0180462	0.0110853	0.0417012	-0.00975074	-0.0382564	-0.0463308	0.0154081	0.0299093	0.00139449	-0.0120146
103	IGIB1130349380	Severe	0.148851	-0.0562617	0.198119	0.0476809	0.0175539	-0.068414	-0.0283312	0.0146827	0.0142355	0.0682715	0.0224521	0.00416949	-0.0360662	-0.120182	0.0639965	-0.073048	-0.024882	0.000318015	0.0394476	-0.0546351	0.0320069	0.00813285	-0.00155256	0.00828725	0.00253911	0.0403623	-0.024763	-0.0230159	-0.0293127	0.0262737	-0.00633876	-0.026282	0.0329496	0.00798349	0.00454143	0.00239597	-0.0108032	0.00501945	0.0172754	0.00629565	0.00476456	-0.00362137	0.0146422	0.0154088	0.0223971	0.0143796	-0.00503845
104	IGIB1130465475	Severe	0.0344497	-0.064382	0.0385688	0.0897554	-0.0033578	-0.0416397	0.000500681	-0.0114228	0.0762756	-0.018696	-0.0537588	0.022357	0.00458703	0.00242441	-0.0991161	0.0401502	-0.0293914	-0.032158	-0.00359545	-0.0138991	0.00426133	-0.0626975	0.012178	-0.0156727	0.00124016	0.0161775	-0.0309629	-0.0471351	-0.0458905	-0.00668218	0.00699909	-0.0547091	-0.00186202	0.0119706	0.0120919	-0.0415014	-0.0045303	0.0679251	0.00815387	0.00259165	0.0181356	-0.000350461	-0.00865022	-0.0167586	-0.00601726	-0.00256949	0.0246509
105	IGIB1130480090	Severe	0.201869	0.0878498	0.0977507	-0.0481362	-0.0183879	0.00522852	0.00687785	0.0163218	-0.0137584	-0.0283715	0.0134563	-0.028709	0.03977	0.0221994	0.0108445	-0.00481033	-0.0250563	-0.0423136	0.0593912	-0.0290104	-0.0115813	-0.00320815	-0.00049125	-0.0371861	-0.0680051	0.0274383	-0.0171869	0.0014292	0.0243978	-0.00232631	-0.0215818	0.00796195	-0.000619562	0.0293695	-0.0138817	-0.0174582	-0.0349423	-0.0160916	-0.0413439	0.00560581	-0.0287032	-0.0123941	-0.00655277	-0.0232444	-0.016536	-0.0366686	-0.0171081
106	IGIB1130489912	Severe	0.137554	0.00880999	0.0767721	0.0375866	-0.0293131	-0.0144515	-0.002479	-0.00911098	0.0179339	-9.38e-05	0.0285368	0.0301619	0.0522122	-0.0101165	-0.00772239	-0.028909	-0.00136282	-0.063628	0.0209731	0.0611306	0.0423322	-0.0255208	0.0144183	-0.0231654	0.00811535	-0.0520014	0.0184325	0.0571654	-0.0450641	-0.0478479	0.0106363	-0.00519367	-0.0399592	-0.0324584	0.0337256	0.0119786	-0.0208802	-0.0229513	-0.0463936	-0.000761949	0.0164679	0.0369803	0.0270768	0.0168083	5.41e-06	0.0320224	-0.00687506
107	IGIB1130492817	Severe	0.0301366	-0.0563951	-0.0258755	0.0149183	-0.00839295	0.00748683	-0.0343627	-0.0484504	-0.0112915	-0.0640095	-0.0626798	-0.0312863	-0.0537378	0.00252779	0.043984	-0.0493243	0.0220358	-0.0427587	-0.00900181	-0.00253609	-0.0118525	-0.00528092	0.00431022	0.0117438	0.00936056	-0.00441927	0.0272744	-0.0163983	-0.00124294	-0.0223923	-0.0181719	0.0325572	-0.0404207	0.0435774	0.048881	-0.0180632	0.00303944	-0.0174398	-0.00547793	0.0249684	0.0378281	0.0299969	-0.0396667	-0.0121984	-0.0316681	-0.0068774	-0.0483272
108	IGIB1130581789	Severe	0.0305183	0.00416392	-0.0910427	0.0174994	-0.0246102	0.0331478	-0.0263995	-0.0483791	0.00729525	-0.0200665	-0.0206208	-0.0096662	-0.0559884	-0.0256953	0.020513	-0.00879264	0.00408723	-0.0119845	0.0102658	0.0182783	-0.0275569	-0.00754987	0.0115089	-0.00809373	-0.0234916	0.0110174	0.0146806	0.0155441	0.00203293	-0.00894139	0.00235289	0.00909978	0.0162138	-0.00758081	0.0015674	-0.0192542	-0.0187946	0.0113751	0.0035228	0.021193	0.00421384	0.0169728	0.00849992	-0.00934534	-0.00968806	-0.0153983	0.00481728
109	IGIB1130630558	Severe	0.265795	0.0505238	0.116381	-0.0458924	0.00728192	-0.028267	0.0466151	0.000187945	0.0167223	-0.0282947	-0.0272545	-0.01853	0.00185057	0.0393556	0.0427388	0.000698554	-0.018113	-0.00608256	-0.0157727	-0.00343649	0.0102505	0.010848	0.0403977	0.0256483	0.0635532	0.0394118	-0.062181	0.0305436	0.0396803	-0.0366977	0.00102172	-0.0107775	-0.0660095	-0.0118326	0.00312558	-0.0244892	0.0130224	0.00531874	-0.0137017	0.0114735	0.000573453	-0.0185652	-0.000930053	-0.011523	0.026557	-0.0172105	-0.0224919
110	IGIB1130925327	Severe	0.0671984	-0.0462385	-0.0236419	-0.0220634	0.0339703	-0.0309992	0.0286768	-0.0182943	0.0468139	0.0357796	0.0359756	0.000730165	-0.0225987	-0.0262087	-0.0213794	-0.00324935	0.00048879	-0.0121771	-0.0357311	0.0121683	-0.00963819	-0.0302531	-0.00808212	0.000703282	0.0281265	-0.0216155	0.0402224	0.0114082	0.0101694	-0.0453699	-0.0114265	-0.00475581	0.00164723	0.0180766	-0.0305459	0.0154837	0.00450933	-0.0168228	0.0162208	0.0022109	-0.0257099	-0.0292514	4.1e-05	-0.031006	0.00281664	-0.00932622	0.014808
111	IGIB1130927408	Severe	0.218977	0.0683143	0.0244857	-0.0534132	0.00529321	0.0193114	0.0192985	0.00204026	-0.00725806	-0.0157589	0.0104533	-0.00381107	0.0212836	0.00914532	0.0123906	-0.00200185	-0.00368706	-0.000638414	0.00568991	0.00910897	-0.0261988	-0.00417367	0.0239692	-0.0592742	-0.00209738	-0.0165248	0.00933174	-0.0213057	0.000153986	-0.000432277	0.0113893	-0.0142107	0.0206474	0.00600816	0.0125876	-0.00992537	0.0361877	0.00579246	-0.0123183	0.013257	0.00191555	-0.000314824	-0.0195668	0.0173848	-0.0147376	0.00460873	0.00976308
112	IGIB113093534	Severe	0.247688	0.0748285	0.0105897	-0.0640946	0.0157539	0.0100259	0.028536	-0.0125213	-0.00412974	0.0135219	-0.0184892	0.00910842	0.00823005	0.0168091	-0.00285342	0.019683	-0.0134589	0.0235495	-0.011039	-0.0148707	-0.00888772	-0.0169188	0.0162473	-0.000404579	0.0169272	-0.00641038	-0.0136121	-0.0209043	-0.0044421	0.010084	-0.000101144	0.00997716	0.0197504	-0.00901197	-0.0155459	-0.0417988	-0.0419262	-0.0105576	0.00930166	0.0043034	-0.0165756	0.00915345	-0.00671345	0.0440155	-0.00333783	-0.0167795	-0.0244933
[truncated: 64 more columns]
