# Supplementary material for: Functional dynamics between resident transcriptionally active microbes (TAMs) and host genes underlie Dengue severity
Source: PLoS Negl Trop Dis. 2025 Dec 19;19(12):e0013836. doi: 10.1371/journal.pntd.0013836 (PMC12716792; doi:10.1371/journal.pntd.0013836)
Supplement: S3 File — (XLSX) [file pntd.0013836.s006.xlsx]

## Sheet: Phylum
S3 File. Phylum level taxonomic communities across dengue severity groups
Taxanomic communities: Phylum (Mild)	Average value	Taxanomic communities: Phylum (Moderate)	Average value	Taxanomic communities: Phylum (Severe)	Average value
Actinobacteria	7.34888	Actinobacteria	6.72873	Actinobacteria	5.98837
Bacteroidetes	1.14341	Bacteroidetes	1.29713	Bacteroidetes	0.765527
Cyanobacteria	0.420943	Cyanobacteria	0.596421	Cyanobacteria	0.879603
Euryarchaeota	0.380461	Deinococcus-Thermus	0.101307	Euryarchaeota	0.330393
Firmicutes	38.3588	Euryarchaeota	0.456409	Firmicutes	50.2919
Fusobacteria	0.128556	Firmicutes	40.4548	Fusobacteria	0.12503
Kitrinoviricota	6.62255	Fusobacteria	0.162556	Kitrinoviricota	2.43163
Negarnaviricota	1.16192	Kitrinoviricota	2.12232	Negarnaviricota	1.70409
Nucleocytoviricota	0.808672	Negarnaviricota	0.992376	Nucleocytoviricota	0.46389
Peploviricota	0.426355	Nucleocytoviricota	0.921645	Peploviricota	0.285254
Pisuviricota	0.131355	Peploviricota	0.517514	Pisuviricota	0.119423
Proteobacteria	38.7253	Pisuviricota	0.155789	Planctomycetes	0.207222
Spirochaetes	0.201585	Proteobacteria	40.6194	Proteobacteria	33.2686
Tenericutes	2.17528	Spirochaetes	0.212869	Spirochaetes	0.164875
Thermotogae	0.109241	Tenericutes	2.37671	Tenericutes	1.7112
Uroviricota	0.176603	Thermotogae	0.105382
		Uroviricota	0.152211

## Sheet: Genus
S3: Genus level taxonomic communities across dengue severity groups
Taxanomic communities: Genus (Mild)	Average value	Taxanomic communities: Genus (Moderate)	Average value	Taxanomic communities: Genus (Severe)	Average value
Acinetobacter	0.722169	Acinetobacter	0.614458	Acinetobacter	0.428606
Aeromonas	0.115466	Aeromonas	0.132014	Bacillus	12.8687
Bacillus	9.45477	Bacillus	7.84467	Bordetella	0.128806
Bordetella	0.102569	Bordetella	0.119215	Bradyrhizobium	0.307386
Bradyrhizobium	0.189921	Bradyrhizobium	0.154937	Brevundimonas	0.173863
Brevundimonas	0.434949	Brevundimonas	0.508539	Brucella	0.135011
Brucella	0.107909	Buchnera	0.409491	Buchnera	0.324108
Buchnera	0.363186	Burkholderia	4.09812	Burkholderia	3.99841
Burkholderia	3.7637	Caldicellulosiruptor	0.12241	Caldicellulosiruptor	0.101325
Caldicellulosiruptor	0.11895	Campylobacter	0.631287	Campylobacter	0.515022
Campylobacter	0.568562	Candidatus Portiera	8.39279	Candidatus Portiera	4.14486
Candidatus Portiera	6.40806	Candidatus Purcelliella	0.189499	Candidatus Purcelliella	0.1123
Candidatus Purcelliella	0.170278	Candidatus Sulcia	0.171552	Candidatus Sulcia	0.135597
Candidatus Sulcia	0.151362	Clostridioides	0.103527	Clostridioides	0.119859
Clostridioides	0.199602	Clostridium	13.7096	Clostridium	22.5509
Clostridium	16.222	Corynebacterium	0.345424	Corynebacterium	0.147817
Corynebacterium	0.318076	Cutibacterium	0.370659	Cupriavidus	0.152796
Cutibacterium	0.28679	Cyprinivirus	0.150003	Curtobacterium	0.103443
Cyprinivirus	0.120038	Enterobacter	0.180412	Cutibacterium	0.128315
Enterobacter	0.159871	Escherichia	1.7254	Enterobacter	0.128089
Escherichia	1.5067	Flavivirus	2.00418	Escherichia	1.26501
Flavivirus	3.87597	Haemophilus	0.122851	Fischerella	0.197591
Haemophilus	0.104741	Halomonas	1.99646	Flavivirus	2.33761
Halomonas	2.63428	Helicobacter	0.129906	Halomonas	3.46155
Helicobacter	0.120106	Ichnovirus	0.201816	Klebsiella	4.33392
Ichnovirus	0.146961	Klebsiella	3.88824	Lactobacillus	0.104448
Klebsiella	3.57625	Kocuria	0.125561	Methanobrevibacter	0.135945
Kocuria	0.144482	Lactobacillus	0.281861	Methylobacterium	0.102804
Lactobacillus	0.233626	Legionella	0.144465	Mycobacterium	1.25434
Legionella	0.115184	Methanobrevibacter	0.175978	Mycoplasma	1.35996
Methanobrevibacter	0.160508	Micrococcus	0.138632	Neisseria	0.116439
Micrococcus	0.190754	Moraxella	0.137573	Orthobunyavirus	1.68004
Moraxella	0.140546	Muromegalovirus	0.124569	Pandoravirus	0.534606
Muromegalovirus	0.108507	Mycobacterium	0.949228	Paracoccus	0.110615
Mycobacterium	1.09984	Mycoplasma	1.88324	Pasteurella	0.977491
Mycoplasma	1.72589	Neisseria	0.184444	Plantactinospora	1.12853
Neisseria	0.156705	Nostoc	0.133731	Pseudomonas	0.950542
Nostoc	0.107591	Ornithobacterium	0.13747	Ralstonia	0.980537
Ornithobacterium	0.111046	Orthobunyavirus	0.960633	Salmonella	6.91454
Orthobunyavirus	1.16561	Pandoravirus	1.15231	Scytonema	0.249465
Pandoravirus	0.894272	Paracoccus	0.124437	Spiroplasma	0.286842
Paracoccus	0.133691	Pasteurella	1.35761	Staphylococcus	13.5078
Pasteurella	1.25813	Pedobacter	0.167733	Streptococcus	0.328474
Pedobacter	0.131929	Plantactinospora	1.10384	Streptomyces	2.24116
Plantactinospora	1.05231	Pseudomonas	0.825779	Thermoanaerobacter	0.102629
Pseudomonas	1.01058	Ralstonia	0.43603	Yersinia	0.330807
Ralstonia	0.488547	Salmonella	10.3392
Salmonella	10.3599	Spiroplasma	0.398755
Spiroplasma	0.360532	Staphylococcus	16.3636
Staphylococcus	13.5434	Streptococcus	0.790585
Streptococcus	0.580411	Streptomyces	2.6188
Streptomyces	2.58364	Thermoanaerobacter	0.110272
Thermoanaerobacter	0.102121	Vibrio	0.116985
Vibrio	0.101626	Yersinia	0.639965
Yersinia	0.534004
