# Supplementary material for: Functional dynamics between resident transcriptionally active microbes (TAMs) and host genes underlie Dengue severity
Source: PLoS Negl Trop Dis. 2025 Dec 19;19(12):e0013836. doi: 10.1371/journal.pntd.0013836 (PMC12716792; doi:10.1371/journal.pntd.0013836)
Supplement: S4 File — (XLSX) [file pntd.0013836.s007.xlsx]

## Sheet: Sheet1
S4 File. Sparse Canonical Correlation Analysis along with their canonical variates V (microbes) and U (genes)
Mild			Moderate			Severe
canonical variates	value		canonical variates	value		canonical variates	value
U1,V1	0.909856		U1,V1	0.966564		U1,V1	0.8009
U2,V2	0.753761		U2,V2	0.962977		U2,V2	0.755865
U3,V3	0.85472		U3,V3	0.917559		U3,V3	0.839042
U4,V4	0.742879		U4,V4	0.911595		U4,V4	0.642045
U5,V5	0.815104		U5,V5	-0.60799		U5,V5	0.922499
U6,V6	-0.199225		U6,V6	0.956202		U6,V6	-0.221421
U7,V7	0.942219		U7,V7	-0.404761		U7,V7	0.914335
U8,V8	0.85189		U8,V8	0.902406		U8,V8	0.758164
U9,V9	0.771344		U9,V9	0.948312		U9,V9	0.797698
U10,V10	0.723979		U10,V10	-0.130909		U10,V10	0.953656
U11,V11	0.818807		U11,V11	0.93616		U11,V11	0.849987
U12,V12	0.276912		U12,V12	0.823027		U12,V12	0.669385
U13,V13	0.870195		U13,V13	0.923674		U13,V13	0.75639
U14,V14	0.881932		U14,V14	0.951573		U14,V14	0.89919
U15,V15	0.792544		U15,V15	0.137521		U15,V15	0.178949
U16,V16	0.798746		U16,V16	0.830729		U16,V16	-0.586032
U17,V17	-0.360557		U17,V17	0.939884		U17,V17	0.943875
U18,V18	0.867172		U18,V18	0.835063		U18,V18	-0.437668
U19,V19	0.84174		U19,V19	0.53166		U19,V19	0.845853
U20,V20	0.890571		U20,V20	0.892614		U20,V20	0.794964
U21,V21	0.817982		U21,V21	0.781953		U21,V21	0.655401
U22,V22	0.637427		U22,V22	0.638645
U23,V23	0.724881		U23,V23	0.898171
U24,V24	0.857117		U24,V24	0.732195
U25,V25	0.711339		U25,V25	0.819907
U26,V26	0.848148		U26,V26	0.742845
U27,V27	-0.404086		U27,V27	0.933696
U28,V28	0.582588		U28,V28	0.630506
U29,V29	0.655059		U29,V29	0.6384
U30,V30	0.734655		U30,V30	0.943958
U31,V31	0.772054		U31,V31	0.727705
U32,V32	0.707658		U32,V32	0.782968
U33,V33	0.832512		U33,V33	0.824294
U34,V34	0.552935		U34,V34	0.887614
U35,V35	0.861457		U35,V35	0.444507
U36,V36	0.679441		U36,V36	0.798371
U37,V37	0.610986		U37,V37	0.766711
U38,V38	0.532009		U38,V38	0.853228
U39,V39	0.670523		U39,V39	0.330423
U40,V40	0.87997		U40,V40	0.819477
U41,V41	0.659278		U41,V41	0.811785
U42,V42	0.552706		U42,V42	0.896197
U43,V43	0.781967		U43,V43	-0.017988
U44,V44	0.474022		U44,V44	0.703586
U45,V45	0.757739		U45,V45	0.764488
			U46,V46	0.856909
