# Supplementary material for: Functional dynamics between resident transcriptionally active microbes (TAMs) and host genes underlie Dengue severity
Source: PLoS Negl Trop Dis. 2025 Dec 19;19(12):e0013836. doi: 10.1371/journal.pntd.0013836 (PMC12716792; doi:10.1371/journal.pntd.0013836)
Supplement: S5 File — (XLSX) [file pntd.0013836.s008.xlsx]

## Sheet: Sheet 1
S5 : Functional pathways of mild Dengue patients using reactome pathway database
Term	Overlap	P-value	Adjusted P-value	Odds Ratio	Combined Score	Genes
Gene Expression (Transcription) R-HSA-74160	207/1408	6.06e-08	4.41e-05	1.54744	25.7167	TDRKH;RB1;CCNH;HDAC11;UXT;TRIM28;PPP2R1B;ZNF606;CDC26;ZNF726;ZNF724;PIP4K2B;ZNF721;ZNF18;PRKCB;MED8;ZNF10;ZNF12;CDC40;RRAGA;ZNF718;SCO2;ZC3H11A;ZNF714;RRAGD;TFAM;ZNF398;ZNF155;SLBP;ZNF274;ZNF394;RRAD;CSTF2;NEDD4L;ZNF23;GATA1;ANAPC11;ZNF709;PRDX5;PCBP4;DHX38;ZNF700;H3C7;ZNF266;NR2C2AP;BARD1;SURF1;SETD1B;MAGOHB;AGO4;ZNF30;CDC16;INTS9;INTS8;ZNF254;INTS11;COX7B;INTS14;ZNF250;SUV39H1;PRKAG1;ZNF45;MED1…
Metabolism R-HSA-1430728	271/1940	6.09e-08	4.41e-05	1.46576	24.3527	CDA;ISCA2;PANK3;AHCYL1;ACSM3;NUDT3;PPP2R1B;PDK4;PIP4K2B;MMUT;PRKACB;XYLB;ARSA;ACOT8;MECR;TSTD1;ENTPD7;MED8;TALDO1;ACSL5;ACSL3;PHKA2;SLC5A6;PLPP6;RBP4;SOAT1;CYP2U1;SCO2;ETHE1;UQCRC1;FAR1;VDAC1;UQCRC2;HPRT1;ADPRM;IDO2;CES2;PI4K2A;MMADHC;LIPT2;HS3ST3A1;MTMR3;SHMT2;ABCB7;NPRL2;SDC2;MGST2;IQGAP1;OAZ1;MTMR6;UGCG;DGUOK;GNG10;APOM;INPP5F;ST3GAL4;HMOX1;ARSI;LTA4H;ARSD;RIMKLB;SULT1A2;PCK2;FDFT1;SURF1;CHKB;…
Respiratory Electron Transport, ATP Synthesis By Chemiosmotic Coupling, Heat Production By Uncoupling Proteins R-HSA-163200	31/111	1.6e-07	7.74e-05	3.40535	53.2862	NDUFB9;COX7B;COX16;NDUFB11;NDUFB4;ATP5MC2;NDUFB1;COX6A1;COX5A;UQCRFS1;ATP5MG;ATP5MF;NDUFA9;ATP5PF;SURF1;NDUFA7;SDHD;COX6C;SDHB;COQ10B;COQ10A;SCO2;NDUFAF4;NDUFS5;NDUFAF5;NDUFS4;NDUFAB1;UQCRC1;NDUFS3;ATP5PO;UQCRC2
RNA Polymerase II Transcription R-HSA-73857	186/1274	4.75e-07	0.000172	1.52915	22.2654	RB1;ZNF691;CCNT1;CCNH;HDAC11;UBE2D1;COX6A1;TXN2;UXT;TRIM28;PPP2R1B;ZNF606;CDC26;ZNF726;ZNF208;ZNF724;EP300;PIP4K2B;ZNF446;ZNF688;ZNF721;ARID2;ZNF443;ZNF563;ZNF441;ZNF18;USP7;ZNF680;H2AC6;PRKCB;UBE2E1;ZFP69B;MED8;ZNF10;ZNF99;ZNF12;CDC40;RRAGA;ZNF718;SCO2;ZC3H11A;ZNF714;RRAGD;ZNF558;ZNF678;SNRPE;ZNF557;SNRPF;ZNF676;SRSF9;ZNF398;SNRPB;PSMD10;ZNF155;NOTCH2;ZNF551;SLBP;ZNF274;BLM;ZNF791;ZNF394;ZNF790;…
Respiratory Electron Transport R-HSA-611105	26/90	7.64e-07	0.000222	3.56543	50.2186	NDUFB9;COX7B;COX16;NDUFB11;NDUFB4;NDUFB1;COX6A1;COX5A;UQCRFS1;NDUFA9;NDUFA7;SURF1;SDHD;COX6C;COQ10B;SDHB;COQ10A;SCO2;NDUFS5;NDUFAF4;NDUFS4;NDUFAB1;NDUFAF5;NDUFS3;UQCRC1;UQCRC2
Generic Transcription Pathway R-HSA-212436	168/1153	1.96e-06	0.000473	1.52125	19.9959	RB1;ZNF691;CCNT1;CCNH;HDAC11;UBE2D1;COX6A1;TXN2;UXT;TRIM28;PPP2R1B;ZNF606;CDC26;ZNF726;ZNF208;ZNF724;EP300;PIP4K2B;ZNF446;ZNF688;ZNF721;ARID2;ZNF443;ZNF563;ZNF441;ZNF18;USP7;ZNF680;H2AC6;PRKCB;UBE2E1;ZFP69B;MED8;ZNF10;ZNF99;ZNF12;RRAGA;ZNF718;SCO2;ZNF714;RRAGD;ZNF558;ZNF678;ZNF557;ZNF676;ZNF398;PSMD10;ZNF155;NOTCH2;ZNF551;ZNF274;BLM;ZNF791;ZNF394;ZNF790;COX16;CBFB;RRAD;NEDD4L;ZNF23;KRBA1;GATA1;FO…
Citric Acid (TCA) Cycle And Respiratory Electron Transport R-HSA-1428517	35/160	1.3e-05	0.00268984	2.45949	27.6734	NDUFB9;COX7B;COX16;NDUFB11;NDUFB4;ATP5MC2;NDUFB1;COX6A1;COX5A;RXRA;PDK4;UQCRFS1;ATP5MG;ATP5MF;NDUFA9;ATP5PF;SURF1;NDUFA7;SDHD;COX6C;SDHB;COQ10B;COQ10A;PLPP6;SCO2;NDUFAF4;NDUFS5;NDUFAF5;NDUFS4;NDUFAB1;UQCRC1;NDUFS3;ATP5PO;VDAC1;UQCRC2
Pentose Phosphate Pathway R-HSA-71336	2013-07-01	0.000119	0.0216114	10.1872	92.0351	PRPS2;UBL4A;RPE;TALDO1;PHGDH;TKT;DERA
Post-translational Protein Modification R-HSA-597592	176/1319	0.000176	0.0253167	1.36751	11.8196	APP;PROS1;UBE2D1;TOMM20;GALNT10;C4A;TRIM28;CDH2;FBXO4;EP300;MAP3K7;TECTB;PIAS3;ARSA;ALG8;USP7;H2AC6;ALG5;COG3;UBE2E1;COG2;ALG13;ALG12;FBXO11;KLHL42;RRAGA;DMTF1;SELENOS;TRIM13;RAB38;VDAC1;KDELR3;STAM2;PSMD10;INO80B;BLM;INO80D;UBA6;SDC2;DCUN1D1;CDCA8;UAP1;FBXO44;COMMD8;BTBD1;HLTF;DPH3;ST3GAL4;ARSI;IGFBP7;NAE1;RCE1;CLSPN;SUDS3;ARSD;SOCS5;BARD1;FN3K;SMAD2;SMURF2;SIAH2;EDEM2;FUCA2;TRAPPC5;TRAPPC9;PUM2…
Mitochondrial Translation R-HSA-5368287	21/88	0.000187	0.0253167	2.74477	23.5666	TSFM;MRPS15;MRPS26;MRPL18;MRPS34;MRPS31;MTIF2;MRPL15;MTIF3;MRPL34;MRPS7;MRPL24;MRPL32;MRPL33;MRPL41;MRPL30;MRPL42;MRPL53;MRPL20;MRPL1;CHCHD1
Mitochondrial Translation Initiation R-HSA-5368286	20/82	0.000192	0.0253167	2.82438	24.1702	MRPS15;MRPS26;MRPL18;MRPS34;MRPS31;MTIF2;MRPL15;MTIF3;MRPL34;MRPS7;MRPL24;MRPL32;MRPL33;MRPL41;MRPL30;MRPL42;MRPL53;MRPL20;MRPL1;CHCHD1
Metabolism Of Proteins R-HSA-392499	231/1805	0.000237	0.0285801	1.30719	10.9143	APP;ZDHHC2;C4A;TRIM28;FBXO4;ARSA;ALG8;ALG5;COG3;COG2;RRAGA;TRIM13;VDAC1;KDELR3;SDC2;MRPL18;DCUN1D1;CDCA8;MRPL15;MRPL20;NCSTN;COMMD8;GNG10;HLTF;DPH3;ST3GAL4;ARSI;SSR1;RCE1;ARSD;H3C7;BARD1;SIAH2;FUCA2;EDEM2;IGF1;MRPL24;PUM2;MRPL30;AIMP2;FBXL8;EIF5;RNF103;STAG2;GOLGB1;FBXL5;FBXL4;FARSB;ARF4;MRPS15;CETN2;MAGT1;MRPL34;PIGW;MRPL32;MRPL33;MRPL41;MRPL42;BABAM2;ACTR1A;GNGT2;ING3;TRIM4;ADAMTSL4;SEC61G;ELOB…
Mitochondrial Translation Elongation R-HSA-5389840	19/82	0.000551	0.0614291	2.63935	19.8064	TSFM;MRPS15;MRPS26;MRPL18;MRPS34;MRPS31;MRPL15;MRPL34;MRPS7;MRPL24;MRPL32;MRPL33;MRPL41;MRPL30;MRPL42;MRPL53;MRPL20;MRPL1;CHCHD1
Processing Of SMDT1 R-HSA-8949664	2016-07-01	0.000601	0.0622725	6.79049	50.3616	AFG3L2;PHB1;STOML2;YME1L1;MICU2;MICU1;PARL
Organelle Biogenesis And Maintenance R-HSA-1852241	45/269	0.000758	0.0732449	1.76369	12.6725	CEP57;UNC119B;ARF4;ALAS1;HDAC3;C2CD3;TRAF3IP1;DCTN1;CETN2;SSNA1;PRKAG1;ATP5MC2;MICOS13;TFB1M;ACTR1A;RXRA;HAUS8;CEP72;BBS9;BBS5;ATP5MG;GABPA;ATP5MF;CCT4;ATP5PF;MBD4;MKKS;EXOC8;EXOC7;WDR19;CEP131;HAUS5;MAPK14;RAB11A;HAUS1;BBS10;IFT43;ATP5PO;CDK1;TFAM;CEP162;EXOC5;MAPRE1;IFT46;PAFAH1B1
E2F Mediated Regulation Of DNA Replication R-HSA-113510	2022-08-01	0.00106177	0.083776	4.9898	34.1693	RB1;ORC5;PRIM2;CCNB1;PPP2R1B;PRIM1;ORC3;CDK1
Mitochondrial Calcium Ion Transport R-HSA-8949215	2022-08-01	0.00106177	0.083776	4.9898	34.1693	AFG3L2;PHB1;STOML2;YME1L1;VDAC1;MICU2;MICU1;PARL
Nucleotide Salvage R-HSA-8956321	2022-08-01	0.00106177	0.083776	4.9898	34.1693	CDA;DGUOK;PUDP;SCO2;GMPR2;ADK;GMPR;HPRT1
TP53 Regulates Metabolic Genes R-HSA-5628897	18/80	0.00109775	0.083776	2.53984	17.3077	UBL4A;COX7B;SURF1;COX16;PRKAG1;COX6A1;REXO2;COX6C;COX5A;TXN2;RRAGA;PRDX5;GNPDA1;SCO2;AGO4;RRAGD;LAMTOR1;LAMTOR3
Innate Immune System R-HSA-168249	129/967	0.00126062	0.0913951	1.35966	9.07732	CDA;APP;AHCYL1;GMFG;PROS1;ICAM2;UBE2D1;TXN2;C4A;PPP2R1B;LAMP2;RPS6KA1;EP300;MAP3K8;OSTF1;ATP6V1E1;PRKACB;MAP3K7;KCMF1;ARSA;MAP2K4;ATP6V0E1;CD93;PRKCE;PRKCD;IRAG2;ATP11B;UNC13D;CLEC4A;ATP6V0D1;FTL;PSMD10;FPR1;ITPR2;IQGAP1;RASGRP2;RASGRP1;ADGRG3;NCKIPSD;NCSTN;PPP3R1;PRDX5;PRDX4;HMOX1;LTA4H;FADD;ATP6V1C1;N4BP1;PTPRN2;POLR3GL;FUCA2;KIR2DS4;DNAJC13;HOOK3;DERA;CLEC6A;DEGS1;MUC20;PIGR;PYGB;ORM1;TNFAIP6;…
Neutrophil Degranulation R-HSA-6798695	68/459	0.00139516	0.0944228	1.52938	10.0553	CDA;PIGR;PYGB;ORM1;TNFAIP6;GMFG;HEXB;PYGL;MAGT1;SIRPB1;ALAD;GM2A;AIFM2;ADGRE3;LAMP2;TIMP2;ITGAX;OSTF1;PGM1;KCMF1;CD53;ARSA;MANBA;DBNL;FCER1G;APAF1;CD93;PRKCD;ATP6AP2;IRAG2;ATP11B;UNC13D;RAP2C;NPC2;TMBIM1;CD47;DOCK2;FTL;ASAH1;PTAFR;FPR1;IQGAP1;AGPAT2;ADGRG3;NCSTN;PRDX5;PRDX4;CD59;LTA4H;CD58;PTPRN2;GCA;FUCA2;CMTM6;DNAJC13;HOOK3;MAPK14;SVIP;DERA;GNPDA1;GLB1;QPCT;DEGS1;S100P;LAMTOR1;YPEL5;LAMTOR3;ACT…
Mitochondrial Translation Termination R-HSA-5419276	18/82	0.00148227	0.0944228	2.46024	16.0265	MRPS15;MRPS26;MRPL18;MRPS34;MRPS31;MRPL15;MRPL34;MRPS7;MRPL24;MRPL32;MRPL33;MRPL41;MRPL30;MRPL42;MRPL53;MRPL20;MRPL1;CHCHD1
DNA Replication Pre-Initiation R-HSA-69002	24/123	0.00156522	0.0944228	2.12236	13.7099	PSMD10;H2BC9;PRIM2;H2AC6;PRIM1;UBE2E1;UBE2D1;PSMA7;PSMB8;ANAPC11;ORC5;POLE4;H2BC13;H2AJ;H2BC14;PSMA3;PSMA1;PSMB3;CDC26;ORC3;POLE2;CDC16;H3C7;KPNA1
ER To Golgi Anterograde Transport R-HSA-199977	25/130	0.00156564	0.0944228	2.08473	13.4663	ARF4;RAB1A;DCTN1;DCTN4;USO1;ACTR1A;PPP6R3;CD59;SEC24A;COG3;TRAPPC5;COG2;TRAPPC9;TRAPPC6A;SEC23IP;CNIH1;TRAPPC6B;GOLGB1;CAPZA2;KDELR3;COPG1;FOLR2;ACTR10;ARF5;SEC22C
Cell Cycle R-HSA-1640170	90/643	0.00162798	0.0944228	1.43338	9.20287	RB1;CEP57;CCNH;CETN2;UBE2D1;SYNE1;BABAM2;NIPBL;ACTR1A;PPP2R1B;MIS18BP1;CDC26;PPP6R3;EP300;RFC5;BORA;FKBPL;H2AC6;PRKCB;CEP131;UBE2E1;PPP2R5B;HAUS5;TUBG2;REXO2;HAUS1;RAB33B;RNF168;H2BC13;PSMA3;H2AJ;H2BC14;PSMA1;ESPL1;KIF20A;MAPRE1;BLZF1;ITGB3BP;PAFAH1B1;PSMD10;RAB1A;PRIM2;BLM;PCNA;RRAD;DCTN1;PRIM1;SSNA1;USO1;VPS4A;RNF8;CDCA8;HMMR;PSMA7;ANAPC11;ORC5;CCNB1;CHTF8;HAUS8;PSMB3;PCBP4;ORC3;CEP72;POLR2H;CL…
Mitochondrial Fatty Acid Beta-Oxidation R-HSA-77289	1934-10-01	0.00169511	0.094535	3.63968	23.2212	ACBD6;ACADVL;ECHS1;MECR;ACSM3;NDUFAB1;PCTP;MMUT;ACADS;MCAT
Immune System R-HSA-168256	226/1837	0.00225529	0.119409	1.24437	7.58379	CDA;APP;CNTF;AHCYL1;GMFG;ICAM2;ICAM4;IFI30;C4A;HERC3;PPP2R1B;CDC26;RPS6KA1;FBXO4;AP1S1;ATP6V1E1;PRKACB;IL15RA;ARSA;ATP6V0E1;PRKCB;PRKCE;PRKCD;TALDO1;HLA-G;UNC13D;KIF20A;ATP6V0D1;FPR1;IL20RB;NEDD4L;IQGAP1;ANAPC11;IL22RA2;CD79B;NCSTN;PPP3R1;PRDX5;PRDX4;RACGAP1;RNF217;HMOX1;SLAMF6;LTA4H;FADD;ICOS;ATP6V1C1;H3C7;N4BP1;PAG1;PTPRN2;SIAH2;FUCA2;KIR2DS4;SH2D1B;DERA;FBXL8;RAET1E;TNFSF4;TREML2;CDC16;FBXL5;F…
Amino Acids Regulate mTORC1 R-HSA-9639288	13/53	0.00230584	0.119409	2.84031	17.2472	ATP6V0B;ATP6V0E1;MIOS;NPRL2;KICS2;RRAGA;RRAGD;SH3BP4;LAMTOR1;ATP6V1E1;ATP6V0D1;LAMTOR3;ATP6V1C1
Membrane Trafficking R-HSA-199991	82/585	0.00244996	0.122498	1.43437	8.62299	ARF4;APP;TFRC;ARPC1A;CLTB;PRKAG1;SLC2A4;FNBP1L;PIK3C2A;AP4M1;ACTR1A;MAP1LC3B;PPP6R3;AP1S1;DENND5A;AP3S1;DENND2D;TPD52;ACTR3;GABARAPL2;EXOC8;FNBP1;EXOC7;COG3;COG2;PLA2G4A;VPS37A;REXO2;KIF27;RAB33B;TRAPPC6A;VAMP7;KIF16B;TRAPPC6B;RAB38;NAA38;EXOC5;KDELR3;KIF20A;DENND6A;STAM2;ARF5;PAFAH1B1;FTL;SEC22C;CHMP5;RAB1A;STXBP3;DCTN1;DCTN4;USO1;VPS4A;ARPC4-TTLL3;GABARAP;BLOC1S4;GGA2;FCHO1;RACGAP1;CLTCL1;UBQLN…
M Phase R-HSA-68886	56/374	0.00276396	0.131613	1.54622	9.10894	RB1;CEP57;CETN2;UBE2D1;ACTR1A;NIPBL;PPP2R1B;CDC26;H2AC6;PRKCB;CEP131;UBE2E1;PPP2R5B;TUBG2;HAUS5;RAB33B;HAUS1;H2BC13;H2AJ;PSMA3;H2BC14;PSMA1;ESPL1;KIF20A;MAPRE1;BLZF1;ITGB3BP;PAFAH1B1;PSMD10;RAB1A;DCTN1;SSNA1;USO1;VPS4A;CDCA8;PSMA7;ANAPC11;CCNB1;HAUS8;PSMB3;CEP72;H3C7;H2BC9;NEK7;WAPL;ZWINT;MZT1;PSMB8;NDC80;STAG2;CDC16;CENPK;CDK1;TUBGCP5;TUBA8;NUP37
Phosphorylation Of APC/C R-HSA-176412	2020-07-01	0.00281464	0.131613	4.70022	27.604	CCNB1;CDC26;CDC16;UBE2E1;CDK1;UBE2D1;ANAPC11
Base Excision Repair R-HSA-73884	15/67	0.00290456	0.131613	2.52164	14.7301	RFC5;H2BC9;MBD4;ACD;PCNA;H2AC6;MPG;PARP2;UNG;POLE4;H2BC13;H2AJ;H2BC14;TDG;POLE2
DNA Repair R-HSA-73894	47/304	0.00309545	0.13343	1.60437	9.26976	DCLRE1A;INO80B;BLM;PCNA;INO80D;CCNH;RRAD;MPG;CETN2;RNF8;UNG;BABAM2;TFPT;MAPK8;PPP4R2;TDG;EP300;POLI;CLSPN;POLR2H;POLR2J;ISY1-RAB43;BARD1;H2BC9;RFC5;MBD4;PIAS3;ACD;USP7;H2AC6;PARP2;ACTR5;EYA3;FANCE;RNF168;MAD2L2;CUL4A;POLE4;H2BC13;H2AJ;CDK7;H2BC14;RAD51;UVSSA;POLE2;TIMELESS;LRIF1
Mitochondrial Fatty Acid Beta-Oxidation Of Saturated Fatty Acids R-HSA-77286	2024-11-05	0.0031287	0.13343	7.27059	41.9305	ACADVL;ECHS1;MECR;ACSM3;ACADS
Protein Localization R-HSA-9609507	28/159	0.00330832	0.135183	1.87151	10.6888	APP;PECR;ABCD2;TAFAZZIN;ZFAND6;PEX11B;UBE2D1;CROT;TOMM20;DDO;TOMM22;SEC61G;HMOX1;TIMM17B;COA4;DNAJC19;UBL4A;ACOT8;CMC2;PAM16;PEX12;GFER;DHRS4;PEX5;TOMM7;VDAC1;CRAT;TOMM6
mRNA Splicing R-HSA-72172	32/189	0.00335627	0.135183	1.78542	10.1714	PDCD7;SF3B6;CSTF2;SRSF1;PPWD1;USP39;SNRPD2;CWC22;ZMAT5;DHX38;POLR2H;POLR2J;ISY1-RAB43;PPIL1;PRPF38A;ALYREF;CWC15;LSM5;MAGOHB;CRNKL1;CDC40;LSM3;CHERP;PRPF4;PRPF6;HNRNPUL1;PRPF3;SNRPE;SNRPF;PPIL4;SNRPB;SRSF9
Metabolism Of Lipids R-HSA-556833	94/694	0.00349453	0.136948	1.37903	7.80054	SLC25A1;PECR;MTMR10;ACADVL;ALAS1;ACSM3;HEXB;PCTP;CROT;PIK3C2A;SMPD2;LMBR1;MED14;GM2A;SIN3B;OSBP;EP300;PIP4K2B;MMUT;TNFAIP8L2;GGT1;PRKACB;ACADS;ELOVL1;ARSA;ACOT8;MECR;MIGA2;HMGCS1;MED8;ACSL5;PLA2G4A;ELOVL7;ACSL3;MED27;GPCPD1;MED28;MED23;PLPP6;MED24;CYP2U1;SOAT1;MED21;FAR1;PI4K2A;VAC14;ASAH1;MTMR3;ECHS1;HDAC3;SGMS1;ABHD4;TAFAZZIN;FITM1;ABHD5;PLD6;HSD17B11;AGPAT2;MTMR6;SELENOI;UGCG;RXRA;INPP5F;OXCT1…
Cytoprotection By HMOX1 R-HSA-9707564	13/56	0.00386972	0.14766	2.64178	14.6739	MBD4;COX7B;SURF1;HDAC3;COX16;HBA1;COX6A1;COX6C;COX5A;RXRA;SIN3B;SCO2;HMOX1
Condensation Of Prophase Chromosomes R-HSA-2299718	1938-10-01	0.0041736	0.151372	3.11914	17.0897	RB1;H2BC9;H2BC13;CCNB1;H2AJ;H2BC14;H2AC6;CDK1;H3C7;RAB33B
Glycosphingolipid Metabolism R-HSA-1660662	1944-11-01	0.00417577	0.151372	2.9117	15.9516	GALC;SMPD2;UGCG;ARSA;ASAH1;GM2A;GLB1;HEXB;ARSI;ESYT2;ARSD
Transcriptional Regulation By TP53 R-HSA-3700989	52/350	0.00447517	0.158268	1.53104	8.2817	COX7B;CCNT1;CCNH;PRKAG1;COX6A1;TXN2;ING3;PPP2R1B;AIFM2;EP300;PIP4K2B;ELOB;NELFCD;RFC5;USP7;APAF1;REXO2;RRAGA;SCO2;RRAGD;BLM;PCNA;COX16;RRAD;NLRC4;COX5A;PRDX5;CCNB1;PCBP4;PERP;POLR2H;BID;POLR2J;E2F7;BARD1;UBL4A;SURF1;TAF11;TNFRSF10C;ELOA2;COX6C;MAPK14;CDK7;CNOT6;CNOT7;RGCC;GNPDA1;AGO4;CCNG1;CDK1;LAMTOR1;LAMTOR3
Complex I Biogenesis R-HSA-6799198	1951-12-01	0.00482143	0.161861	2.68807	14.34	NDUFA9;NDUFB9;NDUFA7;NDUFB11;NDUFS5;NDUFB4;NDUFAF4;NDUFS4;NDUFAB1;NDUFAF5;NDUFS3;NDUFB1
Metabolism Of Nucleotides R-HSA-15869	18/91	0.00490529	0.161861	2.15601	11.4645	CDA;DTYMK;RRM1;GMPR2;ADK;ENTPD7;GMPS;GMPR;TXN2;DCTD;NT5C;DGUOK;PUDP;SCO2;DPYD;HPRT1;ADPRM;DCTPP1
Purine Salvage R-HSA-74217	2024-12-05	0.00491163	0.161861	6.23164	33.1283	DGUOK;GMPR2;ADK;GMPR;HPRT1
Base-Excision Repair, AP Site Formation R-HSA-73929	1939-10-01	0.005104	0.163717	3.01144	15.8936	H2BC9;MBD4;H2BC13;ACD;H2AJ;H2BC14;H2AC6;MPG;TDG;UNG
trans-Golgi Network Vesicle Budding R-HSA-199992	15/71	0.00519378	0.163717	2.34108	12.3148	TPD52;APP;TFRC;CLTB;DTNBP1;PIK3C2A;AP4M1;BLOC1S4;VAMP7;NECAP1;GOLGB1;AP1S1;AP3S1;AP1M2;FTL
COPI-mediated Anterograde Transport R-HSA-6807878	16/78	0.00537515	0.165168	2.25578	11.7886	ARF4;RAB1A;DCTN1;DCTN4;COG3;USO1;COG2;ACTR1A;GOLGB1;CAPZA2;CD59;KDELR3;COPG1;FOLR2;ACTR10;ARF5
Assembly Of Pre-Replicative Complex R-HSA-68867	20/106	0.00546764	0.165168	2.03388	10.5943	PSMD10;H2BC9;H2AC6;UBE2E1;UBE2D1;PSMA7;PSMB8;ANAPC11;ORC5;H2BC13;H2AJ;H2BC14;PSMA3;PSMA1;PSMB3;CDC26;ORC3;CDC16;H3C7;KPNA1
DNA Replication Initiation R-HSA-68952	2024-08-04	0.00558608	0.165302	8.72195	45.2449	POLE4;PRIM2;POLE2;PRIM1
Cilium Assembly R-HSA-5617833	30/181	0.00602088	0.169339	1.7394	8.89271	CEP57;UNC119B;ARF4;C2CD3;TRAF3IP1;DCTN1;CETN2;SSNA1;ACTR1A;HAUS8;CEP72;BBS9;BBS5;CCT4;MKKS;EXOC8;EXOC7;CEP131;WDR19;HAUS5;RAB11A;HAUS1;BBS10;IFT43;CDK1;CEP162;EXOC5;IFT46;MAPRE1;PAFAH1B1
mRNA Splicing - Major Pathway R-HSA-72163	30/181	0.00602088	0.169339	1.7394	8.89271	SF3B6;CSTF2;SRSF1;PPWD1;USP39;SNRPD2;CWC22;DHX38;POLR2H;POLR2J;ISY1-RAB43;PPIL1;PRPF38A;ALYREF;CWC15;LSM5;MAGOHB;CRNKL1;CDC40;LSM3;CHERP;PRPF4;PRPF6;HNRNPUL1;PRPF3;SNRPE;SNRPF;PPIL4;SNRPB;SRSF9
DNA Replication R-HSA-69306	26/151	0.00612715	0.169339	1.82026	9.27426	PSMD10;PRIM2;PCNA;PRIM1;UBE2D1;PSMA7;ANAPC11;ORC5;PSMB3;CDC26;ORC3;H3C7;KPNA1;RFC5;H2BC9;H2AC6;UBE2E1;PSMB8;POLE4;H2BC13;H2AJ;H2BC14;PSMA3;PSMA1;POLE2;CDC16
Assembly Of ORC Complex At Origin Of Replication R-HSA-68616	1934-09-01	0.00618962	0.169339	3.14324	15.983	ORC5;H2BC9;H2BC13;H2AJ;H2BC14;H2AC6;ORC3;H3C7;KPNA1
G2/M Transition R-HSA-69275	30/182	0.00651695	0.174992	1.72787	8.69698	PSMD10;CEP57;CCNH;DCTN1;CETN2;SSNA1;HMMR;PSMA7;CCNB1;ACTR1A;PPP2R1B;HAUS8;PSMB3;EP300;CEP72;BORA;FKBPL;CEP131;HAUS5;TUBG2;MZT1;PSMB8;HAUS1;CDK7;PSMA3;PSMA1;CDK1;TUBGCP5;MAPRE1;PAFAH1B1
Nucleotide Excision Repair R-HSA-5696398	20/108	0.00676734	0.17704	1.98747	9.92868	ISY1-RAB43;RFC5;PIAS3;INO80B;USP7;INO80D;PCNA;CCNH;PARP2;CETN2;ACTR5;CUL4A;POLE4;TFPT;CDK7;UVSSA;POLE2;EP300;POLR2H;POLR2J
Recruitment Of NuMA To Mitotic Centrosomes R-HSA-380320	16/80	0.00692524	0.17704	2.18508	10.8655	CEP57;DCTN1;CETN2;SSNA1;CEP131;HAUS5;TUBG2;MZT1;HAUS1;ACTR1A;HAUS8;CDK1;TUBGCP5;CEP72;MAPRE1;PAFAH1B1
Transport To Golgi And Subsequent Modification R-HSA-948021	27/160	0.00695952	0.17704	1.77663	8.82567	ARF4;RAB1A;DCTN1;DCTN4;USO1;ACTR1A;PPP6R3;ST3GAL4;CD59;CHST8;SEC24A;COG3;TRAPPC5;COG2;TRAPPC9;TRAPPC6A;SEC23IP;CNIH1;TRAPPC6B;GOLGB1;CAPZA2;KDELR3;COPG1;FOLR2;ACTR10;ARF5;SEC22C
Tryptophan Catabolism R-HSA-71240	2013-05-01	0.00731101	0.182775	5.45243	26.8171	HAAO;KYAT3;KYAT1;KMO;IDO2
Mitotic G2-G2/M Phases R-HSA-453274	30/184	0.00761137	0.186002	1.70527	8.3185	PSMD10;CEP57;CCNH;DCTN1;CETN2;SSNA1;HMMR;PSMA7;CCNB1;ACTR1A;PPP2R1B;HAUS8;PSMB3;EP300;CEP72;BORA;FKBPL;CEP131;HAUS5;TUBG2;MZT1;PSMB8;HAUS1;CDK7;PSMA3;PSMA1;CDK1;TUBGCP5;MAPRE1;PAFAH1B1
Vesicle-mediated Transport R-HSA-5653656	83/620	0.00778323	0.186002	1.35829	6.59557	ARF4;APP;TFRC;ARPC1A;CLTB;PRKAG1;SLC2A4;FNBP1L;PIK3C2A;AP4M1;ACTR1A;MAP1LC3B;PPP6R3;AP1S1;DENND5A;AP3S1;DENND2D;TPD52;ACTR3;GABARAPL2;EXOC8;FNBP1;EXOC7;COG3;COG2;PLA2G4A;VPS37A;HBA1;REXO2;KIF27;RAB33B;TRAPPC6A;VAMP7;KIF16B;TRAPPC6B;RAB38;NAA38;EXOC5;KDELR3;KIF20A;DENND6A;STAM2;ARF5;PAFAH1B1;FTL;SEC22C;CHMP5;RAB1A;STXBP3;DCTN1;DCTN4;USO1;VPS4A;ARPC4-TTLL3;GABARAP;BLOC1S4;GGA2;FCHO1;RACGAP1;CLTCL1;…
Centrosome Maturation R-HSA-380287	16/81	0.00782492	0.186002	2.15136	10.4351	CEP57;DCTN1;CETN2;SSNA1;CEP131;HAUS5;TUBG2;MZT1;HAUS1;ACTR1A;HAUS8;CDK1;TUBGCP5;CEP72;MAPRE1;PAFAH1B1
APC/C:Cdc20 Mediated Degradation Of Cyclin B R-HSA-174048	2024-07-01	0.00870721	0.192608	3.59361	17.0467	CCNB1;CDC26;CDC16;UBE2E1;CDK1;UBE2D1;ANAPC11
Protein Ubiquitination R-HSA-8852135	15/75	0.00876187	0.192608	2.18459	10.3492	H2BC9;USP7;PCNA;UBA6;UBE2E1;UBE2D1;UCHL3;PEX12;H2BC13;UBE2W;H2BC14;RRAGA;SELENOS;PEX5;HLTF
Golgi Associated Vesicle Biogenesis R-HSA-432722	1955-12-01	0.00907055	0.192608	2.43756	11.4632	TPD52;BLOC1S4;VAMP7;NECAP1;TFRC;GOLGB1;DTNBP1;AP1S1;AP3S1;PIK3C2A;AP1M2;FTL
Epigenetic Regulation Of Gene Expression R-HSA-212165	20/111	0.0091791	0.192608	1.92167	9.01423	H2BC9;H2AC6;CCNH;CBX3;SUV39H1;TET2;TTF1;H2BC13;CDK7;H2AJ;H2BC14;KAT2A;SIN3B;AEBP2;TDG;EP300;SUDS3;POLR2H;POLR1H;H3C7
Displacement Of DNA Glycosylase By APEX1 R-HSA-110357	2024-09-04	0.0092403	0.192608	6.97723	32.6826	MBD4;MPG;TDG;UNG
E2F-enabled Inhibition Of Pre-Replication Complex Formation R-HSA-113507	2024-09-04	0.0092403	0.192608	6.97723	32.6826	ORC5;CCNB1;ORC3;CDK1
Processing And Activation Of SUMO R-HSA-3215018	2024-09-04	0.0092403	0.192608	6.97723	32.6826	RWDD3;SENP5;SENP2;SENP1
Beta Oxidation Of butanoyl-CoA To acetyl-CoA R-HSA-77352	2024-05-03	0.00929831	0.192608	13.0788	61.1816	ECHS1;ACSM3;ACADS
SUMO Is Proteolytically Processed R-HSA-3065679	2024-05-03	0.00929831	0.192608	13.0788	61.1816	SENP5;SENP2;SENP1
mRNA Splicing - Minor Pathway R-HSA-72165	1949-11-01	0.00983961	0.20095	2.52799	11.6827	PRPF6;SNRPD2;PDCD7;SF3B6;SRSF1;ZMAT5;SNRPE;SNRPF;POLR2H;POLR2J;SNRPB
Chromosome Maintenance R-HSA-73886	20/112	0.0101217	0.20384	1.9007	8.73003	RFC5;H2BC9;PRIM2;BLM;ACD;PCNA;H2AC6;PRIM1;H2BC13;H2AJ;H2BC14;CHTF8;MIS18A;MIS18BP1;PPP6R3;CENPK;POLR2H;POLR2J;NOP10;ITGB3BP
Golgi Cisternae Pericentriolar Stack Reorganization R-HSA-162658	2014-05-01	0.0104204	0.205527	4.84637	22.1188	RAB1A;CCNB1;USO1;CDK1;BLZF1
Iron Uptake And Transport R-HSA-917937	1956-12-01	0.010489	0.205527	2.38205	10.856	ALAD;ATP6V0B;ATP6V0E1;TFRC;GLRX3;HMOX1;ATP6V1E1;ATP6V0D1;MCOLN1;FBXL5;ATP6V1C1;FTL
Cell Cycle, Mitotic R-HSA-69278	70/517	0.010658	0.206056	1.3746	6.24265	RB1;CEP57;CCNH;CETN2;UBE2D1;NIPBL;ACTR1A;PPP2R1B;CDC26;EP300;RFC5;BORA;FKBPL;H2AC6;PRKCB;CEP131;UBE2E1;PPP2R5B;HAUS5;TUBG2;HAUS1;RAB33B;H2BC13;PSMA3;H2AJ;H2BC14;PSMA1;ESPL1;KIF20A;MAPRE1;BLZF1;ITGB3BP;PAFAH1B1;PSMD10;RAB1A;PRIM2;PCNA;DCTN1;PRIM1;SSNA1;USO1;VPS4A;CDCA8;HMMR;PSMA7;ANAPC11;ORC5;CCNB1;HAUS8;PSMB3;ORC3;CEP72;H3C7;H2BC9;NEK7;MZT1;PSMB8;NDC80;WAPL;ZWINT;POLE4;CDK7;STAG2;POLE2;CENPK;CDC1…
Antigen Processing: Ubiquitination And Proteasome Degradation R-HSA-983168	44/301	0.0110599	0.208687	1.50009	6.75704	PSMD10;UBA6;NEDD4L;UBE2D1;UBR1;FBXO44;PSMA7;ANAPC11;HERC3;TRIM4;BTBD1;PSMB3;CDC26;RNF217;FBXO4;ELOB;VHL;LONRF1;RNF130;SMURF2;RNF25;SIAH2;GLMN;UBE2E1;KLHL2;FBXL13;FBXO11;FBXL14;LRRC41;PSMB8;KLHL42;RNF41;FBXL8;UBE2W;PSMA3;UBOX5;PSMA1;GAN;CDC16;LNX1;FBXL5;FBXL4;KBTBD8;TRIM32
Cleavage Of Damaged Pyrimidine R-HSA-110329	1937-09-01	0.011082	0.208687	2.80607	12.6341	H2BC9;MBD4;H2BC13;ACD;H2AJ;H2BC14;H2AC6;TDG;UNG
Asparagine N-linked Glycosylation R-HSA-446203	41/277	0.0113008	0.210079	1.52181	6.82208	ARF4;RAB1A;DCTN1;DCTN4;USO1;UAP1;MAGT1;NPL;FUOM;ACTR1A;PPP6R3;ST3GAL4;SLC17A5;CD59;CHST8;SLC35A1;ALG8;SEC24A;ALG5;COG3;EDEM2;TRAPPC5;COG2;ALG13;ALG12;TRAPPC9;SEC23IP;TRAPPC6A;RNF103;CNIH1;TRAPPC6B;GLB1;GOLGB1;CAPZA2;TRIM13;KDELR3;COPG1;FOLR2;ACTR10;ARF5;SEC22C
Cargo Trafficking To Periciliary Membrane R-HSA-5620920	1950-11-01	0.0114697	0.21052	2.46305	11.005	ARF4;UNC119B;MKKS;BBS10;EXOC8;EXOC7;BBS9;EXOC5;BBS5;RAB11A;CCT4
Gap-filling DNA Repair Synthesis And Ligation In TC-NER R-HSA-6782210	13/64	0.0124156	0.225033	2.22654	9.77185	ISY1-RAB43;RFC5;USP7;PCNA;CCNH;CUL4A;POLE4;CDK7;POLE2;UVSSA;EP300;POLR2H;POLR2J
Aberrant Regulation Of Mitotic Exit In Cancer Due To RB1 Defects R-HSA-9687136	2020-06-01	0.0128918	0.227033	3.73929	16.2703	RB1;CDC26;CDC16;UBE2E1;UBE2D1;ANAPC11
Processing Of Capped Intron-Containing Pre-mRNA R-HSA-72203	36/239	0.0129839	0.227033	1.55264	6.74475	SLBP;PDCD7;SF3B6;CSTF2;SRSF1;PPWD1;USP39;METTL14;SNRPD2;CWC22;ZMAT5;DHX38;POLR2H;POLR2J;ISY1-RAB43;PPIL1;PRPF38A;ALYREF;CWC15;MAGOHB;LSM5;CRNKL1;CDC40;LSM3;CHERP;PRPF4;PRPF6;HNRNPUL1;ZC3H11A;PRPF3;SNRPE;SNRPF;PPIL4;SNRPB;SRSF9;NUP37
Neddylation R-HSA-8951664	35/231	0.0129957	0.227033	1.5633	6.78961	PSMD10;DCUN1D1;UBE2D1;FBXO44;PSMA7;COMMD8;DCAF17;BTBD1;PSMB3;FBXO4;ELOB;NAE1;VHL;SOCS5;FEM1B;COMMD10;KLHL2;COMMD1;UCHL3;FBXL13;FBXO11;FBXL14;LRRC41;PSMB8;PUM2;KLHL42;CUL4A;FBXL8;PSMA3;PSMA1;GAN;CCDC22;FBXL5;FBXL4;KBTBD8
Resolution Of Abasic Sites (AP Sites) R-HSA-73933	1938-09-01	0.013226	0.228306	2.70918	11.7188	RFC5;POLE4;MBD4;PCNA;MPG;PARP2;TDG;POLE2;UNG
C-type Lectin Receptors (CLRs) R-HSA-5621481	23/138	0.0138962	0.235818	1.74891	7.47856	PSMD10;AHCYL1;FCER1G;PRKCD;ICAM2;UBE2D1;ITPR2;MUC5B;PSMA7;PSMB8;CLEC4A;PPP3R1;PPP3CB;PSMA3;MUC1;PSMA1;PSMB3;CLEC6A;EP300;PKN2;MAP3K7;PRKACB;MUC20
Dual Incision In TC-NER R-HSA-6782135	13/65	0.0140963	0.235818	2.18362	9.30626	ISY1-RAB43;RFC5;USP7;PCNA;CCNH;CUL4A;POLE4;CDK7;POLE2;UVSSA;EP300;POLR2H;POLR2J
AURKA Activation By TPX2 R-HSA-8854518	14/72	0.0141491	0.235818	2.1086	8.97862	CEP57;DCTN1;CETN2;SSNA1;CEP131;HAUS5;HMMR;HAUS1;ACTR1A;HAUS8;CDK1;CEP72;MAPRE1;PAFAH1B1
Nucleotide-like (Purinergic) Receptors R-HSA-418038	2015-05-01	0.0143258	0.23605	4.36153	18.5177	P2RY12;ADORA2B;P2RY14;P2RY1;LPAR4
Adaptive Immune System R-HSA-1280218	92/716	0.015291	0.240331	1.29517	5.41444	AHCYL1;CD80;ICAM2;UBE2D1;ICAM4;IFI30;HERC3;ACTR1A;PPP3CB;TRIM4;PPP2R1B;CDC26;SEC61G;FBXO4;AP1S1;ELOB;MAP3K8;CLEC1B;PRKACB;MAP3K7;PRKCB;UBE2E1;PPP2R5B;FBXO11;HLA-G;LRRC41;RNF41;KLHL42;PSMA3;PSMA1;GAN;KIF20A;HCST;TLR4;PSMD10;UBA6;DCTN1;DCTN4;NEDD4L;ITPR2;UBR1;RASGRP2;FBXO44;RASGRP1;PSMA7;ANAPC11;CDC42;CD79B;PPP3R1;BTBD1;RACGAP1;PSMB3;RNF217;BTLA;CD300LD;SLAMF6;VHL;ICOS;LONRF1;RNF130;AP1M2;PAG1;NPDC…
Cellular Response To Chemical Stress R-HSA-9711123	28/178	0.0153503	0.240331	1.63299	6.82036	PSMD10;COX7B;HDAC3;COX16;COX6A1;COX5A;PSMA7;TXN2;PRDX5;MAP1LC3B;RXRA;SIN3B;PSMB3;EP300;HMOX1;PHGDH;UBL4A;MBD4;SURF1;PRKCD;TALDO1;HBA1;COX6C;PSMB8;PSMA3;PSMA1;SCO2;TKT
Telomere Maintenance R-HSA-157579	16/87	0.0153577	0.240331	1.969	8.22282	RFC5;H2BC9;PRIM2;BLM;ACD;PCNA;H2AC6;PRIM1;H2BC13;H2AJ;H2BC14;CHTF8;PPP6R3;POLR2H;POLR2J;NOP10
Deubiquitination R-HSA-5688426	38/258	0.0153879	0.240331	1.5123	6.31259	PSMD10;INO80B;INO80D;USP11;UBE2D1;TOMM20;PSMA7;BABAM2;TFPT;TRIM4;PSMB3;EP300;RCE1;CLSPN;SUDS3;MAP3K7;BARD1;H2BC9;SMAD2;USP7;H2AC6;SMURF2;USP42;SIAH2;ACTR5;UCHL3;PSMB8;SMAD7;H2BC13;KAT2A;PSMA3;H2BC14;PSMA1;TNIP2;CDK1;VDAC1;STAM2;BIRC2
Mitotic Prometaphase R-HSA-68877	29/186	0.015492	0.240331	1.61603	6.7347	CEP57;DCTN1;CETN2;SSNA1;CDCA8;CCNB1;ACTR1A;PPP2R1B;HAUS8;CEP72;CEP131;NEK7;PPP2R5B;HAUS5;TUBG2;NDC80;WAPL;ZWINT;MZT1;HAUS1;RAB33B;STAG2;CENPK;CDK1;TUBGCP5;MAPRE1;ITGB3BP;PAFAH1B1;NUP37
RHOQ GTPase Cycle R-HSA-9013406	1959-12-01	0.0157835	0.240331	2.22969	9.25052	CDC42;ARHGAP21;ARHGAP32;TFRC;FNBP1;ARHGAP17;PKN2;IQGAP1;SLC1A5;LAMTOR1;GIT1;MPP7
Negative Epigenetic Regulation Of rRNA Expression R-HSA-5250941	14/73	0.0158948	0.240331	2.07276	8.58487	H2BC9;H2AC6;CCNH;SUV39H1;TTF1;H2BC13;H2AJ;H2BC14;CDK7;SIN3B;POLR2H;SUDS3;POLR1H;H3C7
COPII-mediated Vesicle Transport R-HSA-204005	13/66	0.0159457	0.240331	2.14232	8.86613	RAB1A;SEC24A;USO1;TRAPPC5;TRAPPC9;TRAPPC6A;SEC23IP;CNIH1;TRAPPC6B;PPP6R3;CD59;FOLR2;SEC22C
Fatty Acid Metabolism R-HSA-8978868	26/163	0.0160773	0.240331	1.65988	6.85587	SLC25A1;PECR;ACADVL;ECHS1;ACSM3;PCTP;CROT;RXRA;MMUT;LTA4H;GGT1;ACADS;CYP2J2;ACBD6;ELOVL1;ACOT8;MECR;ACSL5;PLA2G4A;ACSL3;ELOVL7;MCAT;CYP2U1;TBXAS1;NDUFAB1;CRAT
COPI-independent Golgi-to-ER Retrograde Traffic R-HSA-6811436	1933-08-01	0.0165731	0.245215	2.79285	11.4506	ACTR1A;DCTN1;DCTN4;CAPZA2;PLA2G4A;ACTR10;RAB3GAP1;PAFAH1B1
Gene Silencing By RNA R-HSA-211000	18/103	0.0175048	0.256384	1.85059	7.48614	TDRKH;H2BC9;TSNAX;PIWIL4;H2AC6;BCDIN3D;PLD6;TARBP2;H2BC13;IPO8;H2AJ;H2BC14;AGO4;XPO5;POLR2H;POLR2J;H3C7;NUP37
MTOR Signaling R-HSA-165159	1940-09-01	0.018413	0.266988	2.53416	10.1232	PPM1A;RRAGA;RPS6KB1;CAB39L;RRAGD;PRKAG1;EIF4EBP1;LAMTOR1;LAMTOR3
Formation Of ATP By Chemiosmotic Coupling R-HSA-163210	2016-05-01	0.0191036	0.271571	3.96484	15.6924	ATP5PF;ATP5MC2;ATP5PO;ATP5MG;ATP5MF
Synthesis Of PIPs At Early Endosome Membrane R-HSA-1660516	2016-05-01	0.0191036	0.271571	3.96484	15.6924	VAC14;MTMR10;INPP5F;PIK3C2A;PI4K2A
RHOJ GTPase Cycle R-HSA-9013409	1954-11-01	0.0201122	0.276252	2.23351	8.72507	CDC42;ARHGAP21;ARHGAP32;TFRC;FNBP1;PKN2;SLC1A5;LAMTOR1;FNBP1L;GIT1;MPP7
CLEC7A (Dectin-1) Induces NFAT Activation R-HSA-5607763	2024-11-04	0.0204602	0.276252	4.98327	19.3813	PPP3CB;PPP3R1;AHCYL1;ITPR2
Erythrocytes Take Up Carbon Dioxide And Release Oxygen R-HSA-1237044	2024-11-04	0.0204602	0.276252	4.98327	19.3813	CYB5R1;CYB5R4;CA2;HBA1
P2Y Receptors R-HSA-417957	2024-11-04	0.0204602	0.276252	4.98327	19.3813	P2RY12;P2RY14;P2RY1;LPAR4
SLBP Dependent Processing Of Replication-Dependent Histone Pre-mRNAs R-HSA-77588	2024-11-04	0.0204602	0.276252	4.98327	19.3813	SLBP;SNRPE;SNRPF;SNRPB
Energy Dependent Regulation Of mTOR By LKB1-AMPK R-HSA-380972	2028-07-01	0.020705	0.276252	2.90857	11.2776	PPM1A;RRAGA;CAB39L;RRAGD;PRKAG1;LAMTOR1;LAMTOR3
PINK1-PRKN Mediated Mitophagy R-HSA-5205685	2022-06-01	0.0207666	0.276252	3.27157	12.6754	MAP1LC3B;TOMM7;VDAC1;TOMM20;TOMM22;TOMM6
Loss Of Nlp From Mitotic Centrosomes R-HSA-380259	13/69	0.0226062	0.293626	2.02727	7.68239	CEP57;DCTN1;CETN2;SSNA1;CEP131;HAUS5;HAUS1;ACTR1A;HAUS8;CDK1;CEP72;MAPRE1;PAFAH1B1
E3 Ubiquitin Ligases Ubiquitinate Target Proteins R-HSA-8866654	1955-11-01	0.0228726	0.293626	2.18265	8.24565	H2BC9;H2BC13;H2BC14;RRAGA;PCNA;SELENOS;PEX5;HLTF;UBE2E1;UBE2D1;PEX12
RNA Polymerase I Promoter Escape R-HSA-73772	1955-11-01	0.0228726	0.293626	2.18265	8.24565	H2BC9;H2BC13;H2AJ;H2BC14;CDK7;H2AC6;CCNH;CBX3;POLR2H;POLR1H;H3C7
RUNX1 Regulates Genes Involved In Megakaryocyte Differentiation And Platelet Function R-HSA-8936459	1962-12-01	0.0228826	0.293626	2.09561	7.91592	H2BC9;H2BC13;H2AJ;H2BC14;SIN3B;H2AC6;CBFB;AGO4;SETD1B;EP300;GATA1;H3C7
Cell Cycle Checkpoints R-HSA-69620	38/266	0.023928	0.304348	1.45868	5.44482	PSMD10;BLM;RRAD;RNF8;CDCA8;UBE2D1;PSMA7;ANAPC11;ORC5;BABAM2;CCNB1;PPP2R1B;PCBP4;PSMB3;CDC26;ORC3;CLSPN;BARD1;H2BC9;RFC5;UBE2E1;PPP2R5B;REXO2;ZWINT;PSMB8;NDC80;RNF168;H2BC13;PSMA3;H2BC14;PSMA1;CDC16;CENPK;CDK1;MAPRE1;ITGB3BP;PAFAH1B1;NUP37
Transferrin Endocytosis And Recycling R-HSA-917977	2029-07-01	0.0249337	0.314381	2.77623	10.2486	ATP6V0B;ATP6V0E1;TFRC;ATP6V1E1;MCOLN1;ATP6V0D1;ATP6V1C1
NoRC Negatively Regulates rRNA Expression R-HSA-427413	13/70	0.0252297	0.315371	1.99161	7.32859	H2BC9;H2AC6;CCNH;TTF1;H2BC13;H2AJ;H2BC14;CDK7;SIN3B;POLR2H;SUDS3;POLR1H;H3C7
TP53 Regulates Transcription Of Cell Cycle Genes R-HSA-6791312	1949-10-01	0.0256992	0.318494	2.23822	8.19479	CCNB1;CNOT6;PCNA;CNOT7;RGCC;PCBP4;CDK1;EP300;REXO2;E2F7
Activation Of NIMA Kinases NEK9, NEK6, NEK7 R-HSA-2980767	2024-07-03	0.0277809	0.341375	6.53878	23.4311	CCNB1;NEK7;CDK1
Mitochondrial Protein Import R-HSA-1268020	1964-12-01	0.0287699	0.350558	2.01482	7.14944	COA4;DNAJC19;TAFAZZIN;CMC2;PAM16;TOMM7;TIMM17B;VDAC1;TOMM20;GFER;TOMM22;TOMM6
RUNX1 Regulates Transcription Of Genes Involved In Differentiation Of HSCs R-HSA-8939236	16/94	0.0301565	0.363979	1.79171	6.2734	PSMD10;H2BC9;H2AC6;CBFB;CCNH;GATA1;PSMA7;PSMB8;H2BC13;CDK7;H2AJ;H2BC14;PSMA3;PSMA1;PSMB3;H3C7
G2/M DNA Damage Checkpoint R-HSA-69473	13/72	0.031138	0.363979	1.92391	6.67468	RFC5;BARD1;H2BC9;BLM;RRAD;RNF8;REXO2;RNF168;BABAM2;H2BC13;H2BC14;CCNB1;CDK1
Reproduction R-HSA-1474165	17/102	0.0312336	0.363979	1.74706	6.05575	CATSPER1;H2BC9;BLM;ACD;H2AC6;ADAM20;MLH3;SYNE1;H2BC13;H2AJ;H2BC14;STAG2;CATSPERB;RAD51;CD9;ZP3;H3C7
MicroRNA (miRNA) Biogenesis R-HSA-203927	2024-06-01	0.0313786	0.363979	2.90779	10.0657	AGO4;XPO5;BCDIN3D;POLR2H;POLR2J;TARBP2
mTORC1-mediated Signaling R-HSA-166208	2024-06-01	0.0313786	0.363979	2.90779	10.0657	RRAGA;RPS6KB1;RRAGD;EIF4EBP1;LAMTOR1;LAMTOR3
TP53 Regulates Transcription Of Genes Involved In G2 Cell Cycle Arrest R-HSA-6804114	2018-05-01	0.0315239	0.363979	3.35455	11.5967	CCNB1;PCNA;CDK1;EP300;REXO2
Regulation Of PLK1 Activity At G2/M Transition R-HSA-2565942	15/87	0.0316285	0.363979	1.81947	6.28389	CEP57;BORA;DCTN1;CETN2;SSNA1;CEP131;HAUS5;HAUS1;ACTR1A;CCNB1;HAUS8;CDK1;CEP72;MAPRE1;PAFAH1B1
Metabolism Of Carbohydrates R-HSA-71387	38/272	0.0324992	0.371054	1.42087	4.86867	PFKFB2;SLC25A1;PRPS2;PYGB;HS3ST3A1;SDC2;GBE1;HEXB;RPE;PYGL;HMMR;PAPSS2;PPP2R1B;ST3GAL4;PGK1;PHGDH;MAP4K5;PRKACB;XYLB;PGM1;PCK2;UBL4A;MANBA;B3GAT3;TALDO1;HOOK3;BPGM;PHKA2;LYVE1;DERA;GALE;GNPDA1;GLB1;ALDH1A1;TKT;FBP1;SLC25A11;NUP37
Mitochondrial Biogenesis R-HSA-1592230	15/88	0.0346283	0.37987	1.79446	6.03491	ATP5PF;MBD4;ALAS1;HDAC3;PRKAG1;ATP5MC2;MICOS13;TFB1M;MAPK14;RXRA;ATP5PO;TFAM;ATP5MG;GABPA;ATP5MF
Sphingolipid Metabolism R-HSA-428157	15/88	0.0346283	0.37987	1.79446	6.03491	ARSA;ASAH1;SGMS1;HEXB;GALC;SMPD2;UGCG;GM2A;GLB1;OSBP;ARSI;DEGS1;ESYT2;SPTSSA;ARSD
Signal Amplification R-HSA-392518	1931-07-01	0.0350818	0.37987	2.54464	8.52473	P2RY12;GNG10;GNGT2;P2RY1;GNAI3;PLA2G4A;MAPK14
Synthesis Of DNA R-HSA-69239	19/119	0.0353479	0.37987	1.6599	5.54823	PSMD10;RFC5;PRIM2;PCNA;PRIM1;UBE2E1;UBE2D1;PSMA7;PSMB8;ANAPC11;ORC5;POLE4;PSMA3;PSMA1;PSMB3;CDC26;ORC3;POLE2;CDC16
RNA Polymerase II Transcription Termination R-HSA-73856	1966-12-01	0.0356804	0.37987	1.94002	6.46637	SLBP;ZC3H11A;ALYREF;CSTF2;SRSF1;DHX38;SNRPE;SNRPF;MAGOHB;CDC40;SNRPB;SRSF9
Autophagy R-HSA-9612973	20/127	0.0357812	0.37987	1.63309	5.43873	GABARAPL2;UVRAG;MTMR3;ATG10;PRKAG1;VPS37A;TOMM20;GABARAP;TOMM22;RRAGA;MAP1LC3B;ATG16L1;LAMP2;RRAGD;PEX5;TOMM7;VDAC1;LAMTOR1;LAMTOR3;TOMM6
G2/M Checkpoints R-HSA-69481	22/143	0.0362325	0.37987	1.58881	5.27135	PSMD10;BARD1;RFC5;H2BC9;BLM;RRAD;RNF8;REXO2;PSMA7;PSMB8;ORC5;RNF168;BABAM2;H2BC13;CCNB1;H2BC14;PSMA3;PSMA1;PSMB3;ORC3;CDK1;CLSPN
Cellular Senescence R-HSA-2559583	24/159	0.0362515	0.37987	1.55376	5.15424	RB1;H2BC9;MAP2K4;ACD;H2AC6;UBE2E1;UBE2D1;MAPK14;TXN2;ANAPC11;H1-2;H2BC13;HIRA;H2AJ;H2BC14;MAPK8;AGO4;CDC26;RPS6KA1;CDC16;EP400;IGFBP7;ETF1;H3C7
Ca2+ Pathway R-HSA-4086398	1959-11-01	0.0367044	0.37987	2.00039	6.61099	PPP3CB;GNG10;PPP3R1;GNGT2;WNT11;AGO4;FZD6;PRKG2;ITPR2;PDE6B;MAP3K7
Defective Pyroptosis R-HSA-9710421	1938-08-01	0.0369235	0.37987	2.32683	7.67598	H2BC9;PRIM2;H2BC13;H2AJ;H2BC14;H2AC6;PRIM1;H3C7
Chromatin Modifying Enzymes R-HSA-3247509	33/233	0.0371333	0.37987	1.44301	4.7522	KDM5B;ENY2;SETD3;HDAC3;SUV39H1;SGF29;ING4;ING3;MECOM;EP400;MBIP;EP300;BRD8;SUDS3;ARID2;ATXN7L3;H3C7;H2BC9;H2AC6;KDM2B;SETD1B;PRMT3;ASH1L;SUPT7L;WDR77;COPRS;H2BC13;H2AJ;KAT2A;H2BC14;AEBP2;BRMS1L;RIOX2
Apoptotic Execution Phase R-HSA-75153	1952-10-01	0.0373894	0.37987	2.07806	6.82925	BCAP31;DBNL;STK24;PRKCD;PKN2;CLSPN;BIRC2;KPNA1;H1-2;TJP2
Glutamate And Glutamine Metabolism R-HSA-8964539	2013-04-01	0.0375337	0.37987	3.87551	12.7214	OAT;KYAT1;PYCR3;RIMKLB
Inhibition Of Replication Initiation Of Damaged DNA By RB1/E2F1 R-HSA-113501	2013-04-01	0.0375337	0.37987	3.87551	12.7214	RB1;PRIM2;PPP2R1B;PRIM1
Mitotic Telophase/Cytokinesis R-HSA-68884	2013-04-01	0.0375337	0.37987	3.87551	12.7214	NIPBL;STAG2;KIF20A;WAPL
Synthesis Of PE R-HSA-1483213	2013-04-01	0.0375337	0.37987	3.87551	12.7214	CHKB;CHKA;ETNK2;SELENOI
Polymerase Switching On C-strand Of Telomere R-HSA-174411	2025-06-01	0.0378016	0.37987	2.75462	9.02248	RFC5;PRIM2;ACD;PCNA;CHTF8;PRIM1
RNA Polymerase I Promoter Clearance R-HSA-73854	13/74	0.037987	0.37987	1.86066	6.08531	H2BC9;H2AC6;CCNH;CBX3;TTF1;H2BC13;H2AJ;H2BC14;KAT2A;CDK7;POLR2H;POLR1H;H3C7
Anchoring Of Basal Body To Plasma Membrane R-HSA-5620912	16/97	0.0389982	0.387238	1.7251	5.59665	CEP57;C2CD3;DCTN1;CETN2;SSNA1;CEP131;HAUS5;RAB11A;HAUS1;ACTR1A;HAUS8;CDK1;CEP72;CEP162;MAPRE1;PAFAH1B1
Metabolism Of Cofactors R-HSA-8978934	2019-05-01	0.039258	0.387238	3.11479	10.0845	COQ3;PRKG2;PDSS1;COQ9;PTS
Global Genome Nucleotide Excision Repair (GG-NER) R-HSA-5696399	14/82	0.0398136	0.390066	1.79766	5.79484	RFC5;PIAS3;INO80B;INO80D;PCNA;CCNH;PARP2;CETN2;ACTR5;CUL4A;POLE4;TFPT;CDK7;POLE2
Macroautophagy R-HSA-1632852	18/113	0.0405395	0.390888	1.65501	5.30509	GABARAPL2;UVRAG;MTMR3;ATG10;PRKAG1;TOMM20;GABARAP;TOMM22;RRAGA;MAP1LC3B;ATG16L1;RRAGD;PEX5;TOMM7;VDAC1;LAMTOR1;LAMTOR3;TOMM6
Cleavage Of Damaged Purine R-HSA-110331	1932-07-01	0.0410498	0.390888	2.44274	7.79959	H2BC9;H2BC13;ACD;H2AJ;H2BC14;H2AC6;MPG
Ubiquinol Biosynthesis R-HSA-2142789	2024-08-03	0.0410978	0.390888	5.23078	16.6956	COQ3;PDSS1;COQ9
S Phase R-HSA-69242	24/161	0.0411365	0.390888	1.53093	4.88498	RB1;PSMD10;RFC5;PRIM2;PCNA;CCNH;PRIM1;UBE2E1;UBE2D1;WAPL;PSMA7;PSMB8;ANAPC11;ORC5;POLE4;CDK7;PSMA3;STAG2;PSMA1;PSMB3;CDC26;ORC3;POLE2;CDC16
APC/C:Cdc20 Mediated Degradation Of Mitotic Proteins R-HSA-176409	13/75	0.0417846	0.390888	1.83056	5.81245	PSMD10;UBE2E1;UBE2D1;PSMA7;PSMB8;ANAPC11;PSMA3;CCNB1;PSMA1;PSMB3;CDC26;CDC16;CDK1
Processing Of DNA Double-Strand Break Ends R-HSA-5693607	13/75	0.0417846	0.390888	1.83056	5.81245	RFC5;BARD1;H2BC9;BLM;RRAD;RNF8;RNF168;BABAM2;H2BC13;H2BC14;PPP4R2;TIMELESS;CLSPN
RNA Polymerase I Transcription R-HSA-73864	13/75	0.0417846	0.390888	1.83056	5.81245	H2BC9;H2AC6;CCNH;CBX3;TTF1;H2BC13;H2AJ;H2BC14;KAT2A;CDK7;POLR2H;POLR1H;H3C7
Mitotic Prophase R-HSA-68875	17/106	0.0431235	0.400827	1.66822	5.24437	RB1;H2BC9;RAB1A;H2AC6;PRKCB;NEK7;USO1;RAB33B;H2BC13;CCNB1;H2AJ;H2BC14;PPP2R1B;CDK1;BLZF1;H3C7;NUP37
Homology Directed Repair R-HSA-5693538	18/114	0.0436851	0.403461	1.63769	5.1272	BARD1;RFC5;H2BC9;BLM;PCNA;RRAD;PARP2;RNF8;RNF168;POLE4;BABAM2;H2BC13;H2BC14;RAD51;PPP4R2;POLE2;TIMELESS;CLSPN
EPH-Ephrin Signaling R-HSA-2682334	15/91	0.0448584	0.41042	1.72338	5.3498	ACTR3;PSENEN;SDC2;ARPC1A;LIMK1;CLTB;ARPC4-TTLL3;CDC42;EFNB1;MYL6;NCSTN;EFNA3;CLTCL1;PKN2;GIT1
Downregulation Of TGF-beta Receptor Signaling R-HSA-2173788	2026-06-01	0.0450047	0.41042	2.61676	8.11455	SMAD2;SMURF2;BAMBI;NEDD4L;SRFBP1;SMAD7
Activation Of APC/C And APC/C:Cdc20 Mediated Degradation Of Mitotic Proteins R-HSA-176814	13/76	0.045841	0.415434	1.80142	5.55302	PSMD10;UBE2E1;UBE2D1;PSMA7;PSMB8;ANAPC11;PSMA3;CCNB1;PSMA1;PSMB3;CDC26;CDC16;CDK1
SIRT1 Negatively Regulates rRNA Expression R-HSA-427359	1933-07-01	0.0476397	0.42515	2.34868	7.14958	H2BC9;H2BC13;H2AJ;H2BC14;H2AC6;SUV39H1;H3C7
Telomere C-strand (Lagging Strand) Synthesis R-HSA-174417	1933-07-01	0.0476397	0.42515	2.34868	7.14958	RFC5;PRIM2;BLM;ACD;PCNA;CHTF8;PRIM1
Conversion From APC/C:Cdc20 To APC/C:Cdh1 In Late Anaphase R-HSA-176407	2020-05-01	0.0480467	0.42515	2.90701	8.82445	CDC26;CDC16;UBE2E1;UBE2D1;ANAPC11
Glycogen Breakdown (Glycogenolysis) R-HSA-70221	2014-04-01	0.0483791	0.42515	3.4878	10.5634	PYGB;PYGL;PHKA2;PGM1
Leading Strand Synthesis R-HSA-69109	2014-04-01	0.0483791	0.42515	3.4878	10.5634	RFC5;PRIM2;PCNA;PRIM1
Senescence-Associated Secretory Phenotype (SASP) R-HSA-2559582	13/77	0.0501629	0.435482	1.77319	5.30624	H2BC9;H2AC6;UBE2E1;UBE2D1;ANAPC11;H2BC13;H2AJ;H2BC14;CDC26;RPS6KA1;CDC16;IGFBP7;H3C7
Transcription-Coupled Nucleotide Excision Repair (TC-NER) R-HSA-6781827	13/77	0.0501629	0.435482	1.77319	5.30624	ISY1-RAB43;RFC5;USP7;PCNA;CCNH;CUL4A;POLE4;CDK7;POLE2;UVSSA;EP300;POLR2H;POLR2J
Beta-catenin Independent WNT Signaling R-HSA-3858494	21/140	0.0504558	0.435482	1.54159	4.6042	PSMD10;SMURF2;PRKCB;RYK;FZD6;CLTB;ITPR2;PSMA7;PSMB8;GNG10;PPP3R1;PPP3CB;PSMA3;GNGT2;WNT11;PSMA1;AGO4;PSMB3;PRKG2;PDE6B;MAP3K7
B-WICH Complex Positively Regulates rRNA Expression R-HSA-5250924	1955-10-01	0.052316	0.441713	1.93924	5.72165	H2BC9;H2BC13;H2AJ;H2BC14;KAT2A;H2AC6;EP300;POLR2H;POLR1H;H3C7
DNA Damage/Telomere Stress Induced Senescence R-HSA-2559586	1955-10-01	0.052316	0.441713	1.93924	5.72165	RB1;H2BC9;H2BC13;HIRA;H2AJ;H2BC14;ACD;H2AC6;EP400;H1-2
Transcriptional Regulation Of Granulopoiesis R-HSA-9616222	1955-10-01	0.052316	0.441713	1.93924	5.72165	H2BC9;H2BC13;CEBPA;H2AJ;H2BC14;RXRA;H2AC6;CBFB;EP300;H3C7
Positive Epigenetic Regulation Of rRNA Expression R-HSA-5250913	1970-12-01	0.0528674	0.441713	1.80588	5.30924	H2BC9;H2BC13;H2AJ;H2BC14;KAT2A;H2AC6;CBX3;EP300;POLR2H;TTF1;POLR1H;H3C7
Dectin-2 Family R-HSA-5621480	2027-06-01	0.0530056	0.441713	2.49204	7.32001	CLEC4A;MUC1;FCER1G;CLEC6A;MUC5B;MUC20
Effects Of PIP2 Hydrolysis R-HSA-114508	2027-06-01	0.0530056	0.441713	2.49204	7.32001	PRKCE;PRKCD;ITPR2;ABHD6;RASGRP2;RASGRP1
Ub-specific Processing Proteases R-HSA-5689880	26/182	0.0539384	0.441977	1.4564	4.25257	PSMD10;USP11;TOMM20;PSMA7;PSMB3;RCE1;CLSPN;SUDS3;MAP3K7;H2BC9;SMAD2;USP7;H2AC6;SMURF2;USP42;SIAH2;PSMB8;SMAD7;H2BC13;KAT2A;PSMA3;H2BC14;PSMA1;VDAC1;STAM2;BIRC2
Deposition Of New CENPA-containing Nucleosomes At Centromere R-HSA-606279	1948-09-01	0.0539405	0.441977	2.01357	5.87938	H2BC9;H2BC13;H2AJ;H2BC14;MIS18A;H2AC6;MIS18BP1;CENPK;ITGB3BP
HDR Thru Homologous Recombination (HRR) Or Single Strand Annealing (SSA) R-HSA-5693567	17/109	0.0539517	0.441977	1.6136	4.71116	BARD1;RFC5;H2BC9;BLM;PCNA;RRAD;RNF8;RNF168;POLE4;BABAM2;H2BC13;H2BC14;RAD51;PPP4R2;POLE2;TIMELESS;CLSPN
ERCC6 (CSB) And EHMT2 (G9a) Positively Regulate rRNA Expression R-HSA-427389	1941-08-01	0.0549337	0.442236	2.115	6.13694	H2BC9;H2BC13;H2AJ;H2BC14;H2AC6;CBX3;TTF1;H3C7
SARS-CoV-1 Genome Replication And Transcription R-HSA-9679514	2024-04-02	0.0552289	0.442236	8.71563	25.2428	RB1;VHL
SARS-CoV-2 Genome Replication And Transcription R-HSA-9694682	2024-04-02	0.0552289	0.442236	8.71563	25.2428	RB1;VHL
Autodegradation Of Cdh1 By Cdh1:APC/C R-HSA-174084	1963-11-01	0.0555317	0.442236	1.84616	5.33689	PSMD10;PSMA3;PSMA1;PSMB3;CDC26;CDC16;UBE2E1;UBE2D1;PSMA7;PSMB8;ANAPC11
Beta-oxidation Of pristanoyl-CoA R-HSA-389887	2024-09-03	0.0570266	0.442236	4.35878	12.4846	ACOT8;CROT;CRAT
PI5P Regulates TP53 Acetylation R-HSA-6811555	2024-09-03	0.0570266	0.442236	4.35878	12.4846	ING3;EP300;PIP4K2B
Serine Biosynthesis R-HSA-977347	2024-09-03	0.0570266	0.442236	4.35878	12.4846	PSAT1;PHGDH;SERINC3
Small Interfering RNA (siRNA) Biogenesis R-HSA-426486	2024-09-03	0.0570266	0.442236	4.35878	12.4846	TSNAX;AGO4;TARBP2
HATs Acetylate Histones R-HSA-3214847	16/102	0.0576427	0.442236	1.62442	4.63528	H2BC9;ENY2;H2AC6;SGF29;SUPT7L;ING4;H2BC13;H2BC14;KAT2A;ING3;EP400;MBIP;EP300;BRD8;ATXN7L3;H3C7
Branched-chain Amino Acid Catabolism R-HSA-70895	2021-05-01	0.0579025	0.442236	2.72519	7.76405	ACAD8;ECHS1;SOAT1;BCKDHB;HSD17B10
Inactivation Of APC/C Via Direct Inhibition Of APC/C Complex R-HSA-141430	2021-05-01	0.0579025	0.442236	2.72519	7.76405	CDC26;CDC16;UBE2E1;UBE2D1;ANAPC11
VxPx Cargo-Targeting To Cilium R-HSA-5620916	2021-05-01	0.0579025	0.442236	2.72519	7.76405	ARF4;EXOC8;EXOC7;EXOC5;RAB11A
Golgi-to-ER Retrograde Transport R-HSA-8856688	17/110	0.0579481	0.442236	1.59617	4.54622	ARF4;RAB1A;DCTN1;DCTN4;PLA2G4A;KIF27;ACTR1A;RACGAP1;KIF16B;CAPZA2;KDELR3;KIF20A;COPG1;ACTR10;ARF5;RAB3GAP1;PAFAH1B1
Meiotic Recombination R-HSA-912446	1949-09-01	0.0602948	0.448157	1.96314	5.5135	H2BC9;H2BC13;H2AJ;H2BC14;BLM;RAD51;H2AC6;H3C7;MLH3
Class I MHC Mediated Antigen Processing And Presentation R-HSA-983169	48/372	0.0605041	0.448157	1.29608	3.63556	PSMD10;UBA6;NEDD4L;UBE2D1;UBR1;FBXO44;PSMA7;ANAPC11;HERC3;TRIM4;BTBD1;PSMB3;CDC26;SEC61G;RNF217;FBXO4;ELOB;VHL;LONRF1;RNF130;SEC24A;SMURF2;RNF25;SIAH2;GLMN;UBE2E1;KLHL2;FBXL13;HLA-G;FBXO11;FBXL14;LRRC41;PSMB8;KLHL42;RNF41;FBXL8;UBE2W;PSMA3;UBOX5;PSMA1;GAN;CDC16;LNX1;FBXL5;FBXL4;TLR4;KBTBD8;TRIM32
APC/C-mediated Degradation Of Cell Cycle Proteins R-HSA-174143	14/87	0.0608152	0.448157	1.67414	4.68745	RB1;PSMD10;UBE2E1;UBE2D1;PSMA7;PSMB8;ANAPC11;PSMA3;CCNB1;PSMA1;PSMB3;CDC26;CDC16;CDK1
CDC42 GTPase Cycle R-HSA-9013148	21/143	0.0608381	0.448157	1.50347	4.20902	ARHGEF11;FAM13B;TFRC;FNBP1;ARAP2;ARAP3;ARHGAP17;KCTD3;IQGAP1;ARAP1;FNBP1L;ARHGAP24;CDC42;ARHGAP21;ARHGAP32;FGD4;FMNL2;RACGAP1;PKN2;LAMTOR1;GIT1
Phospholipid Metabolism R-HSA-1483257	28/201	0.0610535	0.448157	1.41434	3.95451	VAC14;MTMR10;MTMR3;ABHD4;TAFAZZIN;PCTP;PLD6;PIK3C2A;AGPAT2;MTMR6;SELENOI;INPP5F;PIP4K2B;TNFAIP8L2;CDIPT;CHKB;MIGA2;CHKA;PLEKHA1;OSBPL5;PLA2G4A;GPCPD1;CRLS1;ETNK2;LPCAT2;PEMT;GPD1L;PI4K2A
Cellular Responses To Stress R-HSA-2262752	85/700	0.0611695	0.448157	1.21106	3.38383	RB1;COX7B;ACADVL;UBE2D1;COX6A1;TXN2;ACTR1A;MAP1LC3B;SIN3B;CDC26;CREB3L2;RPS6KA1;EP300;ELOB;PHGDH;CLEC1B;ATP6V1E1;MAP2K4;ATP6V0B;ATP6V0E1;MIOS;H2AC6;PRKCD;UBE2E1;PPP2R5B;TALDO1;HBA1;H2BC13;PSMA3;RRAGA;H2AJ;H2BC14;PSMA1;SCO2;RRAGD;ETF1;KDELR3;TKT;ATP6V0D1;TLR4;PSMD10;HDAC3;COX16;DCTN1;MRPL18;NPRL2;DCTN4;RPL36A;HSPA13;COX5A;PSMA7;ANAPC11;HIRA;PRDX5;MAPK8;RXRA;PSMB3;EP400;HMOX1;SSR1;DNAJB9;SH3BP4;IGF…
Metabolism Of Amino Acids And Derivatives R-HSA-71291	46/355	0.0613756	0.448157	1.30222	3.63415	LIPT2;PSMD10;ECHS1;OAT;CARNMT1;NPRL2;HAAO;RPL36A;HNMT;OAZ1;HSD17B10;PAPSS2;PSMA7;DDO;TXN2;RIDA;PSMB3;PHGDH;PCBD1;RIMKLB;PSTK;ACAD8;RARS1;TSTD1;BCKDHB;PYCR3;KMO;PSMB8;AZIN1;GNMT;AIMP2;PSMA3;SLC6A8;SOAT1;PSMA1;PSAT1;ETHE1;NDUFAB1;KYAT3;PEMT;KYAT1;IDO2;EEF1E1;SERINC3;RSL24D1;ALDH9A1
Mitophagy R-HSA-5205647	2028-06-01	0.0618148	0.448157	2.37865	6.62124	MAP1LC3B;TOMM7;VDAC1;TOMM20;TOMM22;TOMM6
Packaging Of Telomere Ends R-HSA-171306	2028-06-01	0.0618148	0.448157	2.37865	6.62124	H2BC9;H2BC13;ACD;H2AJ;H2BC14;H2AC6
RNA Polymerase I Promoter Opening R-HSA-73728	2028-06-01	0.0618148	0.448157	2.37865	6.62124	H2BC9;H2BC13;H2AJ;H2BC14;H2AC6;H3C7
Cdc20:Phospho-APC/C Mediated Degradation Of Cyclin A R-HSA-174184	1972-12-01	0.0632654	0.454133	1.74552	4.81837	PSMD10;PSMA3;PSMA1;PSMB3;CDC26;CDC16;UBE2E1;CDK1;UBE2D1;PSMA7;PSMB8;ANAPC11
RHOC GTPase Cycle R-HSA-9013106	1972-12-01	0.0632654	0.454133	1.74552	4.81837	ARHGEF11;ARHGAP21;ARHGAP32;SLK;FMNL2;TFRC;RACGAP1;FLOT1;ARHGAP18;PKN2;IQGAP1;TJP2
DNA Double-Strand Break Repair R-HSA-5693532	21/144	0.0646075	0.460446	1.49117	4.08496	BARD1;RFC5;H2BC9;BLM;PCNA;RRAD;PARP2;EYA3;RNF8;RNF168;POLE4;BABAM2;H2BC13;H2BC14;MAPK8;RAD51;PPP4R2;POLE2;TIMELESS;LRIF1;CLSPN
Regulation Of APC/C Activators Between G1/S And Early Anaphase R-HSA-176408	13/80	0.06478	0.460446	1.69355	4.63485	PSMD10;UBE2E1;UBE2D1;PSMA7;PSMB8;ANAPC11;PSMA3;CCNB1;PSMA1;PSMB3;CDC26;CDC16;CDK1
Glycerophospholipid Biosynthesis R-HSA-1483206	18/120	0.0662921	0.468895	1.54092	4.18157	MIGA2;CHKB;ABHD4;CHKA;OSBPL5;TAFAZZIN;PLA2G4A;PCTP;PLD6;GPCPD1;CRLS1;AGPAT2;SELENOI;ETNK2;LPCAT2;PEMT;GPD1L;CDIPT
Extension Of Telomeres R-HSA-180786	1950-09-01	0.0671081	0.472363	1.91517	5.17374	RFC5;PRIM2;BLM;ACD;PCNA;CHTF8;PRIM1;PPP6R3;NOP10
Apoptosis R-HSA-109581	25/178	0.0679818	0.472721	1.42746	3.83775	PSMD10;AVEN;PSMA7;PPP3R1;MAPK8;PSMB3;CLSPN;FADD;BAK1;BID;KPNA1;BCAP31;DBNL;APAF1;PRKCD;REXO2;PSMB8;H1-2;PSMA3;STK24;PSMA1;PKN2;TLR4;BIRC2;TJP2
APC/C:Cdh1 Mediated Degradation Of Cdc20 And APC/C:Cdh1 Targets In Late Mitosis/Early G1 R-HSA-174178	1973-12-01	0.0689358	0.472721	1.71683	4.59179	RB1;PSMD10;PSMA3;PSMA1;PSMB3;CDC26;CDC16;UBE2E1;UBE2D1;PSMA7;PSMB8;ANAPC11
APC:Cdc20 Mediated Degradation Of Cell Cycle Proteins Before Cycle Checkpoint Satisfied R-HSA-179419	1973-12-01	0.0689358	0.472721	1.71683	4.59179	PSMD10;PSMA3;PSMA1;PSMB3;CDC26;CDC16;UBE2E1;CDK1;UBE2D1;PSMA7;PSMB8;ANAPC11
Separation Of Sister Chromatids R-HSA-2467813	24/170	0.0692049	0.472721	1.43595	3.83496	PSMD10;UBE2E1;PPP2R5B;UBE2D1;CDCA8;NDC80;WAPL;ZWINT;PSMA7;PSMB8;ANAPC11;PSMA3;STAG2;PPP2R1B;ESPL1;PSMA1;PSMB3;CDC26;CDC16;CENPK;MAPRE1;ITGB3BP;PAFAH1B1;NUP37
Formation Of HIV-1 Elongation Complex Containing HIV-1 Tat R-HSA-167200	1943-08-01	0.0695909	0.472721	1.99395	5.31413	CDK7;CCNT1;CCNH;ELOA2;ELOB;NELFCD;POLR2H;POLR2J
G Alpha (Z) Signaling Events R-HSA-418597	1943-08-01	0.0695909	0.472721	1.99395	5.31413	GNG10;GNGT2;PRKCB;PRKCE;PRKCD;GNAI3;GNAS;ADCY7
Inhibition Of DNA Recombination At Telomere R-HSA-9670095	1943-08-01	0.0695909	0.472721	1.99395	5.31413	H2BC9;H2BC13;ACD;H2AJ;H2BC14;H2AC6;POLR2H;POLR2J
G1/S Transition R-HSA-69206	19/129	0.0701125	0.472721	1.50829	4.0085	RB1;PSMD10;PRIM2;PCNA;CCNH;PRIM1;PSMA7;PSMB8;ORC5;POLE4;CCNB1;CDK7;PSMA3;PPP2R1B;PSMA1;PSMB3;ORC3;POLE2;CDK1
Rab Regulation Of Trafficking R-HSA-9007101	18/121	0.0707138	0.472721	1.52589	4.04225	DENND2D;GABARAPL2;RAB1A;DENND4A;TRAPPC5;TRAPPC9;GABARAP;RAB11A;RAB33B;GGA2;MAP1LC3B;TRAPPC6A;TRAPPC6B;RAB9A;DENND5A;RAB38;DENND6A;RAB3GAP1
Pre-NOTCH Transcription And Translation R-HSA-1912408	1958-10-01	0.0707379	0.472721	1.81779	4.8149	NOTCH2;H2BC9;H2BC13;H2AJ;H2BC14;KAT2A;H2AC6;AGO4;EP300;H3C7
Cristae Formation R-HSA-8949613	2029-06-01	0.071436	0.472721	2.27512	6.00395	ATP5PF;ATP5MC2;ATP5PO;MICOS13;ATP5MG;ATP5MF
DNA Methylation R-HSA-5334118	2029-06-01	0.071436	0.472721	2.27512	6.00395	H2BC9;H2BC13;H2AJ;H2BC14;H2AC6;H3C7
Gluconeogenesis R-HSA-70263	2029-06-01	0.071436	0.472721	2.27512	6.00395	SLC25A1;GNPDA1;PGK1;FBP1;SLC25A11;PCK2
NRIF Signals Cell Death From Nucleus R-HSA-205043	2016-04-01	0.0746483	0.472721	2.90622	7.54156	PSENEN;MAPK8;NCSTN;ITGB3BP
Phase 4 - Resting Membrane Potential R-HSA-5576886	2016-04-01	0.0746483	0.472721	2.90622	7.54156	KCNK5;KCNK7;KCNK9;KCNK13
Pre-NOTCH Expression And Processing R-HSA-1912422	1974-12-01	0.0749259	0.472721	1.68906	4.37677	NOTCH2;H2BC9;H2BC13;H2AJ;H2BC14;KAT2A;H2AC6;POFUT1;AGO4;ST3GAL4;EP300;H3C7
Cellular Responses To Stimuli R-HSA-8953897	85/708	0.0752274	0.472721	1.19505	3.09188	RB1;COX7B;ACADVL;UBE2D1;COX6A1;TXN2;ACTR1A;MAP1LC3B;SIN3B;CDC26;CREB3L2;RPS6KA1;EP300;ELOB;PHGDH;CLEC1B;ATP6V1E1;MAP2K4;ATP6V0B;ATP6V0E1;MIOS;H2AC6;PRKCD;UBE2E1;PPP2R5B;TALDO1;HBA1;H2BC13;PSMA3;RRAGA;H2AJ;H2BC14;PSMA1;SCO2;RRAGD;ETF1;KDELR3;TKT;ATP6V0D1;TLR4;PSMD10;HDAC3;COX16;DCTN1;MRPL18;NPRL2;DCTN4;RPL36A;HSPA13;COX5A;PSMA7;ANAPC11;HIRA;PRDX5;MAPK8;RXRA;PSMB3;EP400;HMOX1;SSR1;DNAJB9;SH3BP4;IGF…
Cohesin Loading Onto Chromatin R-HSA-2470946	2024-10-03	0.0753989	0.472721	3.73592	9.65722	NIPBL;STAG2;WAPL
Condensation Of Prometaphase Chromosomes R-HSA-2514853	2024-10-03	0.0753989	0.472721	3.73592	9.65722	CCNB1;CDK1;RAB33B
MASTL Facilitates Mitotic Progression R-HSA-2465910	2024-10-03	0.0753989	0.472721	3.73592	9.65722	CCNB1;PPP2R1B;CDK1
RHOBTB3 ATPase Cycle R-HSA-9706019	2024-10-03	0.0753989	0.472721	3.73592	9.65722	RAB9A;VHL;LRRC41
Regulation Of FOXO Transcriptional Activity By Acetylation R-HSA-9617629	2024-10-03	0.0753989	0.472721	3.73592	9.65722	EP300;FOXO1;TXN2
SLBP Independent Processing Of Histone Pre-mRNAs R-HSA-111367	2024-10-03	0.0753989	0.472721	3.73592	9.65722	SNRPE;SNRPF;SNRPB
Tandem Pore Domain Potassium Channels R-HSA-1296346	2024-10-03	0.0753989	0.472721	3.73592	9.65722	KCNK7;KCNK9;KCNK13
rRNA Processing In Mitochondrion R-HSA-8868766	2024-10-03	0.0753989	0.472721	3.73592	9.65722	TFB1M;HSD17B10;MRM2
Transcriptional Regulation Of White Adipocyte Differentiation R-HSA-381340	13/82	0.0759476	0.472721	1.64431	4.23856	CEBPA;MBD4;HDAC3;MED8;SLC2A4;MED27;MED28;MED23;MED14;MED24;RXRA;MED21;EP300
Regulation Of Lipid Metabolism By PPARalpha R-HSA-400206	17/114	0.0759614	0.472721	1.53006	3.94378	MBD4;ALAS1;HDAC3;HMGCS1;NFYA;NR1H2;MED8;MED27;MED28;MED23;MED14;MED24;RXRA;SIN3B;MED21;EP300;FDFT1
Peroxisomal Protein Import R-HSA-9033241	1959-10-01	0.0776836	0.477603	1.7806	4.54964	PECR;ACOT8;ZFAND6;PEX5;UBE2D1;CROT;PEX12;CRAT;DDO;DHRS4
Role Of GTSE1 In G2/M Progression After G2 Checkpoint R-HSA-8852276	1959-10-01	0.0776836	0.477603	1.7806	4.54964	PSMD10;PSMA3;CCNB1;FKBPL;PSMA1;PSMB3;CDK1;MAPRE1;PSMA7;PSMB8
Heme Signaling R-HSA-9707616	1944-08-01	0.077734	0.477603	1.93847	4.95176	MBD4;HDAC3;RXRA;EP300;HMOX1;HBA1;CLEC1B;TLR4
APC/C:Cdc20 Mediated Degradation Of Securin R-HSA-174154	1967-11-01	0.0798763	0.481105	1.71397	4.33168	PSMD10;PSMA3;PSMA1;PSMB3;CDC26;CDC16;UBE2E1;UBE2D1;PSMA7;PSMB8;ANAPC11
Diseases Of Programmed Cell Death R-HSA-9645723	1967-11-01	0.0798763	0.481105	1.71397	4.33168	H2BC9;APP;H2BC13;PRIM2;H2AJ;H2BC14;H2AC6;CAPNS2;PRIM1;FADD;H3C7
DNA Damage Recognition In GG-NER R-HSA-5696394	1937-07-01	0.0804373	0.481105	2.03514	5.12911	CUL4A;INO80B;TFPT;INO80D;PARP2;CETN2;ACTR5
BBSome-mediated Cargo-Targeting To Cilium R-HSA-5620922	2023-05-01	0.080801	0.481105	2.42216	6.09359	MKKS;BBS10;BBS9;BBS5;CCT4
Fertilization R-HSA-1187000	2023-05-01	0.080801	0.481105	2.42216	6.09359	CATSPER1;CATSPERB;CD9;ADAM20;ZP3
Glycogen Metabolism R-HSA-8982491	2023-05-01	0.080801	0.481105	2.42216	6.09359	PYGB;GBE1;PYGL;PHKA2;PGM1
Insulin Receptor Recycling R-HSA-77387	2023-05-01	0.080801	0.481105	2.42216	6.09359	ATP6V0B;ATP6V0E1;ATP6V1E1;ATP6V0D1;ATP6V1C1
Metabolism Of Vitamins And Cofactors R-HSA-196854	24/173	0.0809584	0.481105	1.40684	3.53653	PANK3;PARP4;SHMT2;GSTO1;RNLS;SDC2;PARP16;COQ9;PTS;SLC5A6;THTPA;COQ3;RBP4;LMBRD1;APOM;ST20-MTHFS;CD38;PRKG2;PDSS1;ENPP3;MMUT;FOLR2;MMADHC;NADK
Synthesis Of Active Ubiquitin: Roles Of E1 And E2 Enzymes R-HSA-8866652	1930-06-01	0.0818657	0.48409	2.18023	5.4564	UBE2W;USP7;UBA6;UBE2E1;UBE2D1;UCHL3
Formation Of TC-NER Pre-Incision Complex R-HSA-6781823	1952-09-01	0.0821284	0.48409	1.82592	4.56384	ISY1-RAB43;CUL4A;USP7;CDK7;CCNH;UVSSA;EP300;POLR2H;POLR2J
Programmed Cell Death R-HSA-5357801	28/208	0.0854739	0.492022	1.35889	3.34225	PSMD10;AVEN;PSMA7;PPP3R1;MAPK8;PSMB3;FLOT1;FADD;CLSPN;BAK1;BID;KPNA1;BCAP31;RRM1;DBNL;APAF1;PRKCD;IL18;REXO2;PSMB8;H1-2;PSMA3;PSMA1;STK24;PKN2;TLR4;BIRC2;TJP2
Beta Oxidation Of hexanoyl-CoA To butanoyl-CoA R-HSA-77350	2024-05-02	0.0858494	0.492022	5.81015	14.2648	ECHS1;ACADS
Disinhibition Of SNARE Formation R-HSA-114516	2024-05-02	0.0858494	0.492022	5.81015	14.2648	STXBP3;PRKCB
G2/M DNA Replication Checkpoint R-HSA-69478	2024-05-02	0.0858494	0.492022	5.81015	14.2648	CCNB1;CDK1
NR1H2 And NR1H3 Regulate Gene Expression Linked To Triglyceride Lipolysis In Adipose R-HSA-9031528	2024-05-02	0.0858494	0.492022	5.81015	14.2648	RXRA;NR1H2
NR1H2 And NR1H3 Regulate Gene Expression To Limit Cholesterol Uptake R-HSA-9031525	2024-05-02	0.0858494	0.492022	5.81015	14.2648	RXRA;NR1H2
Sulfide Oxidation To Sulfate R-HSA-1614517	2024-05-02	0.0858494	0.492022	5.81015	14.2648	TSTD1;ETHE1
Formation Of HIV Elongation Complex In Absence Of HIV Tat R-HSA-167152	1945-08-01	0.0864216	0.493352	1.88599	4.61789	CDK7;CCNT1;CCNH;ELOA2;ELOB;NELFCD;POLR2H;POLR2J
Nuclear Events Mediated By NFE2L2 R-HSA-9759194	1976-12-01	0.0878756	0.495763	1.63612	3.97877	PSMD10;UBL4A;PSMA3;PSMA1;PSMB3;EP300;TALDO1;HMOX1;PHGDH;TKT;PSMA7;PSMB8
UCH Proteinases R-HSA-5689603	14/92	0.0882266	0.495763	1.56645	3.80311	PSMD10;BARD1;INO80B;INO80D;H2AC6;ACTR5;UCHL3;PSMA7;PSMB8;SMAD7;TFPT;PSMA3;PSMA1;PSMB3
Activation Of HOX Genes During Differentiation R-HSA-5619507	13/84	0.0882831	0.495763	1.59784	3.87829	H2BC9;HDAC3;H2AC6;H2BC13;H2AJ;H2BC14;CNOT6;RXRA;HOXB4;EP300;POLR2H;POLR2J;H3C7
Defective GALNT3 Causes HFTC R-HSA-5083625	2017-04-01	0.0899805	0.495763	2.68254	6.46	MUC1;GALNT3;MUC5B;MUC20
FOXO-mediated Transcription Of Cell Cycle Genes R-HSA-9617828	2017-04-01	0.0899805	0.495763	2.68254	6.46	SMAD2;PCBP4;CCNG2;FOXO1
Formation Of Senescence-Associated Heterochromatin Foci (SAHF) R-HSA-2559584	2017-04-01	0.0899805	0.495763	2.68254	6.46	RB1;HIRA;EP400;H1-2
Platelet Sensitization By LDL R-HSA-432142	2017-04-01	0.0899805	0.495763	2.68254	6.46	PPP2R1B;PPP2R5B;PLA2G4A;MAPK14
Translesion Synthesis By POLI R-HSA-5656121	2017-04-01	0.0899805	0.495763	2.68254	6.46	RFC5;MAD2L2;PCNA;POLI
Apoptotic Cleavage Of Cellular Proteins R-HSA-111465	1938-07-01	0.0902631	0.495763	1.9694	4.73645	BCAP31;DBNL;STK24;PRKCD;CLSPN;BIRC2;TJP2
PRC2 Methylates Histones And DNA R-HSA-212300	1938-07-01	0.0902631	0.495763	1.9694	4.73645	H2BC9;H2BC13;H2AJ;H2BC14;H2AC6;AEBP2;H3C7
Platelet Activation, Signaling And Aggregation R-HSA-76002	32/244	0.0918222	0.502423	1.31879	3.14913	APP;ORM1;STXBP3;TEX264;PROS1;GNAI3;PDGFA;ITPR2;ABHD6;RASGRP2;RASGRP1;CDC42;CYB5R1;GNG10;GNGT2;LAMP2;P2RY1;CLEC1B;LY6G6F;P2RY12;FCER1G;PRKCB;PRKCE;PRKCD;PLA2G4A;IGF1;GP6;MAPK14;CD9;TAGLN2;MAGED2;CRK
Downregulation Of SMAD2/3:SMAD4 Transcriptional Activity R-HSA-2173795	1931-06-01	0.0930938	0.502532	2.09292	4.9689	SMAD2;PPM1A;SMURF2;NEDD4L;UBE2D1;SMAD7
Pausing And Recovery Of Tat-mediated HIV Elongation R-HSA-167238	1931-06-01	0.0930938	0.502532	2.09292	4.9689	CCNT1;ELOA2;ELOB;NELFCD;POLR2H;POLR2J
ADP Signaling Thru P2Y Purinoceptor 1 R-HSA-418592	2024-05-01	0.093807	0.502532	2.29457	5.43014	GNG10;GNGT2;P2RY1;PLA2G4A;MAPK14
Transcription Of HIV Genome R-HSA-167172	1969-11-01	0.0942049	0.502532	1.65471	3.9089	GTF2A1;CDK7;CCNT1;CCNH;TAF11;ELOA2;ELOB;NELFCD;POLR2H;POLR2J;GTF2E2
Glucose Metabolism R-HSA-70326	13/85	0.0948929	0.502532	1.57558	3.71049	SLC25A1;PFKFB2;BPGM;HOOK3;GNPDA1;PPP2R1B;PGK1;MAP4K5;PRKACB;FBP1;SLC25A11;PCK2;NUP37
Nonhomologous End-Joining (NHEJ) R-HSA-5693571	1946-08-01	0.0956515	0.502532	1.83628	4.30982	RNF168;BARD1;H2BC9;BABAM2;H2BC13;H2BC14;RNF8;LRIF1
XBP1(S) Activates Chaperone Genes R-HSA-381038	1946-08-01	0.0956515	0.502532	1.83628	4.30982	ACADVL;ACD;DCTN1;PPP2R5B;DNAJB9;SSR1;KDELR3;ATP6V0D1
DSCAM Interactions R-HSA-376172	2024-11-03	0.096001	0.502532	3.26878	7.66004	MAPK8;MAPK14;MAPK13
NOTCH2 Intracellular Domain Regulates Transcription R-HSA-2197563	2024-11-03	0.096001	0.502532	3.26878	7.66004	NOTCH2;FCER2;EP300
Pyrimidine Salvage R-HSA-73614	2024-11-03	0.096001	0.502532	3.26878	7.66004	CDA;PUDP;SCO2
Regulated Proteolysis Of p75NTR R-HSA-193692	2024-11-03	0.096001	0.502532	3.26878	7.66004	PSENEN;ADAM17;NCSTN
SARS-CoV-2 Modulates Autophagy R-HSA-9754560	2024-11-03	0.096001	0.502532	3.26878	7.66004	UVRAG;MAP1LC3B;VPS41
Signaling By Rho GTPases, Miro GTPases And RHOBTB3 R-HSA-9716542	77/646	0.0972313	0.507141	1.18439	2.76043	TFRC;FAM13B;ARPC1A;TNFAIP1;FNBP1L;LRRC1;SLK;PPP2R1B;FLOT1;GIT1;ACTR3;ARHGEF11;H2AC6;FNBP1;PRKCB;PRKCD;ARAP2;PPP2R5B;ARAP3;KCTD3;ARAP1;FAM91A1;REXO2;LRRC41;SENP1;ARMCX3;H2BC13;MYL6;H2AJ;H2BC14;KCTD13;NDUFS3;TAX1BP3;MAPRE1;DOCK2;SOS2;STAM2;ITGB3BP;PAFAH1B1;TMEM87A;SHMT2;ARPC4-TTLL3;CDCA8;TWF1;ARHGAP18;ARHGAP17;IQGAP1;SLC1A5;ADD3;FAM169A;TRAK2;CDC42;NCKIPSD;FGD4;ARHGAP21;RACGAP1;VHL;WASF3;H3C7;BCAP3…
Regulation Of RUNX3 Expression And Activity R-HSA-8941858	1954-09-01	0.0990136	0.514587	1.7446	4.03439	PSMD10;PSMA3;PSMA1;CBFB;SMURF2;PSMB3;EP300;PSMA7;PSMB8
Opioid Signaling R-HSA-111885	13/86	0.101798	0.527168	1.55392	3.55034	AHCYL1;PRKCD;GNAI3;PLA2G4A;ITPR2;ADCY7;PPP3CB;GNG10;PPP3R1;GNGT2;GNAL;PPP2R1B;PRKACB
Activated PKN1 Stimulates Transcription Of Androgen Receptor Regulated KLK2 And KLK3 R-HSA-5625886	1932-06-01	0.105104	0.540428	2.01233	4.53338	H2BC9;H2BC13;H2AJ;H2BC14;H2AC6;H3C7
Activation Of Pre-Replicative Complex R-HSA-68962	1932-06-01	0.105104	0.540428	2.01233	4.53338	ORC5;POLE4;PRIM2;PRIM1;ORC3;POLE2
RAS Processing R-HSA-9648002	2018-04-01	0.106682	0.544506	2.49082	5.57419	ABHD17B;PRKG2;ABHD17C;RCE1
VEGFR2 Mediated Cell Proliferation R-HSA-5218921	2018-04-01	0.106682	0.544506	2.49082	5.57419	AHCYL1;PRKCB;PRKCD;ITPR2
Cholesterol Biosynthesis R-HSA-191273	2025-05-01	0.107808	0.544506	2.17974	4.85516	PLPP6;LMBR1;HMGCS1;PMVK;FDFT1
Cyclin A/B1/B2 Associated Events During G2/M Transition R-HSA-69273	2025-05-01	0.107808	0.544506	2.17974	4.85516	CCNB1;CDK7;PPP2R1B;CCNH;CDK1
Resolution Of AP Sites Via Multiple-Nucleotide Patch Replacement Pathway R-HSA-110373	2025-05-01	0.107808	0.544506	2.17974	4.85516	RFC5;POLE4;PCNA;PARP2;POLE2
Recruitment And ATM-mediated Phosphorylation Of Repair And Signal Proteins At DNA Double Strand Breaks R-HSA-5693565	1955-09-01	0.10815	0.544506	1.7066	3.79588	RNF168;BARD1;H2BC9;BABAM2;H2BC13;H2BC14;MAPK8;EYA3;RNF8
RAC2 GTPase Cycle R-HSA-9013404	13/87	0.108998	0.546874	1.53285	3.39745	TFRC;ARHGAP17;IQGAP1;MPP7;ARMCX3;CDC42;ARHGAP21;ARHGAP32;RACGAP1;PKN2;LAMTOR1;DOCK2;GIT1
Meiosis R-HSA-1500620	1979-12-01	0.109737	0.548686	1.56264	3.45291	H2BC9;H2BC13;H2AJ;H2BC14;BLM;ACD;RAD51;STAG2;H2AC6;H3C7;MLH3;SYNE1
PPARA Activates Gene Expression R-HSA-1989781	16/112	0.111336	0.553234	1.45453	3.19299	MBD4;ALAS1;HDAC3;HMGCS1;NFYA;NR1H2;MED8;MED27;MED28;MED23;MED14;MED24;RXRA;MED21;EP300;FDFT1
IRE1alpha Activates Chaperones R-HSA-381070	1948-08-01	0.115714	0.553234	1.7443	3.76181	ACADVL;ACD;DCTN1;PPP2R5B;DNAJB9;SSR1;KDELR3;ATP6V0D1
Platelet Homeostasis R-HSA-418346	1980-12-01	0.117671	0.553234	1.53959	3.29451	GNG10;GNGT2;PPP2R1B;PPP2R5B;GNAS;PRKG2;PLA2G4A;ITPR2;KCNMB4;ATP2B1;MAPK14;PDE9A
DNA Double Strand Break Response R-HSA-5693606	1956-09-01	0.117742	0.553234	1.67021	3.57301	RNF168;BARD1;H2BC9;BABAM2;H2BC13;H2BC14;MAPK8;EYA3;RNF8
HIV Elongation Arrest And Recovery R-HSA-167287	1933-06-01	0.117874	0.553234	1.9377	4.14309	CCNT1;ELOA2;ELOB;NELFCD;POLR2H;POLR2J
Estrogen-dependent Gene Expression R-HSA-9018519	16/113	0.117964	0.553234	1.43946	3.07667	H2BC9;GTF2A1;MBD4;CCNT1;H2AC6;CBFB;H2BC13;H2AJ;H2BC14;STAG2;AGO4;EP300;ZNF217;POLR2H;POLR2J;H3C7
CDK-mediated Phosphorylation And Removal Of Cdc6 R-HSA-69017	1972-11-01	0.118402	0.553234	1.57311	3.35649	PSMD10;PSMA3;PSMA1;PSMB3;CDC26;CDC16;UBE2E1;UBE2D1;PSMA7;PSMB8;ANAPC11
Adenylate Cyclase Inhibitory Pathway R-HSA-170670	2024-12-03	0.11859	0.553234	2.90544	6.19465	GNAL;GNAI3;ADCY7
Butyrophilin (BTN) Family Interactions R-HSA-8851680	2024-12-03	0.11859	0.553234	2.90544	6.19465	BTNL8;BTN2A2;BTN2A1
CD28 Dependent Vav1 Pathway R-HSA-389359	2024-12-03	0.11859	0.553234	2.90544	6.19465	CDC42;CD80;PKN2
Glutathione Synthesis And Recycling R-HSA-174403	2024-12-03	0.11859	0.553234	2.90544	6.19465	GGT7;GGT1;OPLAH
Hyaluronan Uptake And Degradation R-HSA-2160916	2024-12-03	0.11859	0.553234	2.90544	6.19465	HEXB;HMMR;LYVE1
Pyrimidine Catabolism R-HSA-73621	2024-12-03	0.11859	0.553234	2.90544	6.19465	NT5C;SCO2;DPYD
Regulation Of Glycolysis By Fructose 2,6-Bisphosphate Metabolism R-HSA-9634600	2024-12-03	0.11859	0.553234	2.90544	6.19465	PFKFB2;PPP2R1B;PRKACB
Telomere C-strand Synthesis Initiation R-HSA-174430	2024-12-03	0.11859	0.553234	2.90544	6.19465	PRIM2;ACD;PRIM1
Fc Epsilon Receptor (FCERI) Signaling R-HSA-2454202	18/130	0.119419	0.553234	1.40268	2.98085	PSMD10;MAP2K4;AHCYL1;FCER1G;UBE2D1;ITPR2;RASGRP2;RASGRP1;PSMA7;PSMB8;PPP3R1;PPP3CB;PSMA3;MAPK8;PSMA1;PSMB3;PKN2;MAP3K7
Acyl Chain Remodeling Of CL R-HSA-1482798	2024-06-02	0.120185	0.553234	4.35741	9.23213	TAFAZZIN;PLA2G4A
Beta Oxidation Of decanoyl-CoA To octanoyl-CoA-CoA R-HSA-77346	2024-06-02	0.120185	0.553234	4.35741	9.23213	ECHS1;MECR
Cobalamin (Cbl) Metabolism R-HSA-9759218	2024-06-02	0.120185	0.553234	4.35741	9.23213	MMUT;MMADHC
Interleukin-18 Signaling R-HSA-9012546	2024-06-02	0.120185	0.553234	4.35741	9.23213	IL18;IL18BP
Phenylalanine Metabolism R-HSA-8964208	2024-06-02	0.120185	0.553234	4.35741	9.23213	KYAT1;PCBD1
Phosphorylation Of Emi1 R-HSA-176417	2024-06-02	0.120185	0.553234	4.35741	9.23213	CCNB1;CDK1
Pre-NOTCH Processing In Endoplasmic Reticulum R-HSA-1912399	2024-06-02	0.120185	0.553234	4.35741	9.23213	NOTCH2;POFUT1
RUNX1 Regulates Transcription Of Genes Involved In Differentiation Of Myeloid Cells R-HSA-8939246	2024-06-02	0.120185	0.553234	4.35741	9.23213	CBFB;PRKCB
rRNA Modification In Mitochondrion R-HSA-6793080	2024-06-02	0.120185	0.553234	4.35741	9.23213	TFB1M;MRM2
APC-Cdc20 Mediated Degradation Of Nek2A R-HSA-179409	2026-05-01	0.122762	0.563305	2.07585	4.35411	CDC26;CDC16;UBE2E1;UBE2D1;ANAPC11
Translation R-HSA-72766	35/279	0.12796	0.585305	1.25291	2.57602	N6AMT1;MRPS15;MRPL18;MRPS34;MRPS31;RPL36A;MTIF2;MRPL15;MTIF3;MRPL34;MRPL32;MRPL33;MRPL41;MRPL20;MRPL42;MRPL1;SEC61G;EIF4EBP1;SSR1;EIF2B1;CHCHD1;TSFM;MRPS26;EIF2B3;RARS1;MRPS7;MRPL24;MRPL30;AIMP2;MRPL53;EIF5;ETF1;EEF1E1;RSL24D1;FARSB
KEAP1-NFE2L2 Pathway R-HSA-9755511	14/98	0.129974	0.590939	1.45415	2.96709	PSMD10;UBL4A;PRKCD;TALDO1;PSMA7;PSMB8;MAP1LC3B;PSMA3;PSMA1;PSMB3;EP300;HMOX1;PHGDH;TKT
EPHB-mediated Forward Signaling R-HSA-3928662	1934-06-01	0.131376	0.590939	1.86841	3.79231	CDC42;ACTR3;SDC2;ARPC1A;LIMK1;ARPC4-TTLL3
Lysosome Vesicle Biogenesis R-HSA-432720	1934-06-01	0.131376	0.590939	1.86841	3.79231	AP4M1;APP;VAMP7;CLTB;AP1S1;AP1M2
RHOH GTPase Cycle R-HSA-9013407	1934-06-01	0.131376	0.590939	1.86841	3.79231	TFRC;PKN2;SLC1A5;LAMTOR1;FAM91A1;WDR11
HIV Infection R-HSA-162906	29/227	0.131788	0.590939	1.27891	2.5918	PSMD10;GTF2A1;CCNT1;CCNH;VPS4A;NEDD4L;CXCR4;PSMA7;GTF2E2;PSMB3;AP1S1;ELOB;NELFCD;POLR2H;POLR2J;AP1M2;KPNA1;RANBP1;TAF11;ELOA2;VPS37A;PSMB8;PSMA3;CDK7;PSMA1;PKN2;DOCK2;CHMP5;NUP37
RAC3 GTPase Cycle R-HSA-9013423	13/90	0.132346	0.590939	1.47292	2.97873	TFRC;ARAP2;ARAP3;ARHGAP17;SLC1A5;MPP7;CDC42;ARHGAP21;ARHGAP32;RACGAP1;PKN2;LAMTOR1;GIT1
Switching Of Origins To A Post-Replicative State R-HSA-69052	13/90	0.132346	0.590939	1.47292	2.97873	PSMD10;UBE2E1;UBE2D1;PSMA7;PSMB8;ANAPC11;ORC5;PSMA3;PSMA1;PSMB3;CDC26;ORC3;CDC16
Signaling By WNT R-HSA-195721	35/280	0.132452	0.590939	1.24773	2.52234	PSMD10;VPS29;CLTB;CBY1;ITPR2;VPS26A;PSMA7;GNG10;PPP3R1;PPP3CB;GNGT2;WNT11;PPP2R1B;PSMB3;EP300;PRKG2;PDE6B;MAP3K7;H3C7;H2BC9;H2AC6;SMURF2;PRKCB;RYK;FZD6;CTNNBIP1;PPP2R5B;PSMB8;BCL9;H2BC13;H2AJ;PSMA3;H2BC14;PSMA1;AGO4
Activation Of Gene Expression By SREBF (SREBP) R-HSA-2426168	1942-07-01	0.135853	0.604256	1.74399	3.48132	MBD4;LMBR1;RXRA;HMGCS1;NFYA;PMVK;FDFT1
RNA Polymerase II Transcribes snRNA Genes R-HSA-6807505	1974-11-01	0.136302	0.604399	1.52303	3.03521	INTS11;GTF2A1;CDK7;INTS14;CCNT1;TAF11;POLR2H;INTS9;POLR2J;INTS8;GTF2E2
Regulation Of Ornithine Decarboxylase (ODC) R-HSA-350562	1950-08-01	0.137845	0.605666	1.66108	3.29163	PSMD10;PSMA3;PSMA1;PSMB3;OAZ1;PSMA7;AZIN1;PSMB8
Translocation Of SLC2A4 (GLUT4) To Plasma Membrane R-HSA-1445148	1950-08-01	0.137845	0.605666	1.66108	3.29163	EXOC8;STXBP3;EXOC7;PRKAG1;SLC2A4;EXOC5;REXO2;RAB11A
Metabolism Of Polyamines R-HSA-351202	1958-09-01	0.138259	0.605666	1.60189	3.16953	PSMD10;PSMA3;PSMA1;PSMB3;NPRL2;OAZ1;PSMA7;AZIN1;PSMB8
RHO GTPases Activate PKNs R-HSA-5625740	1958-09-01	0.138259	0.605666	1.60189	3.16953	H2BC9;H2BC13;H2AJ;H2BC14;MYL6;H2AC6;PKN2;REXO2;H3C7
Chk1/Chk2(Cds1) Mediated Inactivation Of Cyclin B:Cdk1 Complex R-HSA-75035	2013-03-01	0.142907	0.613333	2.61478	5.08721	CCNB1;CDK1;REXO2
Defects In Cobalamin (B12) Metabolism R-HSA-3296469	2013-03-01	0.142907	0.613333	2.61478	5.08721	LMBRD1;MMUT;MMADHC
Degradation Of Cysteine And Homocysteine R-HSA-1614558	2013-03-01	0.142907	0.613333	2.61478	5.08721	TSTD1;ETHE1;TXN2
Activation Of Arylsulfatases R-HSA-1663150	2013-03-01	0.142907	0.613333	2.61478	5.08721	ARSA;ARSI;ARSD
ADP Signaling Thru P2Y Purinoceptor 12 R-HSA-392170	2020-04-01	0.143816	0.613333	2.17926	4.22606	P2RY12;GNG10;GNGT2;GNAI3
CD209 (DC-SIGN) Signaling R-HSA-5621575	2020-04-01	0.143816	0.613333	2.17926	4.22606	ICAM2;EP300;PKN2;PRKACB
Cytosolic Sulfonation Of Small Molecules R-HSA-156584	2020-04-01	0.143816	0.613333	2.17926	4.22606	PODXL2;BPNT2;PAPSS2;SULT1A2
Diseases Associated With N-glycosylation Of Proteins R-HSA-3781860	2020-04-01	0.143816	0.613333	2.17926	4.22606	ALG8;GLB1;ALG13;ALG12
Lagging Strand Synthesis R-HSA-69186	2020-04-01	0.143816	0.613333	2.17926	4.22606	RFC5;PRIM2;PCNA;PRIM1
Intra-Golgi And Retrograde Golgi-to-ER Traffic R-HSA-6811442	23/177	0.145052	0.616791	1.3036	2.51681	ARF4;RAB1A;DCTN1;DCTN4;COG3;COG2;PLA2G4A;KIF27;RAB33B;ACTR1A;RACGAP1;KIF16B;CAPZA2;VPS54;RAB9A;NAA38;KDELR3;KIF20A;COPG1;ACTR10;ARF5;RAB3GAP1;PAFAH1B1
Metabolism Of Water-Soluble Vitamins And Cofactors R-HSA-196849	16/117	0.146749	0.622181	1.38219	2.65248	PANK3;PARP4;SHMT2;GSTO1;RNLS;PARP16;SLC5A6;THTPA;LMBRD1;ST20-MTHFS;CD38;ENPP3;MMUT;FOLR2;MMADHC;NADK
RHOB GTPase Cycle R-HSA-9013026	1967-10-01	0.147765	0.624662	1.53012	2.92579	ARHGEF11;ARHGAP21;ARHGAP32;PRPF38B;SLK;TFRC;RACGAP1;FLOT1;PKN2;TJP2
rRNA Modification In Nucleus And Cytosol R-HSA-6790901	1959-09-01	0.149163	0.627154	1.56977	2.98684	RRP7A;TBL3;DDX47;WDR3;SPPL2A;NOC4L;NOL11;UTP14A;NOP10
G-protein Mediated Events R-HSA-112040	1951-08-01	0.149652	0.627154	1.62237	3.08161	AHCYL1;GNAL;PRKCD;GNAI3;PLA2G4A;ITPR2;PRKACB;ADCY7
Transcriptional Activity Of SMAD2/SMAD3:SMAD4 Heterotrimer R-HSA-2173793	1951-08-01	0.149652	0.627154	1.62237	3.08161	SMAD2;PPM1A;CCNT1;SMURF2;UBE2D1;EP300;NEDD4L;SMAD7
Integration Of Energy Metabolism R-HSA-163685	14/101	0.154412	0.640065	1.40381	2.6225	AHCYL1;TALDO1;ITPR2;ACSL3;IQGAP1;ADIPOR1;ADIPOR2;ADCY7;GNG10;GNGT2;PPP2R1B;GNAS;TKT;PRKACB
Interconversion Of Nucleotide Di- And Triphosphates R-HSA-499943	2028-05-01	0.155311	0.640065	1.89516	3.52941	DCTD;DTYMK;RRM1;DCTPP1;TXN2
Biosynthesis Of N-glycan Precursor (Dolichol LLO) And Transfer To Protein R-HSA-446193	1976-11-01	0.155563	0.640065	1.47603	2.74644	SLC35A1;ALG8;GLB1;ALG5;SLC17A5;ST3GAL4;ALG13;ALG12;UAP1;NPL;FUOM
Signaling By Rho GTPases R-HSA-194315	73/630	0.155872	0.640065	1.14579	2.1297	TFRC;FAM13B;ARPC1A;TNFAIP1;FNBP1L;LRRC1;SLK;PPP2R1B;FLOT1;GIT1;ACTR3;ARHGEF11;H2AC6;FNBP1;PRKCB;PRKCD;ARAP2;PPP2R5B;ARAP3;KCTD3;ARAP1;FAM91A1;REXO2;SENP1;ARMCX3;H2BC13;MYL6;H2AJ;H2BC14;KCTD13;NDUFS3;TAX1BP3;MAPRE1;DOCK2;SOS2;STAM2;ITGB3BP;PAFAH1B1;TMEM87A;SHMT2;ARPC4-TTLL3;CDCA8;TWF1;ARHGAP18;ARHGAP17;IQGAP1;SLC1A5;ADD3;FAM169A;CDC42;NCKIPSD;FGD4;ARHGAP21;RACGAP1;WASF3;H3C7;BCAP31;H2BC9;PRPF38B;L…
Activation Of RAC1 Downstream Of NMDARs R-HSA-9619229	2024-07-02	0.157147	0.640065	3.48576	6.45066	CAMK1;GIT1
Erythrocytes Take Up Oxygen And Release Carbon Dioxide R-HSA-1247673	2024-07-02	0.157147	0.640065	3.48576	6.45066	CA2;HBA1
Formyl Peptide Receptors Bind Formyl Peptides And Many Other Ligands R-HSA-444473	2024-07-02	0.157147	0.640065	3.48576	6.45066	APP;FPR1
Metabolism Of Ingested SeMet, Sec, MeSec Into H2Se R-HSA-2408508	2024-07-02	0.157147	0.640065	3.48576	6.45066	HNMT;GNMT
NR1H2 And NR1H3 Regulate Gene Expression To Control Bile Acid Homeostasis R-HSA-9623433	2024-07-02	0.157147	0.640065	3.48576	6.45066	RXRA;NR1H2
Nectin/Necl Trans Heterodimerization R-HSA-420597	2024-07-02	0.157147	0.640065	3.48576	6.45066	NECTIN2;NECTIN1
Amyloid Fiber Formation R-HSA-977225	1968-10-01	0.158266	0.642816	1.50367	2.77198	PSENEN;GGA2;H2BC9;APP;H2BC13;H2BC14;NCSTN;H2AC6;SIAH2;H3C7
Mitotic Spindle Checkpoint R-HSA-69618	15/110	0.158749	0.642977	1.37747	2.53514	UBE2E1;PPP2R5B;UBE2D1;CDCA8;NDC80;ZWINT;ANAPC11;PPP2R1B;CDC26;CDC16;CENPK;MAPRE1;ITGB3BP;PAFAH1B1;NUP37
Aberrant Regulation Of Mitotic Cell Cycle Due To RB1 Defects R-HSA-9687139	1936-06-01	0.16044	0.646215	1.74369	3.19067	RB1;CDC26;CDC16;UBE2E1;UBE2D1;ANAPC11
RHO GTPases Activate WASPs And WAVEs R-HSA-5663213	1936-06-01	0.16044	0.646215	1.74369	3.19067	CDC42;NCKIPSD;ACTR3;ARPC1A;ARPC4-TTLL3;WASF3
Nucleotide-binding Domain, Leucine Rich Repeat Containing NLR Signaling Pathways R-HSA-168643	1952-08-01	0.161929	0.64985	1.58543	2.88643	APP;HMOX1;NLRC4;MAPK14;MAP3K7;BIRC2;TXN2;MAPK13
Leishmania Infection R-HSA-9658195	27/215	0.162525	0.64985	1.25361	2.27771	GPR27;AHCYL1;ARPC1A;GNAI3;ARPC4-TTLL3;ITPR2;ADM;ADCY7;TXN2;NCKIPSD;CDC42;GNG10;MAPK8;GNGT2;HMOX1;GGT1;INSL3;PRKACB;WASF3;ACTR3;IL18;MAPK14;ADAM17;MC1R;ADORA2B;GNAS;CRK
RHOA GTPase Cycle R-HSA-8980692	19/145	0.163401	0.64985	1.31576	2.38357	ARHGEF11;BCAP31;TMEM87A;PRPF38B;TFRC;ARAP2;ARHGAP18;ARAP3;IQGAP1;ARAP1;ARHGAP24;ARHGAP21;ARHGAP32;SLK;RACGAP1;FLOT1;PKN2;DOCK2;TJP2
Inflammasomes R-HSA-622312	2021-04-01	0.164031	0.64985	2.05097	3.70754	APP;HMOX1;NLRC4;TXN2
PCNA-Dependent Long Patch Base Excision Repair R-HSA-5651801	2021-04-01	0.164031	0.64985	2.05097	3.70754	RFC5;POLE4;PCNA;POLE2
RHO GTPases Activate PAKs R-HSA-5627123	2021-04-01	0.164031	0.64985	2.05097	3.70754	CDC42;MYL6;LIMK1;PKN2
Heme Biosynthesis R-HSA-189451	2014-03-01	0.168687	0.664663	2.37696	4.2303	ALAD;ALAS1;UROD
Removal Of Flap Intermediate R-HSA-69166	2014-03-01	0.168687	0.664663	2.37696	4.2303	PRIM2;PCNA;PRIM1
RHO GTPase Effectors R-HSA-195258	32/261	0.171214	0.672792	1.2199	2.15293	ARPC1A;ARPC4-TTLL3;CDCA8;IQGAP1;NCKIPSD;CDC42;PPP2R1B;H3C7;WASF3;H2BC9;ACTR3;H2AC6;PRKCB;PRKCD;LIMK1;PPP2R5B;REXO2;MAPK14;ZWINT;NDC80;H2BC13;MYL6;H2AJ;H2BC14;FMNL2;CENPK;TAX1BP3;PKN2;MAPRE1;ITGB3BP;PAFAH1B1;NUP37
Fcgamma Receptor (FCGR) Dependent Phagocytosis R-HSA-2029480	1986-12-01	0.171792	0.67324	1.41436	2.49134	ACTR3;CDC42;NCKIPSD;AHCYL1;PRKCE;ARPC1A;PRKCD;LIMK1;ARPC4-TTLL3;ITPR2;CRK;WASF3
PIWI-interacting RNA (piRNA) Biogenesis R-HSA-5601884	2029-05-01	0.172785	0.673489	1.81611	3.18856	TDRKH;PIWIL4;PLD6;POLR2H;POLR2J
Processing Of Capped Intronless Pre-mRNA R-HSA-75067	2029-05-01	0.172785	0.673489	1.81611	3.18856	SLBP;CSTF2;SNRPE;SNRPF;SNRPB
Meiotic Synapsis R-HSA-1221632	1953-08-01	0.174656	0.678958	1.55012	2.70487	H2BC9;H2BC13;H2AJ;H2BC14;ACD;STAG2;H2AC6;SYNE1
RMTs Methylate Histone Arginines R-HSA-3214858	1945-07-01	0.176125	0.682837	1.60608	2.78906	COPRS;H2AJ;H2AC6;PRMT3;ARID2;H3C7;WDR77
HIV Life Cycle R-HSA-162587	19/147	0.178363	0.687835	1.29508	2.23264	GTF2A1;RANBP1;CCNT1;CCNH;VPS4A;TAF11;NEDD4L;ELOA2;CXCR4;VPS37A;GTF2E2;CDK7;ELOB;NELFCD;POLR2H;POLR2J;KPNA1;CHMP5;NUP37
Mitotic G1 Phase And G1/S Transition R-HSA-453279	19/147	0.178363	0.687835	1.29508	2.23264	RB1;PSMD10;PRIM2;PCNA;CCNH;PRIM1;PSMA7;PSMB8;ORC5;POLE4;CCNB1;CDK7;PSMA3;PPP2R1B;PSMA1;PSMB3;ORC3;POLE2;CDK1
Metabolism Of RNA R-HSA-8953854	75/656	0.182267	0.697675	1.1282	1.92051	LTV1;PDCD7;CCNH;DDX47;WDR3;SPPL2A;PPWD1;TFB1M;USP39;METTL14;SNRPD2;CWC22;RIOK1;UTP14A;ISY1-RAB43;PRKCD;CDKAL1;CRNKL1;CDC40;WDR77;DUS2;PRPF4;PSMA3;EBNA1BP2;PRPF6;PSMA1;HNRNPUL1;ZC3H11A;PRPF3;SNRPE;ETF1;SNRPF;GEMIN7;SNRPB;SRSF9;PSMD10;SLBP;SF3B6;URM1;SRSF1;CSTF2;RPL36A;NOC4L;HSD17B10;PSMA7;MRM2;RRP7A;EXOSC10;PSMB3;ZMAT5;DHX38;POLR2H;POLR2J;PPIL1;PRPF38A;ALYREF;CWC15;MAGOHB;LSM5;MAPK14;PSMB8;LSM3;CH…
Insertion Of Tail-Anchored Proteins Into Endoplasmic Reticulum Membrane R-HSA-9609523	2022-04-01	0.185188	0.697675	1.93694	3.26642	UBL4A;APP;SEC61G;HMOX1
Downstream Signaling Events Of B Cell Receptor (BCR) R-HSA-1168372	1979-11-01	0.186858	0.697675	1.41071	2.36633	PSMD10;PPP3CB;PSMA3;PPP3R1;PSMA1;PRKCB;PSMB3;MAP3K7;RASGRP1;PSMA7;PSMB8
HIV Transcription Initiation R-HSA-167161	1946-07-01	0.190569	0.697675	1.56483	2.59408	GTF2A1;CDK7;CCNH;TAF11;POLR2H;POLR2J;GTF2E2
PKMTs Methylate Histone Lysines R-HSA-3214841	1946-07-01	0.190569	0.697675	1.56483	2.59408	SETD3;MECOM;AEBP2;SUV39H1;SETD1B;ASH1L;H3C7
Glutathione Conjugation R-HSA-156590	1930-05-01	0.190969	0.697675	1.74338	2.88643	GGT7;GSTO1;MGST2;OPLAH;GGT1
Nicotinate Metabolism R-HSA-196807	1930-05-01	0.190969	0.697675	1.74338	2.88643	PARP4;RNLS;CD38;PARP16;NADK
RNA Polymerase I Transcription Termination R-HSA-73863	1930-05-01	0.190969	0.697675	1.74338	2.88643	CDK7;CCNH;POLR2H;TTF1;POLR1H
Recognition Of DNA Damage By PCNA-containing Replication Complex R-HSA-110314	1930-05-01	0.190969	0.697675	1.74338	2.88643	RFC5;CUL4A;POLE4;PCNA;POLE2
Transcriptional Regulation By Small RNAs R-HSA-5578749	1971-10-01	0.191858	0.697675	1.42951	2.36013	H2BC9;H2BC13;IPO8;H2AJ;H2BC14;H2AC6;POLR2H;POLR2J;H3C7;NUP37
Diseases Of Mitotic Cell Cycle R-HSA-9675126	1938-06-01	0.191985	0.697675	1.63455	2.69756	RB1;CDC26;CDC16;UBE2E1;UBE2D1;ANAPC11
MAPK6/MAPK4 Signaling R-HSA-5687128	1988-12-01	0.192158	0.697675	1.37701	2.27129	PSMD10;CDC42;PSMA3;PSMA1;PSMB3;AGO4;CDK1;PKN2;PRKACB;FOXO1;PSMA7;PSMB8
PCP/CE Pathway R-HSA-4086400	1988-12-01	0.192158	0.697675	1.37701	2.27129	PSMD10;PSMA3;WNT11;PSMA1;SMURF2;PRKCB;PSMB3;RYK;FZD6;CLTB;PSMA7;PSMB8
Infectious Disease R-HSA-5663205	101/901	0.193683	0.697675	1.10384	1.81199	RB1;AHCYL1;CCNT1;CCNH;ZDHHC2;ZDHHC3;TXN2;IPO5;SNRPD2;TRIM28;AP1S1;GGT1;PRKACB;MAP3K7;KPNA1;MAP2K4;H2AC6;HLA-G;STX1B;ADAM17;SNRPE;GEMIN7;SNRPF;STAM2;SNRPB;PSMD10;SDC2;NEDD4L;ITPR2;GTF2E2;NCKIPSD;CD79B;GNG10;PGK1;ST3GAL4;HMOX1;SUDS3;H3C7;AP1M2;UVRAG;EDEM2;ELOA2;PARP16;CDK7;MC1R;GNAS;RSL24D1;GPR27;ARPC1A;ADM;MAGT1;MAP1LC3B;GNGT2;TRIM4;ELOB;NELFCD;INSL3;ACTR3;PARP4;IL18;VPS37A;REXO2;H2BC13;PSMA3;H2BC…
Regulation Of Gene Expression In Endocrine-Committed (NEUROG3+) Progenitor Cells R-HSA-210746	2024-02-01	0.195383	0.697675	8.71247	14.2257	NEUROD1
Activation Of BAD And Translocation To Mitochondria R-HSA-111447	2015-03-01	0.195668	0.697675	2.17878	3.55431	PPP3R1;REXO2;BID
Depolymerisation Of Nuclear Lamina R-HSA-4419969	2015-03-01	0.195668	0.697675	2.17878	3.55431	CCNB1;PRKCB;CDK1
Processive Synthesis On Lagging Strand R-HSA-69183	2015-03-01	0.195668	0.697675	2.17878	3.55431	PRIM2;PCNA;PRIM1
cGMP Effects R-HSA-418457	2015-03-01	0.195668	0.697675	2.17878	3.55431	KCNMB4;PRKG2;PDE9A
mRNA Decay By 5 To 3 Exoribonuclease R-HSA-430039	2015-03-01	0.195668	0.697675	2.17878	3.55431	LSM5;LSM3;DCP1B
AMPK Inhibits chREBP Transcriptional Activity R-HSA-163680	2024-08-02	0.19583	0.697675	2.90466	4.73608	ADIPOR1;ADIPOR2
CDC6 Association With ORC:origin Complex R-HSA-68689	2024-08-02	0.19583	0.697675	2.90466	4.73608	ORC5;ORC3
Ca2+ Activated K+ Channels R-HSA-1296052	2024-08-02	0.19583	0.697675	2.90466	4.73608	KCNMB4;KCNN1
Histidine Catabolism R-HSA-70921	2024-08-02	0.19583	0.697675	2.90466	4.73608	CARNMT1;HNMT
Nef And Signal Transduction R-HSA-164944	2024-08-02	0.19583	0.697675	2.90466	4.73608	PKN2;DOCK2
Noncanonical Activation Of NOTCH3 R-HSA-9017802	2024-08-02	0.19583	0.697675	2.90466	4.73608	PSENEN;NCSTN
ROBO Receptors Bind AKAP5 R-HSA-9010642	2024-08-02	0.19583	0.697675	2.90466	4.73608	PPP3CB;PRKACB
RUNX1 Regulates Transcription Of Genes Involved In Differentiation Of Keratinocytes R-HSA-8939242	2024-08-02	0.19583	0.697675	2.90466	4.73608	SERPINB13;CBFB
Recycling Of eIF2:GDP R-HSA-72731	2024-08-02	0.19583	0.697675	2.90466	4.73608	EIF2B3;EIF2B1
Regulation Of Cytoskeletal Remodeling And Cell Spreading By IPP Complex Components R-HSA-446388	2024-08-02	0.19583	0.697675	2.90466	4.73608	PARVA;LIMS1
Sperm Motility And Taxes R-HSA-1300642	2024-08-02	0.19583	0.697675	2.90466	4.73608	CATSPER1;CATSPERB
RNA Polymerase II Pre-transcription Events R-HSA-674695	1980-11-01	0.197887	0.701557	1.3902	2.2522	GTF2A1;CDK7;CCNT1;CCNH;TAF11;ELOA2;ELOB;NELFCD;POLR2H;POLR2J;GTF2E2
Signaling By NOTCH4 R-HSA-9013694	1980-11-01	0.197887	0.701557	1.3902	2.2522	PSENEN;NOTCH2;PSMD10;KAT2A;PSMA3;NCSTN;PSMA1;PSMB3;EP300;PSMA7;PSMB8
MyD88-independent TLR4 Cascade R-HSA-166166	14/106	0.200046	0.705757	1.3272	2.13575	APP;MAP2K4;UBE2D1;MAPK14;MAPK8;PPP2R1B;TNIP2;RPS6KA1;MAP3K8;FADD;MAP3K7;TLR4;N4BP1;BIRC2
Resolution Of Sister Chromatid Cohesion R-HSA-2500257	14/106	0.200046	0.705757	1.3272	2.13575	PPP2R5B;CDCA8;NDC80;WAPL;ZWINT;CCNB1;STAG2;PPP2R1B;CENPK;CDK1;MAPRE1;ITGB3BP;PAFAH1B1;NUP37
Formation Of beta-catenin:TCF Transactivating Complex R-HSA-201722	1955-08-01	0.201371	0.706992	1.48402	2.3783	H2BC9;H2BC13;BCL9;H2AJ;H2BC14;H2AC6;EP300;H3C7
Regulation Of Cholesterol Biosynthesis By SREBP (SREBF) R-HSA-1655829	1955-08-01	0.201371	0.706992	1.48402	2.3783	MBD4;LMBR1;RXRA;SEC24A;HMGCS1;NFYA;PMVK;FDFT1
RAB GEFs Exchange GTP For GDP On RABs R-HSA-8876198	1989-12-01	0.202737	0.710069	1.35906	2.16885	DENND2D;RAB1A;TRAPPC6A;TRAPPC6B;DENND4A;TRAPPC5;RAB9A;DENND5A;RAB38;DENND6A;TRAPPC9;RAB3GAP1
Cellular Response To Hypoxia R-HSA-1234174	1972-10-01	0.203705	0.711742	1.40639	2.23768	PSMD10;PSMA3;PSMA1;PSMB3;UBE2D1;EP300;ELOB;VHL;PSMA7;PSMB8
CLEC7A (Dectin-1) Signaling R-HSA-5607764	13/98	0.206662	0.717445	1.33379	2.10294	PSMD10;AHCYL1;PRKCD;UBE2D1;ITPR2;PSMA7;PSMB8;PPP3R1;PPP3CB;PSMA3;PSMA1;PSMB3;MAP3K7
Miscellaneous Transport And Binding Events R-HSA-5223345	2023-04-01	0.207164	0.717445	1.83491	2.88859	MMGT1;CTNS;MAGT1;ADD3
DAG And IP3 Signaling R-HSA-1489509	1939-06-01	0.208577	0.717445	1.58495	2.48432	AHCYL1;PRKCE;PRKCD;ITPR2;ADCY7;PRKACB
Transcriptional Regulation By VENTX R-HSA-8853884	1939-06-01	0.208577	0.717445	1.58495	2.48432	AGO4;CDC26;CDC16;UBE2E1;UBE2D1;ANAPC11
Translesion Synthesis By Y Family DNA Polymerases Bypasses Lesions On DNA Template R-HSA-110313	1939-06-01	0.208577	0.717445	1.58495	2.48432	RFC5;MAD2L2;POLE4;PCNA;POLE2;POLI
Oxygen-dependent Proline Hydroxylation Of Hypoxia-inducible Factor Alpha R-HSA-1234176	1964-09-01	0.209549	0.717445	1.42673	2.2297	PSMD10;PSMA3;PSMA1;PSMB3;UBE2D1;ELOB;VHL;PSMA7;PSMB8
Glyoxylate Metabolism And Glycine Degradation R-HSA-389661	1931-05-01	0.209791	0.717445	1.67625	2.61771	LIPT2;BCKDHB;NDUFAB1;DDO;GNMT
Nucleotide Catabolism R-HSA-8956319	1931-05-01	0.209791	0.717445	1.67625	2.61771	NT5C;SCO2;DPYD;ENTPD7;ADPRM
Signaling By NOTCH2 R-HSA-1980145	1931-05-01	0.209791	0.717445	1.67625	2.61771	NOTCH2;PSENEN;FCER2;NCSTN;EP300
Transcriptional Regulation By RUNX1 R-HSA-8878171	24/196	0.213553	0.727201	1.21739	1.87949	H2BC9;PSMD10;SERPINB13;H2AC6;CBFB;CCNH;PRKCB;SETD1B;GATA1;PSMA7;PSMB8;H2BC13;H2AJ;PSMA3;CDK7;H2BC14;RYBP;PSMA1;SIN3B;AGO4;PSMB3;EP300;ARID2;H3C7
Mitotic Anaphase R-HSA-68882	28/232	0.213647	0.727201	1.19766	1.84851	PSMD10;VPS4A;CDCA8;UBE2D1;PSMA7;ANAPC11;CCNB1;PPP2R1B;PSMB3;CDC26;UBE2E1;PPP2R5B;WAPL;ZWINT;PSMB8;NDC80;PSMA3;STAG2;PSMA1;ESPL1;CDC16;CENPK;CDK1;MAPRE1;ITGB3BP;PAFAH1B1;TUBA8;NUP37
HDACs Deacetylate Histones R-HSA-3214815	1956-08-01	0.215309	0.729171	1.45304	2.2314	H2BC9;H2BC13;H2BC14;HDAC3;H2AC6;BRMS1L;SUDS3;H3C7
Late SARS-CoV-2 Infection Events R-HSA-9772573	1956-08-01	0.215309	0.729171	1.45304	2.2314	PARP4;ZDHHC20;EDEM2;ST3GAL4;PARP16;MAGT1;ZDHHC2;ZDHHC3
RHOG GTPase Cycle R-HSA-9013408	1973-10-01	0.215852	0.729171	1.384	2.1219	CDC42;ARHGAP21;ARHGAP32;TFRC;SHMT2;NDUFS3;PKN2;LAMTOR1;DOCK2;MPP7
Late Phase Of HIV Life Cycle R-HSA-162599	17/134	0.216237	0.729171	1.26731	1.94074	GTF2A1;RANBP1;CCNT1;CCNH;VPS4A;TAF11;NEDD4L;ELOA2;VPS37A;GTF2E2;CDK7;ELOB;NELFCD;POLR2H;POLR2J;CHMP5;NUP37
Mitotic Metaphase And Anaphase R-HSA-2555396	28/233	0.220411	0.729611	1.19176	1.80225	PSMD10;VPS4A;CDCA8;UBE2D1;PSMA7;ANAPC11;CCNB1;PPP2R1B;PSMB3;CDC26;UBE2E1;PPP2R5B;WAPL;ZWINT;PSMB8;NDC80;PSMA3;STAG2;PSMA1;ESPL1;CDC16;CENPK;CDK1;MAPRE1;ITGB3BP;PAFAH1B1;TUBA8;NUP37
Transport Of Small Molecules R-HSA-382551	75/666	0.220492	0.729611	1.10857	1.67605	PHB1;AHCYL2;ABCD2;TFRC;AQP9;MAGT1;SLC2A4;ALAD;BEST4;GNGT2;CA2;ATP6V1E1;PRKACB;SLC18A2;SLC13A1;SLC36A1;ATP6V0B;ATP6V0E1;GLRX3;MMGT1;ATP11B;HBA1;SLC5A6;AFG3L2;PSMA3;PSMA1;SOAT1;NPC2;YME1L1;VDAC1;MICU2;ATP6V0D1;MICU1;FTL;PSMD10;STOML2;ABCB7;SLC20A1;NEDD4L;ABCB8;SLC1A5;ADD3;ADCY7;PSMA7;PARL;LMF1;CYB5R1;CYB5R4;GNG10;PSMB3;SLC17A5;HMOX1;ANO10;SLC15A3;TRPM5;SLC38A2;ATP9A;ATP6V1C1;SLC12A2;SLC35A1;NR1H2;C…
Aquaporin-mediated Transport R-HSA-445717	1948-07-01	0.220794	0.729611	1.48835	2.2482	GNG10;GNGT2;AQP9;GNAS;PRKACB;ADCY7;RAB11A
DNA Damage Bypass R-HSA-73893	1948-07-01	0.220794	0.729611	1.48835	2.2482	RFC5;CUL4A;MAD2L2;POLE4;PCNA;POLE2;POLI
FOXO-mediated Transcription Of Cell Death Genes R-HSA-9614657	2016-03-01	0.223596	0.729611	2.01108	3.01243	NFYA;EP300;FOXO1
Hyaluronan Metabolism R-HSA-2142845	2016-03-01	0.223596	0.729611	2.01108	3.01243	HEXB;HMMR;LYVE1
LDL Clearance R-HSA-8964038	2016-03-01	0.223596	0.729611	2.01108	3.01243	NCEH1;SOAT1;NPC2
MAP3K8 (TPL2)-dependent MAPK1/3 Activation R-HSA-5684264	2016-03-01	0.223596	0.729611	2.01108	3.01243	MAP2K4;TNIP2;MAP3K8
PKA Activation In Glucagon Signaling R-HSA-164378	2016-03-01	0.223596	0.729611	2.01108	3.01243	GNAS;ADCY7;PRKACB
Rap1 Signaling R-HSA-392517	2016-03-01	0.223596	0.729611	2.01108	3.01243	RASGRP2;RASGRP1;PRKACB
Regulation Of Pyruvate Dehydrogenase (PDH) Complex R-HSA-204174	2016-03-01	0.223596	0.729611	2.01108	3.01243	PLPP6;RXRA;PDK4
Sema3A PAK Dependent Axon Repulsion R-HSA-399954	2016-03-01	0.223596	0.729611	2.01108	3.01243	FES;LIMK1;PKN2
NLRP3 Inflammasome R-HSA-844456	2016-03-01	0.223596	0.729611	2.01108	3.01243	APP;HMOX1;TXN2
Translesion Synthesis By REV1 R-HSA-110312	2016-03-01	0.223596	0.729611	2.01108	3.01243	RFC5;MAD2L2;PCNA
Gamma Carboxylation, Hypusine Formation And Arylsulfatase Activation R-HSA-163841	1940-06-01	0.22565	0.729611	1.53826	2.29011	FN3K;ARSA;PROS1;DPH3;ARSI;ARSD
Glucagon-like Peptide-1 (GLP1) Regulates Insulin Secretion R-HSA-381676	1940-06-01	0.22565	0.729611	1.53826	2.29011	GNG10;GNGT2;GNAS;ITPR2;IQGAP1;PRKACB
SUMOylation R-HSA-2990846	21/171	0.228159	0.729611	1.2212	1.80459	PIAS3;CASP8AP2;BLM;RWDD3;PCNA;ZNF350;CETN2;NR1H2;CDCA8;SENP2;SENP1;RNF168;STAG2;ING3;SENP5;RXRA;TRIM28;TDG;EP300;VHL;NUP37
Signaling By NOTCH R-HSA-157118	24/198	0.228421	0.729611	1.20328	1.77672	PSENEN;H2BC9;NOTCH2;PSMD10;HDAC3;H2AC6;HDAC11;PSMA7;PSMB8;FCER2;H2BC13;NCSTN;H2AJ;KAT2A;PSMA3;ADAM17;H2BC14;PSMA1;AGO4;PSMB3;POFUT1;ST3GAL4;EP300;H3C7
Sialic Acid Metabolism R-HSA-4085001	1932-05-01	0.229177	0.729611	1.61409	2.37798	SLC35A1;GLB1;SLC17A5;ST3GAL4;NPL
Termination Of Translesion DNA Synthesis R-HSA-5656169	1932-05-01	0.229177	0.729611	1.61409	2.37798	RFC5;POLE4;PCNA;POLE2;POLI
O-linked Glycosylation Of Mucins R-HSA-913709	1957-08-01	0.229599	0.729611	1.42331	2.09429	MUC1;GALNT3;B3GNT5;ST3GAL4;POC1B-GALNT4;MUC5B;MUC20;GALNT10
mRNA 3-End Processing R-HSA-72187	1957-08-01	0.229599	0.729611	1.42331	2.09429	ZC3H11A;ALYREF;CSTF2;SRSF1;DHX38;MAGOHB;CDC40;SRSF9
Cytosolic tRNA Aminoacylation R-HSA-379716	2024-04-01	0.229836	0.729611	1.74308	2.56301	AIMP2;RARS1;EEF1E1;FARSB
DARPP-32 Events R-HSA-180024	2024-04-01	0.229836	0.729611	1.74308	2.56301	PPP3CB;PPP3R1;PPP2R1B;PRKACB
Synthesis Of Very Long-Chain Fatty acyl-CoAs R-HSA-75876	2024-04-01	0.229836	0.729611	1.74308	2.56301	ELOVL1;ACSL5;ACSL3;ELOVL7
Termination Of O-glycan Biosynthesis R-HSA-977068	2024-04-01	0.229836	0.729611	1.74308	2.56301	MUC1;ST3GAL4;MUC5B;MUC20
Signaling By B Cell Receptor (BCR) R-HSA-983705	14/109	0.230074	0.729611	1.28511	1.88828	PSMD10;AHCYL1;PRKCB;ITPR2;RASGRP1;PSMA7;PSMB8;CD79B;PPP3R1;PPP3CB;PSMA3;PSMA1;PSMB3;MAP3K7
Activation Of PPARGC1A (PGC-1alpha) By Phosphorylation R-HSA-2151209	2024-09-02	0.235488	0.729611	2.4896	3.60019	PRKAG1;MAPK14
Adenylate Cyclase Activating Pathway R-HSA-170660	2024-09-02	0.235488	0.729611	2.4896	3.60019	GNAL;ADCY7
CD163 Mediating An Anti-Inflammatory Response R-HSA-9662834	2024-09-02	0.235488	0.729611	2.4896	3.60019	ADAM17;MAPK14
Calcineurin Activates NFAT R-HSA-2025928	2024-09-02	0.235488	0.729611	2.4896	3.60019	PPP3CB;PPP3R1
Ethanol Oxidation R-HSA-71384	2024-09-02	0.235488	0.729611	2.4896	3.60019	ALDH2;ALDH1A1
Formation Of Annular Gap Junctions R-HSA-196025	2024-09-02	0.235488	0.729611	2.4896	3.60019	CLTCL1;CLTB
Hydrolysis Of LPC R-HSA-1483115	2024-09-02	0.235488	0.729611	2.4896	3.60019	PLA2G4A;GPCPD1
Interaction With Cumulus Cells And Zona Pellucida R-HSA-2534343	2024-09-02	0.235488	0.729611	2.4896	3.60019	ADAM20;ZP3
NR1H2 And NR1H3 Regulate Gene Expression Linked To Lipogenesis R-HSA-9029558	2024-09-02	0.235488	0.729611	2.4896	3.60019	RXRA;NR1H2
OAS Antiviral Response R-HSA-8983711	2024-09-02	0.235488	0.729611	2.4896	3.60019	RNASEL;ABCE1
TRIF-mediated Programmed Cell Death R-HSA-2562578	2024-09-02	0.235488	0.729611	2.4896	3.60019	FADD;TLR4
Glycolysis R-HSA-70171	1966-09-01	0.236102	0.729644	1.37654	1.98703	PFKFB2;GNPDA1;PPP2R1B;PGK1;BPGM;HOOK3;MAP4K5;PRKACB;NUP37
Regulation Of Activated PAK-2p34 By Proteasome Mediated Degradation R-HSA-211733	1949-07-01	0.236505	0.729644	1.45285	2.0947	PSMD10;PSMA3;PSMA1;PSMB3;PKN2;PSMA7;PSMB8
Dual Incision In GG-NER R-HSA-5696400	1941-06-01	0.243154	0.745399	1.49424	2.11294	RFC5;CUL4A;POLE4;PCNA;PARP2;POLE2
GPER1 Signaling R-HSA-9634597	1941-06-01	0.243154	0.745399	1.49424	2.11294	GNG10;GNGT2;GNAI3;GNAS;ADCY7;PRKACB
Vasopressin Regulates Renal Water Homeostasis Via Aquaporins R-HSA-432040	1941-06-01	0.243154	0.745399	1.49424	2.11294	GNG10;GNGT2;GNAS;ADCY7;PRKACB;RAB11A
Formation Of RNA Pol II Elongation Complex R-HSA-112382	1958-08-01	0.244213	0.746914	1.39478	1.96624	CDK7;CCNT1;CCNH;ELOA2;ELOB;NELFCD;POLR2H;POLR2J
RAC1 GTPase Cycle R-HSA-9013149	21/173	0.244679	0.746914	1.20502	1.69644	ARHGEF11;FAM13B;TFRC;ARAP2;ARAP3;ARHGAP17;IQGAP1;SLC1A5;ARAP1;ARHGAP24;MPP7;CDC42;ARHGAP21;ARHGAP32;RACGAP1;PKN2;LAMTOR1;DOCK2;SOS2;GIT1;WASF3
Formation Of Early Elongation Complex R-HSA-113418	1933-05-01	0.249053	0.747382	1.55637	2.1635	CDK7;CCNH;NELFCD;POLR2H;POLR2J
ROS And RNS Production In Phagocytes R-HSA-1222556	1933-05-01	0.249053	0.747382	1.55637	2.1635	ATP6V0B;ATP6V0E1;ATP6V1E1;ATP6V0D1;ATP6V1C1
Toll Like Receptor 3 (TLR3) Cascade R-HSA-168164	13/102	0.249521	0.747382	1.2736	1.76803	APP;MAP2K4;UBE2D1;MAPK14;MAPK8;PPP2R1B;TNIP2;RPS6KA1;MAP3K8;FADD;MAP3K7;N4BP1;BIRC2
Aflatoxin Activation And Detoxification R-HSA-5423646	2017-03-01	0.252228	0.747382	1.86735	2.57213	GGT7;MGST2;GGT1
Defective GALNT12 Causes CRCS1 R-HSA-5083636	2017-03-01	0.252228	0.747382	1.86735	2.57213	MUC1;MUC5B;MUC20
Metabolism Of Folate And Pterines R-HSA-196757	2017-03-01	0.252228	0.747382	1.86735	2.57213	SHMT2;ST20-MTHFS;FOLR2
Synthesis Of PIPs At Golgi Membrane R-HSA-1660514	2017-03-01	0.252228	0.747382	1.86735	2.57213	VAC14;PIK3C2A;PI4K2A
Synthesis Of Glycosylphosphatidylinositol (GPI) R-HSA-162710	2017-03-01	0.252228	0.747382	1.86735	2.57213	PIGB;PIGW;PIGH
Translesion Synthesis By POLK R-HSA-5655862	2017-03-01	0.252228	0.747382	1.86735	2.57213	RFC5;MAD2L2;PCNA
Vitamin B5 (Pantothenate) Metabolism R-HSA-199220	2017-03-01	0.252228	0.747382	1.86735	2.57213	SLC5A6;PANK3;ENPP3
SARS-CoV-1 Infection R-HSA-9678108	1950-07-01	0.252566	0.747382	1.419	1.95265	RB1;UVRAG;MAP1LC3B;PARP4;ST3GAL4;PARP16;VHL
Gap-filling DNA Repair Synthesis And Ligation In GG-NER R-HSA-5696397	2025-04-01	0.253079	0.747382	1.66	2.28093	RFC5;POLE4;PCNA;POLE2
HDMs Demethylate Histones R-HSA-3214842	2025-04-01	0.253079	0.747382	1.66	2.28093	KDM5B;KDM2B;RIOX2;H3C7
Metabolism Of Porphyrins R-HSA-189445	2025-04-01	0.253079	0.747382	1.66	2.28093	ALAD;ALAS1;UROD;HMOX1
Peroxisomal Lipid Metabolism R-HSA-390918	2025-04-01	0.253079	0.747382	1.66	2.28093	PECR;ACOT8;CROT;CRAT
Role Of Phospholipids In Phagocytosis R-HSA-2029485	2025-04-01	0.253079	0.747382	1.66	2.28093	AHCYL1;PRKCE;PRKCD;ITPR2
HCMV Late Events R-HSA-9610379	1985-11-01	0.256941	0.757244	1.29596	1.76109	H2BC9;H2BC13;H2BC14;RRM1;H2AC6;VPS4A;VPS37A;H3C7;TXN2;TARBP1;NUP37
Nuclear Events (Kinase And Transcription Factor Activation) R-HSA-198725	1959-08-01	0.259123	0.760653	1.36737	1.84657	PPP2R1B;RRAD;NAB1;RPS6KA1;EP300;ID3;MAPK14;F3
P75 NTR Receptor-Mediated Signaling R-HSA-193704	1994-12-01	0.259147	0.760653	1.27589	1.72291	ARHGEF11;PSENEN;SMPD2;FGD4;ADAM17;MAPK8;NCSTN;PRPF38B;HDAC3;SOS2;ITGB3BP;RTN4
Formation Of Incision Complex In GG-NER R-HSA-5696395	1942-06-01	0.261038	0.764656	1.45266	1.95106	CUL4A;PIAS3;CDK7;CCNH;PARP2;CETN2
Metabolism Of Non-Coding RNA R-HSA-194441	1951-07-01	0.268939	0.784229	1.38668	1.82109	SNRPD2;SNRPE;GEMIN7;SNRPF;WDR77;SNRPB;NUP37
Impaired BRCA2 Binding To RAD51 R-HSA-9709570	1934-05-01	0.269342	0.784229	1.50263	1.97112	BARD1;RFC5;BLM;RAD51;RRAD
Transcriptional Regulation By E2F6 R-HSA-8953750	1934-05-01	0.269342	0.784229	1.50263	1.97112	UXT;RAD51;RYBP;APAF1;CBX3
Diseases Of Glycosylation R-HSA-3781865	17/140	0.272781	0.784496	1.20515	1.5656	NOTCH2;ALG8;GALNT3;B3GAT3;SDC2;HEXB;ALG13;ALG12;MUC5B;THSD1;PAPSS2;MUC1;GALE;ADAMTSL4;GLB1;MUC20;PGM1
FOXO-mediated Transcription R-HSA-9614085	1960-08-01	0.2743	0.784496	1.34101	1.73464	SMAD2;NFYA;PCBP4;CCNG2;EP300;REXO2;FOXO1;TXN2
Selective Autophagy R-HSA-9663891	1960-08-01	0.2743	0.784496	1.34101	1.73464	MAP1LC3B;PEX5;PRKAG1;TOMM7;VDAC1;TOMM20;TOMM22;TOMM6
Activation Of AP-1 Family Of Transcription Factors R-HSA-450341	2024-10-02	0.275511	0.784496	2.17829	2.8081	MAPK8;MAPK14
Gap Junction Degradation R-HSA-190873	2024-10-02	0.275511	0.784496	2.17829	2.8081	CLTCL1;CLTB
Ketone Body Metabolism R-HSA-74182	2024-10-02	0.275511	0.784496	2.17829	2.8081	SOAT1;OXCT1
Nef Mediated Downregulation Of MHC Class I Complex Cell Surface Expression R-HSA-164940	2024-10-02	0.275511	0.784496	2.17829	2.8081	AP1S1;AP1M2
RUNX3 Regulates p14-ARF R-HSA-8951936	2024-10-02	0.275511	0.784496	2.17829	2.8081	CBFB;EP300
STAT3 Nuclear Events Downstream Of ALK Signaling R-HSA-9701898	2024-10-02	0.275511	0.784496	2.17829	2.8081	HDAC3;EP300
Tetrahydrobiopterin (BH4) Synthesis, Recycling, Salvage And Regulation R-HSA-1474151	2024-10-02	0.275511	0.784496	2.17829	2.8081	PRKG2;PTS
RNA Polymerase III Transcription Initiation From Type 2 Promoter R-HSA-76066	2026-04-01	0.276773	0.784496	1.58447	2.03534	BRF1;GTF3C6;POLR3GL;POLR2H
Relaxin Receptors R-HSA-444821	2024-03-01	0.278261	0.784496	4.35603	5.57222	INSL3
SUMOylation Of Transcription Cofactors R-HSA-3899300	1943-06-01	0.279249	0.784496	1.41334	1.80293	CASP8AP2;PIAS3;ZNF350;ING3;TRIM28;EP300
TP53 Regulates Transcription Of Cell Death Genes R-HSA-5633008	1943-06-01	0.279249	0.784496	1.41334	1.80293	APAF1;AIFM2;PERP;TNFRSF10C;NLRC4;BID
FCERI Mediated NF-kB Activation R-HSA-2871837	1978-10-01	0.280465	0.784496	1.28194	1.62973	PSMD10;PSMA3;PSMA1;PSMB3;UBE2D1;RASGRP2;MAP3K7;RASGRP1;PSMA7;PSMB8
Post-translational Modification: Synthesis Of GPI-anchored Proteins R-HSA-163125	1978-10-01	0.280465	0.784496	1.28194	1.62973	TECTB;PIGB;CNTN3;MELTF;PIGW;FOLR2;RECK;LY6G6F;PIGH;SPRN
Cobalamin (Cbl, Vitamin B12) Transport And Metabolism R-HSA-196741	2018-03-01	0.281337	0.784496	1.74278	2.21019	LMBRD1;MMUT;MMADHC
Defective C1GALT1C1 Causes TNPS R-HSA-5083632	2018-03-01	0.281337	0.784496	1.74278	2.21019	MUC1;MUC5B;MUC20
Ephrin Signaling R-HSA-3928664	2018-03-01	0.281337	0.784496	1.74278	2.21019	EFNB1;PKN2;GIT1
JNK (c-Jun Kinases) Phosphorylation And Activation Mediated By Activated Human TAK1 R-HSA-450321	2018-03-01	0.281337	0.784496	1.74278	2.21019	MAP2K4;MAPK8;MAP3K7
Prostacyclin Signaling Thru Prostacyclin Receptor R-HSA-392851	2018-03-01	0.281337	0.784496	1.74278	2.21019	GNG10;GNGT2;GNAS
RORA Activates Gene Expression R-HSA-1368082	2018-03-01	0.281337	0.784496	1.74278	2.21019	MBD4;RXRA;EP300
Regulation Of Apoptosis R-HSA-169911	1952-07-01	0.285585	0.793291	1.3558	1.69911	PSMD10;PSMA3;PSMA1;PSMB3;PKN2;PSMA7;PSMB8
Transcriptional Activation Of Mitochondrial Biogenesis R-HSA-2151201	1952-07-01	0.285585	0.793291	1.3558	1.69911	MBD4;ALAS1;HDAC3;RXRA;TFAM;TFB1M;GABPA
Regulation Of PTEN Gene Transcription R-HSA-8943724	1961-08-01	0.289712	0.797829	1.31565	1.62991	RRAGA;HDAC3;MECOM;SALL4;RRAGD;LAMTOR1;MAF1;LAMTOR3
Regulation Of Actin Dynamics For Phagocytic Cup Formation R-HSA-2029482	1961-08-01	0.289712	0.797829	1.31565	1.62991	ACTR3;CDC42;NCKIPSD;ARPC1A;LIMK1;ARPC4-TTLL3;CRK;WASF3
NR1H3 And NR1H2 Regulate Gene Expression Linked To Cholesterol Transport And Efflux R-HSA-9029569	1935-05-01	0.28997	0.797829	1.45248	1.79814	HDAC3;RXRA;AGO4;NR1H2;EP300
RNA Polymerase III Transcription Initiation R-HSA-76046	1935-05-01	0.28997	0.797829	1.45248	1.79814	BRF2;BRF1;GTF3C6;POLR3GL;POLR2H
Synthesis Of PA R-HSA-1483166	1935-05-01	0.28997	0.797829	1.45248	1.79814	MIGA2;PLA2G4A;PLD6;GPD1L;AGPAT2
ESR-mediated Signaling R-HSA-8939211	21/179	0.296959	0.813023	1.15893	1.40713	H2BC9;GTF2A1;MBD4;CCNT1;H2AC6;CBFB;GNAI3;UHMK1;H2BC13;GNG10;H2AJ;H2BC14;STAG2;GNGT2;AGO4;EP300;ZNF217;S1PR3;POLR2H;POLR2J;H3C7
TBC/RABGAPs R-HSA-8854214	1944-06-01	0.297735	0.813023	1.37608	1.66719	GGA2;GABARAPL2;MAP1LC3B;GABARAP;RAB11A;RAB33B
TGF-beta Receptor Signaling Activates SMADs R-HSA-2173789	1944-06-01	0.297735	0.813023	1.37608	1.66719	SMAD2;SMURF2;BAMBI;NEDD4L;SRFBP1;SMAD7
TNF Signaling R-HSA-75893	1944-06-01	0.297735	0.813023	1.37608	1.66719	SMPD2;ADAM17;SPPL2A;FADD;MAP3K7;BIRC2
RNA Pol II CTD Phosphorylation And Interaction With CE R-HSA-77075	2027-04-01	0.300801	0.815254	1.51551	1.82059	CDK7;CCNH;POLR2H;POLR2J
RNA Polymerase III Transcription Initiation From Type 1 Promoter R-HSA-76061	2027-04-01	0.300801	0.815254	1.51551	1.82059	BRF1;GTF3C6;POLR3GL;POLR2H
Synthesis Of PC R-HSA-1483191	2027-04-01	0.300801	0.815254	1.51551	1.82059	CHKB;CHKA;PEMT;PCTP
Role Of Nef In HIV-1 Replication And Disease Pathogenesis R-HSA-164952	2027-04-01	0.300801	0.815254	1.51551	1.82059	AP1S1;PKN2;DOCK2;AP1M2
Vif-mediated Degradation Of APOBEC3G R-HSA-180585	1953-07-01	0.302465	0.818126	1.32627	1.58593	PSMD10;PSMA3;PSMA1;PSMB3;ELOB;PSMA7;PSMB8
MAP Kinase Activation R-HSA-450294	1962-08-01	0.30533	0.818126	1.29122	1.53186	MAP2K4;MAPK8;PPP2R1B;TNIP2;RPS6KA1;MAP3K8;MAPK14;MAP3K7
Synthesis Of Substrates In N-glycan Biosythesis R-HSA-446219	1962-08-01	0.30533	0.818126	1.29122	1.53186	SLC35A1;GLB1;ALG5;SLC17A5;ST3GAL4;UAP1;NPL;FUOM
TP53 Regulates Transcription Of DNA Repair Genes R-HSA-6796648	1962-08-01	0.30533	0.818126	1.29122	1.53186	CDK7;CCNT1;CCNH;ELOA2;ELOB;NELFCD;POLR2H;POLR2J
Oxidative Stress Induced Senescence R-HSA-2559580	1989-11-01	0.307962	0.818126	1.22927	1.44781	H2BC9;MAP2K4;H2BC13;H2AJ;H2BC14;MAPK8;H2AC6;AGO4;MAPK14;H3C7;TXN2
G Beta:Gamma Signaling Thru CDC42 R-HSA-8964616	2019-03-01	0.310713	0.818126	1.63378	1.9097	CDC42;GNG10;GNGT2
NOTCH4 Intracellular Domain Regulates Transcription R-HSA-9013695	2019-03-01	0.310713	0.818126	1.63378	1.9097	NOTCH2;KAT2A;EP300
Nicotinamide Salvaging R-HSA-197264	2019-03-01	0.310713	0.818126	1.63378	1.9097	PARP4;RNLS;PARP16
Processive Synthesis On C-strand Of Telomere R-HSA-174414	2019-03-01	0.310713	0.818126	1.63378	1.9097	ACD;BLM;PCNA
Activation Of ATR In Response To Replication Stress R-HSA-176187	1936-05-01	0.310862	0.818126	1.40556	1.64226	ORC5;RFC5;RRAD;ORC3;CLSPN
Early SARS-CoV-2 Infection Events R-HSA-9772572	1936-05-01	0.310862	0.818126	1.40556	1.64226	RB1;UVRAG;MAP1LC3B;SDC2;VHL
HDR Thru Single Strand Annealing (SSA) R-HSA-5685938	1936-05-01	0.310862	0.818126	1.40556	1.64226	BARD1;RFC5;BLM;RAD51;RRAD
Anti-inflammatory Response Favoring Leishmania Infection R-HSA-9662851	16/135	0.314735	0.818126	1.17213	1.35501	GPR27;AHCYL1;GNAI3;ITPR2;ADM;MAPK14;ADCY7;ADAM17;GNG10;MC1R;GNGT2;ADORA2B;GNAS;GGT1;INSL3;PRKACB
Activation Of RAC1 R-HSA-428540	2024-11-02	0.315402	0.818126	1.93617	2.23416	PKN2;SOS2
Establishment Of Sister Chromatid Cohesion R-HSA-2468052	2024-11-02	0.315402	0.818126	1.93617	2.23416	STAG2;WAPL
Formation Of Apoptosome R-HSA-111458	2024-11-02	0.315402	0.818126	1.93617	2.23416	AVEN;APAF1
Keratan Sulfate Degradation R-HSA-2022857	2024-11-02	0.315402	0.818126	1.93617	2.23416	GLB1;HEXB
Maturation Of Nucleoprotein R-HSA-9683610	2024-11-02	0.315402	0.818126	1.93617	2.23416	PARP4;PARP16
NOTCH4 Activation And Transmission Of Signal To Nucleus R-HSA-9013700	2024-11-02	0.315402	0.818126	1.93617	2.23416	PSENEN;NCSTN
Pexophagy R-HSA-9664873	2024-11-02	0.315402	0.818126	1.93617	2.23416	MAP1LC3B;PEX5
Phenylalanine And Tyrosine Metabolism R-HSA-8963691	2024-11-02	0.315402	0.818126	1.93617	2.23416	KYAT1;PCBD1
RHO GTPases Activate IQGAPs R-HSA-5626467	2024-11-02	0.315402	0.818126	1.93617	2.23416	CDC42;IQGAP1
Regulation Of Localization Of FOXO Transcription Factors R-HSA-9614399	2024-11-02	0.315402	0.818126	1.93617	2.23416	REXO2;FOXO1
Synthesis Of PIPs At Late Endosome Membrane R-HSA-1660517	2024-11-02	0.315402	0.818126	1.93617	2.23416	VAC14;PIK3C2A
Degradation Of AXIN R-HSA-4641257	1954-07-01	0.319541	0.827384	1.29799	1.48083	PSMD10;PSMA3;PSMA1;SMURF2;PSMB3;PSMA7;PSMB8
Hemostasis R-HSA-109582	60/547	0.321213	0.83023	1.07485	1.22066	APP;ORM1;PROS1;JMJD1C;HBD;F11R;GNGT2;PPP2R1B;LAMP2;ITGAX;PRKG2;CLEC1B;PRKACB;FCER1G;PRKCB;MMP1;PRKCE;PRKCD;PPP2R5B;PLA2G4A;F3;KIF27;KIF16B;TAGLN2;KIF20A;CD47;DOCK2;CRK;PDE9A;SELPLG;STXBP3;TEX264;SDC2;GNAI3;PDGFA;ITPR2;ABHD6;RASGRP2;GATA1;RASGRP1;CDC42;CYB5R1;GNG10;RACGAP1;P2RY1;KCNMB4;CD58;H3C7;LY6G6F;P2RY12;HBG2;HBG1;IGF1;ATP2B1;GP6;MAPK14;CAPZA2;GNAS;CD9;MAGED2
Budding And Maturation Of HIV Virion R-HSA-162588	2028-04-01	0.325049	0.83716	1.45229	1.63206	VPS4A;NEDD4L;VPS37A;CHMP5
Notch-HLH Transcription Pathway R-HSA-350054	2028-04-01	0.325049	0.83716	1.45229	1.63206	NOTCH2;KAT2A;HDAC3;HDAC11
Diseases Of Metabolism R-HSA-5668914	27/238	0.326869	0.840354	1.11574	1.24762	NOTCH2;SDC2;GBE1;HEXB;OPLAH;THSD1;PAPSS2;MUC1;ADAMTSL4;MMUT;GGT1;PGM1;ALG8;GALNT3;B3GAT3;TALDO1;ALG13;ALG12;MUC5B;LMBRD1;GALE;CYP2U1;GLB1;TBXAS1;HPRT1;MUC20;MMADHC
Association Of TriC/CCT With Target Proteins During Biosynthesis R-HSA-390471	1937-05-01	0.331946	0.847396	1.36157	1.50152	HDAC3;USP11;FBXO4;FBXL5;CCT4
Fatty acyl-CoA Biosynthesis R-HSA-75105	1937-05-01	0.331946	0.847396	1.36157	1.50152	SLC25A1;ELOVL1;ACSL5;ACSL3;ELOVL7
HSP90 Chaperone Cycle For Steroid Hormone Receptors (SHR) In Presence Of Ligand R-HSA-3371497	1937-05-01	0.331946	0.847396	1.36157	1.50152	ACTR1A;DCTN1;DCTN4;CAPZA2;ACTR10
NGF-stimulated Transcription R-HSA-9031628	1937-05-01	0.331946	0.847396	1.36157	1.50152	RRAD;NAB1;EP300;ID3;F3
Signaling By TGF-beta Receptor Complex R-HSA-170834	1991-11-01	0.33437	0.852086	1.19842	1.31288	SMAD2;PPM1A;CCNT1;SMURF2;BAMBI;UBE2D1;EP300;NEDD4L;SRFBP1;F11R;SMAD7
RNA Polymerase I Transcription Initiation R-HSA-73762	1946-06-01	0.335325	0.852378	1.30715	1.42827	CDK7;KAT2A;CCNH;POLR2H;TTF1;POLR1H
PI Metabolism R-HSA-1483255	1982-10-01	0.33566	0.852378	1.21049	1.32144	VAC14;MTMR10;MTMR3;INPP5F;PLEKHA1;PIP4K2B;TNFAIP8L2;PIK3C2A;PI4K2A;MTMR6
Intrinsic Pathway For Apoptosis R-HSA-109606	1955-07-01	0.336775	0.853712	1.27088	1.38316	AVEN;MAPK8;PPP3R1;APAF1;BAK1;REXO2;BID
Apoptotic Factor-Mediated Response R-HSA-111471	2020-03-01	0.340165	0.854835	1.5376	1.65803	AVEN;APAF1;BAK1
Class I Peroxisomal Membrane Protein Import R-HSA-9603798	2020-03-01	0.340165	0.854835	1.5376	1.65803	ABCD2;PEX11B;PEX12
Defects In Vitamin And Cofactor Metabolism R-HSA-3296482	2020-03-01	0.340165	0.854835	1.5376	1.65803	LMBRD1;MMUT;MMADHC
Nitric Oxide Stimulates Guanylate Cyclase R-HSA-392154	2020-03-01	0.340165	0.854835	1.5376	1.65803	KCNMB4;PRKG2;PDE9A
Sema4D Induced Cell Migration And Growth-Cone Collapse R-HSA-416572	2020-03-01	0.340165	0.854835	1.5376	1.65803	ARHGEF11;MYL6;LIMK1
Interleukin-1 Family Signaling R-HSA-446652	17/147	0.344335	0.858777	1.13988	1.21528	PSMD10;APP;MAP2K4;IL18;IL1RAP;PSMA7;PSMB8;IL18BP;PSMA3;MAPK8;PSMA1;PSMB3;TNIP2;PTPN9;MAP3K8;MAP3K7;N4BP1
ABC-family Proteins Mediated Transport R-HSA-382556	12/101	0.34556	0.858777	1.17515	1.2487	PSMD10;ABCD2;PSMA3;ABCB10;PSMA1;ABCB7;PSMB3;ABCB8;ABCA7;ERLIN2;PSMA7;PSMB8
Death Receptor Signaling R-HSA-73887	16/138	0.347092	0.858777	1.14314	1.20964	ARHGEF11;PSENEN;PRPF38B;HDAC3;SPPL2A;RTN4;SMPD2;FGD4;ADAM17;NCSTN;MAPK8;FADD;MAP3K7;SOS2;BIRC2;ITGB3BP
VEGFA-VEGFR2 Pathway R-HSA-4420097	1992-11-01	0.347739	0.858777	1.18357	1.25021	CDC42;AHCYL1;PRKCB;PRKCD;ITPR2;PKN2;MAPK14;PRKACB;CRK;WASF3;MAPK13
Adherens Junctions Interactions R-HSA-418990	2029-04-01	0.349411	0.858777	1.39414	1.46594	CDH6;CDH2;NECTIN2;NECTIN1
FCERI Mediated Ca+2 Mobilization R-HSA-2871809	2029-04-01	0.349411	0.858777	1.39414	1.46594	PPP3CB;PPP3R1;AHCYL1;ITPR2
Metalloprotease DUBs R-HSA-5689901	2029-04-01	0.349411	0.858777	1.39414	1.46594	BARD1;BABAM2;H2AC6;EP300
Pyruvate Metabolism R-HSA-70268	2029-04-01	0.349411	0.858777	1.39414	1.46594	PLPP6;RXRA;PDK4;VDAC1
mRNA Capping R-HSA-72086	2029-04-01	0.349411	0.858777	1.39414	1.46594	CDK7;CCNH;POLR2H;POLR2J
Host Interactions Of HIV Factors R-HSA-162909	15/129	0.349879	0.858777	1.14686	1.2044	PSMD10;RANBP1;CCNT1;PSMA7;PSMB8;PSMA3;PSMA1;PSMB3;AP1S1;ELOB;PKN2;DOCK2;AP1M2;KPNA1;NUP37
Lipid Particle Organization R-HSA-8964572	2024-04-01	0.352605	0.858777	2.90389	3.02703	FITM1
RUNX1 Regulates Transcription Of Genes Involved In Interleukin Signaling R-HSA-8939247	2024-04-01	0.352605	0.858777	2.90389	3.02703	CBFB
RUNX2 Regulates Chondrocyte Maturation R-HSA-8941284	2024-04-01	0.352605	0.858777	2.90389	3.02703	CBFB
Sodium-coupled Phosphate Cotransporters R-HSA-427652	2024-04-01	0.352605	0.858777	2.90389	3.02703	SLC20A1
Costimulation By CD28 Family R-HSA-388841	1965-08-01	0.353118	0.858777	1.22309	1.27318	CDC42;PPP2R1B;CD80;PPP2R5B;BTLA;MAP3K8;PKN2;ICOS
PLC Beta Mediated Events R-HSA-112043	1947-06-01	0.354328	0.858777	1.27521	1.32307	AHCYL1;PRKCD;ITPR2;PLA2G4A;ADCY7;PRKACB
Eicosanoids R-HSA-211979	2024-12-02	0.354764	0.858777	1.74247	1.80573	TBXAS1;CYP4F12
Glycogen Synthesis R-HSA-3322077	2024-12-02	0.354764	0.858777	1.74247	1.80573	GBE1;PGM1
Platelet Adhesion To Exposed Collagen R-HSA-75892	2024-12-02	0.354764	0.858777	1.74247	1.80573	FCER1G;GP6
TP53 Regulates Transcription Of Caspase Activators And Caspases R-HSA-6803207	2024-12-02	0.354764	0.858777	1.74247	1.80573	APAF1;NLRC4
Translation Of Replicase And Assembly Of Replication Transcription Complex R-HSA-9679504	2024-12-02	0.354764	0.858777	1.74247	1.80573	UVRAG;MAP1LC3B
p38MAPK Events R-HSA-171007	2024-12-02	0.354764	0.858777	1.74247	1.80573	MAPK14;MAPK13
PTEN Regulation R-HSA-6807070	16/139	0.35803	0.86524	1.1338	1.16456	PSMD10;USP7;HDAC3;PSMA7;PSMB8;RRAGA;PSMA3;MECOM;PSMA1;AGO4;PSMB3;SALL4;RRAGD;LAMTOR1;MAF1;LAMTOR3
Clathrin-mediated Endocytosis R-HSA-8856828	16/140	0.36903	0.87348	1.1246	1.12109	ACTR3;TOR1A;TFRC;FNBP1;ARPC1A;CLTB;ARPC4-TTLL3;FNBP1L;PIK3C2A;VAMP7;NECAP1;FCHO1;CLTCL1;UBQLN1;STAM2;EPS15
Activation Of NF-kappaB In B Cells R-HSA-1169091	1966-08-01	0.369258	0.87348	1.20195	1.19745	PSMD10;PSMA3;PSMA1;PRKCB;PSMB3;MAP3K7;PSMA7;PSMB8
HDR Thru Homologous Recombination (HRR) R-HSA-5685942	1966-08-01	0.369258	0.87348	1.20195	1.19745	RFC5;BARD1;POLE4;BLM;PCNA;RAD51;RRAD;POLE2
CTLA4 Inhibitory Signaling R-HSA-389513	2021-03-01	0.369521	0.87348	1.45211	1.44564	PPP2R1B;CD80;PPP2R5B
ER Quality Control Compartment (ERQC) R-HSA-901032	2021-03-01	0.369521	0.87348	1.45211	1.44564	RNF103;EDEM2;TRIM13
Gap Junction Trafficking R-HSA-190828	2021-03-01	0.369521	0.87348	1.45211	1.44564	GJB6;CLTCL1;CLTB
NOTCH2 Activation And Transmission Of Signal To Nucleus R-HSA-2979096	2021-03-01	0.369521	0.87348	1.45211	1.44564	NOTCH2;PSENEN;NCSTN
RHO GTPases Activate NADPH Oxidases R-HSA-5668599	2021-03-01	0.369521	0.87348	1.45211	1.44564	PRKCB;PRKCD;MAPK14
TP53 Regulates Transcription Of Additional Cell Cycle Genes With Uncertain Roles In P53 Pathway R-HSA-6804115	2021-03-01	0.369521	0.87348	1.45211	1.44564	CNOT6;CNOT7;RGCC
TCF Dependent Signaling In Response To WNT R-HSA-201681	21/187	0.371441	0.87348	1.10266	1.09204	H2BC9;PSMD10;H2AC6;SMURF2;RYK;FZD6;CTNNBIP1;CBY1;PPP2R5B;PSMA7;PSMB8;BCL9;H2BC13;H2AJ;PSMA3;H2BC14;PPP2R1B;PSMA1;PSMB3;EP300;H3C7
Constitutive Signaling By NOTCH1 HD+PEST Domain Mutants R-HSA-2894862	1957-07-01	0.371561	0.87348	1.21993	1.20779	PSENEN;ADAM17;KAT2A;NCSTN;HDAC3;HDAC11;EP300
Cross-presentation Of Soluble Exogenous Antigens (Endosomes) R-HSA-1236978	1948-06-01	0.373405	0.87348	1.24479	1.22623	PSMD10;PSMA3;PSMA1;PSMB3;PSMA7;PSMB8
Activation Of BH3-only Proteins R-HSA-114452	1930-04-01	0.373787	0.87348	1.34045	1.3191	MAPK8;PPP3R1;BID;REXO2
Endosomal Sorting Complex Required For Transport (ESCRT) R-HSA-917729	1930-04-01	0.373787	0.87348	1.34045	1.3191	VPS4A;VPS37A;STAM2;CHMP5
MAPK Targets/ Nuclear Events Mediated By MAP Kinases R-HSA-450282	1930-04-01	0.373787	0.87348	1.34045	1.3191	MAPK8;PPP2R1B;RPS6KA1;MAPK14
Activation Of GABAB Receptors R-HSA-991365	1939-05-01	0.374413	0.87348	1.28136	1.2588	GNG10;GNGT2;GNAL;GNAI3;ADCY7
Presynaptic Phase Of Homologous DNA Pairing And Strand Exchange R-HSA-5693616	1939-05-01	0.374413	0.87348	1.28136	1.2588	BARD1;RFC5;BLM;RAD51;RRAD
RHOU GTPase Cycle R-HSA-9013420	1939-05-01	0.374413	0.87348	1.28136	1.2588	CDC42;PKN2;IQGAP1;STAM2;GIT1
RNA Polymerase III Abortive And Retractive Initiation R-HSA-749476	1939-05-01	0.374413	0.87348	1.28136	1.2588	BRF2;BRF1;GTF3C6;POLR3GL;POLR2H
Signaling By Nuclear Receptors R-HSA-9006931	27/244	0.3764	0.87348	1.08458	1.05975	GTF2A1;HDAC3;CCNT1;CBFB;GNAI3;GNG10;GNGT2;RXRA;PDK4;EP300;S1PR3;POLR2H;POLR2J;H3C7;H2BC9;MBD4;H2AC6;NR1H2;UHMK1;DHRS4;H2BC13;H2AJ;H2BC14;STAG2;AGO4;ALDH1A1;ZNF217
Interleukin-1 Signaling R-HSA-9020702	13/113	0.380196	0.87348	1.13292	1.09561	PSMD10;APP;MAP2K4;IL1RAP;PSMA7;PSMB8;PSMA3;PSMA1;PSMB3;TNIP2;MAP3K8;MAP3K7;N4BP1
Phase I - Functionalization Of Compounds R-HSA-211945	1995-11-01	0.388295	0.87348	1.14114	1.07951	CYP2J2;CYB5B;NQO2;RXRA;CYP2U1;ALDH2;TBXAS1;ALDH1A1;CYP4F12;BPHL;CES2
EPH-ephrin Mediated Repulsion Of Cells R-HSA-3928665	1949-06-01	0.392507	0.87348	1.21578	1.137	PSENEN;EFNB1;NCSTN;EFNA3;CLTCL1;CLTB
Signaling By EGFR R-HSA-177929	1949-06-01	0.392507	0.87348	1.21578	1.137	CDC42;ADAM17;PTPRK;STAM2;EPS15;PAG1
Advanced Glycosylation Endproduct Receptor Signaling R-HSA-879415	2013-02-01	0.393283	0.87348	1.58399	1.47822	APP;CAPZA2
Apoptosis Induced DNA Fragmentation R-HSA-140342	2013-02-01	0.393283	0.87348	1.58399	1.47822	H1-2;KPNA1
Cytochrome C-Mediated Apoptotic Response R-HSA-111461	2013-02-01	0.393283	0.87348	1.58399	1.47822	AVEN;APAF1
Fatty Acids R-HSA-211935	2013-02-01	0.393283	0.87348	1.58399	1.47822	CYP2J2;CYP4F12
Methylation R-HSA-156581	2013-02-01	0.393283	0.87348	1.58399	1.47822	N6AMT1;GSTO1
Mitochondrial Iron-Sulfur Cluster Biogenesis R-HSA-1362409	2013-02-01	0.393283	0.87348	1.58399	1.47822	ISCA2;LYRM4
NF-kB Activation Thru FADD/RIP-1 Pathway Mediated By Caspase-8 And -10 R-HSA-933543	2013-02-01	0.393283	0.87348	1.58399	1.47822	TRIM4;FADD
Signal Regulatory Protein Family Interactions R-HSA-391160	2013-02-01	0.393283	0.87348	1.58399	1.47822	CD47;SIRPB1
Alpha-Linolenic (Omega3) And Linoleic (Omega6) Acid Metabolism R-HSA-2046104	2013-02-01	0.393283	0.87348	1.58399	1.47822	ELOVL1;ACOT8
Defective Homologous Recombination Repair (HRR) Due To BRCA2 Loss Of Function R-HSA-9701190	1940-05-01	0.395664	0.87348	1.24469	1.15406	BARD1;RFC5;BLM;RAD51;RRAD
COPI-dependent Golgi-to-ER Retrograde Traffic R-HSA-6811434	1977-09-01	0.397033	0.87348	1.15327	1.06532	ARF4;RAB1A;RACGAP1;KIF16B;KDELR3;KIF20A;COPG1;KIF27;ARF5
Amino Acid Transport Across Plasma Membrane R-HSA-352230	1931-04-01	0.398082	0.87348	1.29075	1.1889	SLC36A1;SLC6A6;SLC1A5;SLC38A2
Cargo Concentration In ER R-HSA-5694530	1931-04-01	0.398082	0.87348	1.29075	1.1889	SEC24A;CNIH1;CD59;FOLR2
DNA Strand Elongation R-HSA-69190	1931-04-01	0.398082	0.87348	1.29075	1.1889	RFC5;PRIM2;PCNA;PRIM1
EGFR Downregulation R-HSA-182971	1931-04-01	0.398082	0.87348	1.29075	1.1889	CDC42;PTPRK;EPS15;STAM2
Glucagon Signaling In Metabolic Regulation R-HSA-163359	1931-04-01	0.398082	0.87348	1.29075	1.1889	GNG10;GNAS;ADCY7;PRKACB
Metabolic Disorders Of Biological Oxidation Enzymes R-HSA-5579029	1931-04-01	0.398082	0.87348	1.29075	1.1889	CYP2U1;TBXAS1;OPLAH;GGT1
RIPK1-mediated Regulated Necrosis R-HSA-5213460	1931-04-01	0.398082	0.87348	1.29075	1.1889	RRM1;FLOT1;FADD;BIRC2
ERK/MAPK Targets R-HSA-198753	2022-03-01	0.398626	0.87348	1.37562	1.2652	PPP2R1B;RPS6KA1;MAPK14
RAF-independent MAPK1/3 Activation R-HSA-112409	2022-03-01	0.398626	0.87348	1.37562	1.2652	DUSP12;DUSP2;CDK1
RUNX2 Regulates Osteoblast Differentiation R-HSA-8940973	2022-03-01	0.398626	0.87348	1.37562	1.2652	RB1;HDAC3;CBFB
Factors Involved In Megakaryocyte Development And Platelet Production R-HSA-983231	14/124	0.400207	0.87348	1.10908	1.01567	HBG2;HBG1;JMJD1C;HBD;GATA1;KIF27;CDC42;RACGAP1;KIF16B;CAPZA2;KIF20A;DOCK2;PRKACB;H3C7
Response To Elevated Platelet Cytosolic Ca2+ R-HSA-76005	14/124	0.400207	0.87348	1.10908	1.01567	APP;ORM1;STXBP3;PRKCB;TEX264;PROS1;PDGFA;IGF1;CYB5R1;LAMP2;CD9;TAGLN2;MAGED2;LY6G6F
Biological Oxidations R-HSA-211859	21/190	0.400243	0.87348	1.08294	0.991626	N6AMT1;CYP2J2;CYB5B;NQO2;GGT7;PODXL2;GSTO1;MGST2;OPLAH;CYP4F12;BPHL;PAPSS2;RXRA;CYP2U1;ALDH2;TBXAS1;ALDH1A1;BPNT2;GGT1;CES2;SULT1A2
Interleukin-17 Signaling R-HSA-448424	1968-08-01	0.401679	0.87348	1.16177	1.05966	MAP2K4;MAPK8;PPP2R1B;TNIP2;RPS6KA1;MAP3K8;MAPK14;MAP3K7
HCMV Infection R-HSA-9609646	13/115	0.405047	0.87348	1.1106	1.00371	H2BC9;RRM1;HDAC3;H2AC6;VPS4A;VPS37A;TXN2;TARBP1;H2BC13;H2BC14;TRIM28;H3C7;NUP37
Degradation Of GLI1 By Proteasome R-HSA-5610780	1959-07-01	0.406529	0.87348	1.1729	1.05573	PSMD10;PSMA3;PSMA1;PSMB3;PRKACB;PSMA7;PSMB8
Degradation Of GLI2 By Proteasome R-HSA-5610783	1959-07-01	0.406529	0.87348	1.1729	1.05573	PSMD10;PSMA3;PSMA1;PSMB3;PRKACB;PSMA7;PSMB8
FCGR3A-mediated Phagocytosis R-HSA-9664422	1959-07-01	0.406529	0.87348	1.1729	1.05573	ACTR3;CDC42;NCKIPSD;ARPC1A;ARPC4-TTLL3;CRK;WASF3
GLI3 Is Processed To GLI3R By Proteasome R-HSA-5610785	1959-07-01	0.406529	0.87348	1.1729	1.05573	PSMD10;PSMA3;PSMA1;PSMB3;PRKACB;PSMA7;PSMB8
Unfolded Protein Response (UPR) R-HSA-381119	1987-10-01	0.406923	0.87348	1.13162	1.01747	ACADVL;ACD;NFYA;DCTN1;CREB3L2;PPP2R5B;DNAJB9;SSR1;KDELR3;ATP6V0D1
Chemokine Receptors Bind Chemokines R-HSA-380108	1950-06-01	0.41159	0.87348	1.1881	1.05471	CXCL9;CNOT6;CCR8;CXCR4;CCL28;CCR3
EML4 And NUDC In Mitotic Spindle Formation R-HSA-9648025	1997-11-01	0.415537	0.87348	1.1145	0.978735	PPP2R1B;NEK7;CENPK;PPP2R5B;CDCA8;MAPRE1;NDC80;ZWINT;ITGB3BP;PAFAH1B1;NUP37
Immunoregulatory Interactions Between A Lymphoid And A non-Lymphoid Cell R-HSA-198933	13/116	0.417508	0.87348	1.09976	0.960591	NPDC1;ICAM2;SH2D1B;ICAM4;KIR3DL1;HLA-G;RAET1E;TREML2;CD300LD;SLAMF6;CLEC1B;HCST;NECTIN2
Orc1 Removal From Chromatin R-HSA-68949	1969-08-01	0.417903	0.87348	1.14267	0.99699	PSMD10;ORC5;PSMA3;PSMA1;PSMB3;ORC3;PSMA7;PSMB8
Alpha-oxidation Of Phytanate R-HSA-389599	2024-05-01	0.419294	0.87348	2.17781	1.89292	PECR
Arachidonate Production From DAG R-HSA-426048	2024-05-01	0.419294	0.87348	2.17781	1.89292	ABHD6
Beta Oxidation Of lauroyl-CoA To decanoyl-CoA-CoA R-HSA-77310	2024-05-01	0.419294	0.87348	2.17781	1.89292	ECHS1
Beta Oxidation Of octanoyl-CoA To hexanoyl-CoA R-HSA-77348	2024-05-01	0.419294	0.87348	2.17781	1.89292	ECHS1
Binding And Entry Of HIV Virion R-HSA-173107	2024-05-01	0.419294	0.87348	2.17781	1.89292	CXCR4
Biosynthesis Of E-series 18(S)-resolvins R-HSA-9018896	2024-05-01	0.419294	0.87348	2.17781	1.89292	LTA4H
Defective LFNG Causes SCDO3 R-HSA-5083630	2024-05-01	0.419294	0.87348	2.17781	1.89292	NOTCH2
Defective RIPK1-mediated Regulated Necrosis R-HSA-9693928	2024-05-01	0.419294	0.87348	2.17781	1.89292	FADD
Extrinsic Pathway Of Fibrin Clot Formation R-HSA-140834	2024-05-01	0.419294	0.87348	2.17781	1.89292	F3
FasL/ CD95L Signaling R-HSA-75157	2024-05-01	0.419294	0.87348	2.17781	1.89292	FADD
Formation Of Xylulose-5-Phosphate R-HSA-5661270	2024-05-01	0.419294	0.87348	2.17781	1.89292	XYLB
Free Fatty Acid Receptors R-HSA-444209	2024-05-01	0.419294	0.87348	2.17781	1.89292	FFAR3
Fructose Catabolism R-HSA-70350	2024-05-01	0.419294	0.87348	2.17781	1.89292	ALDH1A1
Interleukin-36 Pathway R-HSA-9014826	2024-05-01	0.419294	0.87348	2.17781	1.89292	IL1RAP
LRR FLII-interacting Protein 1 (LRRFIP1) Activates Type I IFN Production R-HSA-3134973	2024-05-01	0.419294	0.87348	2.17781	1.89292	EP300
NOSTRIN Mediated eNOS Trafficking R-HSA-203641	2024-05-01	0.419294	0.87348	2.17781	1.89292	NOSTRIN
NR1H2 And NR1H3 Regulate Gene Expression Linked To Gluconeogenesis R-HSA-9632974	2024-05-01	0.419294	0.87348	2.17781	1.89292	RXRA
PKA-mediated Phosphorylation Of Key Metabolic Factors R-HSA-163358	2024-05-01	0.419294	0.87348	2.17781	1.89292	PRKACB
RHOT1 GTPase Cycle R-HSA-9013425	2024-05-01	0.419294	0.87348	2.17781	1.89292	TRAK2
RUNX1 Regulates Expression Of Components Of Tight Junctions R-HSA-8935964	2024-05-01	0.419294	0.87348	2.17781	1.89292	CBFB
Regulation Of HMOX1 Expression And Activity R-HSA-9707587	2024-05-01	0.419294	0.87348	2.17781	1.89292	HMOX1
Signaling By MST1 R-HSA-8852405	2024-05-01	0.419294	0.87348	2.17781	1.89292	SPINT2
Sodium-coupled Sulphate, Di- And Tri-Carboxylate Transporters R-HSA-433137	2024-05-01	0.419294	0.87348	2.17781	1.89292	SLC13A1
Synthesis Of PI R-HSA-1483226	2024-05-01	0.419294	0.87348	2.17781	1.89292	CDIPT
TFAP2 (AP-2) Family Regulates Transcription Of Cell Cycle Factors R-HSA-8866911	2024-05-01	0.419294	0.87348	2.17781	1.89292	KDM5B
Vasopressin-like Receptors R-HSA-388479	2024-05-01	0.419294	0.87348	2.17781	1.89292	AVPR1A
Vitamin B1 (Thiamin) Metabolism R-HSA-196819	2024-05-01	0.419294	0.87348	2.17781	1.89292	THTPA
Wax And Plasmalogen Biosynthesis R-HSA-8848584	2024-05-01	0.419294	0.87348	2.17781	1.89292	FAR1
tRNA Processing In Mitochondrion R-HSA-6785470	2024-05-01	0.419294	0.87348	2.17781	1.89292	HSD17B10
vRNP Assembly R-HSA-192905	2024-05-01	0.419294	0.87348	2.17781	1.89292	IPO5
RHO GTPase Cycle R-HSA-9012999	46/431	0.421841	0.87348	1.04137	0.898837	TMEM87A;TFRC;FAM13B;SHMT2;TWF1;ARHGAP18;ARHGAP17;IQGAP1;SLC1A5;TNFAIP1;FNBP1L;ADD3;FAM169A;LRRC1;CDC42;FGD4;ARHGAP21;SLK;RACGAP1;FLOT1;WASF3;GIT1;BCAP31;ARHGEF11;PRPF38B;FNBP1;ARAP2;ARAP3;KCTD3;ARAP1;FAM91A1;MPP7;ARHGAP24;WDR11;SENP1;ARMCX3;ARHGAP32;FMNL2;KCTD13;NDUFS3;PKN2;LAMTOR1;DOCK2;SOS2;STAM2;TJP2
GPVI-mediated Activation Cascade R-HSA-114604	1932-04-01	0.422212	0.87348	1.24459	1.07314	CDC42;FCER1G;CLEC1B;GP6
NOD1/2 Signaling Pathway R-HSA-168638	1932-04-01	0.422212	0.87348	1.24459	1.07314	MAPK14;MAP3K7;BIRC2;MAPK13
Plasma Lipoprotein Clearance R-HSA-8964043	1932-04-01	0.422212	0.87348	1.24459	1.07314	NCEH1;SOAT1;NPC2;NR1H2
RAF Activation R-HSA-5673000	1932-04-01	0.422212	0.87348	1.24459	1.07314	PHB1;MRAS;PPP2R1B;PPP2R5B
Defective CFTR Causes Cystic Fibrosis R-HSA-5678895	1960-07-01	0.423993	0.87348	1.15072	0.987361	PSMD10;PSMA3;PSMA1;PSMB3;ERLIN2;PSMA7;PSMB8
Abortive Elongation Of HIV-1 Transcript In Absence Of Tat R-HSA-167242	2023-03-01	0.427346	0.87348	1.30677	1.11097	NELFCD;POLR2H;POLR2J
Gap Junction Trafficking And Regulation R-HSA-157858	2023-03-01	0.427346	0.87348	1.30677	1.11097	GJB6;CLTCL1;CLTB
IKK Complex Recruitment Mediated By RIP1 R-HSA-937041	2023-03-01	0.427346	0.87348	1.30677	1.11097	UBE2D1;TLR4;BIRC2
Impaired BRCA2 Binding To PALB2 R-HSA-9709603	2023-03-01	0.427346	0.87348	1.30677	1.11097	BARD1;BLM;RAD51
Telomere Extension By Telomerase R-HSA-171319	2023-03-01	0.427346	0.87348	1.30677	1.11097	ACD;PPP6R3;NOP10
Hedgehog Off State R-HSA-5610787	1998-11-01	0.429169	0.87348	1.10164	0.931879	PSMD10;PSMA3;PSMA1;PSMB3;WDR19;GNAS;FUZ;PRKACB;ADCY7;PSMA7;PSMB8
Autodegradation Of E3 Ubiquitin Ligase COP1 R-HSA-349425	1951-06-01	0.43061	0.87348	1.16164	0.978743	PSMD10;PSMA3;PSMA1;PSMB3;PSMA7;PSMB8
GSK3B And BTRC:CUL1-mediated-degradation Of NFE2L2 R-HSA-9762114	1951-06-01	0.43061	0.87348	1.16164	0.978743	PSMD10;PSMA3;PSMA1;PSMB3;PSMA7;PSMB8
Synthesis Of PIPs At Plasma Membrane R-HSA-1660499	1951-06-01	0.43061	0.87348	1.16164	0.978743	MTMR3;PLEKHA1;PIP4K2B;PIK3C2A;PI4K2A;MTMR6
Ubiquitin Mediated Degradation Of Phosphorylated Cdc25A R-HSA-69601	1951-06-01	0.43061	0.87348	1.16164	0.978743	PSMD10;PSMA3;PSMA1;PSMB3;PSMA7;PSMB8
Ubiquitin-dependent Degradation Of Cyclin D R-HSA-75815	1951-06-01	0.43061	0.87348	1.16164	0.978743	PSMD10;PSMA3;PSMA1;PSMB3;PSMA7;PSMB8
Vpu Mediated Degradation Of CD4 R-HSA-180534	1951-06-01	0.43061	0.87348	1.16164	0.978743	PSMD10;PSMA3;PSMA1;PSMB3;PSMA7;PSMB8
APC Truncation Mutants Have Impaired AXIN Binding R-HSA-5467337	2014-02-01	0.430716	0.87348	1.45192	1.22296	PPP2R1B;PPP2R5B
Acyl Chain Remodelling Of PG R-HSA-1482925	2014-02-01	0.430716	0.87348	1.45192	1.22296	PLA2G4A;CRLS1
Gastrulation R-HSA-9758941	2014-02-01	0.430716	0.87348	1.45192	1.22296	SMAD2;TBPL2
Interleukin-15 Signaling R-HSA-8983432	2014-02-01	0.430716	0.87348	1.45192	1.22296	IL15RA;SOS2
LGI-ADAM Interactions R-HSA-5682910	2014-02-01	0.430716	0.87348	1.45192	1.22296	LGI1;STX1B
RUNX3 Regulates NOTCH Signaling R-HSA-8941856	2014-02-01	0.430716	0.87348	1.45192	1.22296	KAT2A;EP300
Signaling By Activin R-HSA-1502540	2014-02-01	0.430716	0.87348	1.45192	1.22296	SMAD2;ACVR1B
TP53 Regulates Transcription Of Genes Involved In G1 Cell Cycle Arrest R-HSA-6804116	2014-02-01	0.430716	0.87348	1.45192	1.22296	PCBP4;E2F7
Phase II - Conjugation Of Compounds R-HSA-156580	1989-10-01	0.435622	0.882195	1.10287	0.916461	N6AMT1;GGT7;PODXL2;GSTO1;MGST2;BPNT2;GGT1;OPLAH;PAPSS2;SULT1A2
Homologous DNA Pairing And Strand Exchange R-HSA-5693579	1942-05-01	0.437902	0.882741	1.1773	0.972167	BARD1;RFC5;BLM;RAD51;RRAD
RHOF GTPase Cycle R-HSA-9035034	1942-05-01	0.437902	0.882741	1.1773	0.972167	ARHGAP21;ARHGAP32;ADD3;FAM169A;SENP1
RAB Geranylgeranylation R-HSA-8873719	1961-07-01	0.4414	0.882741	1.12936	0.923593	PTP4A2;RAB1A;RAB40C;RAB9A;RAB38;RAB11A;RAB33B
Cell Junction Organization R-HSA-446728	1980-09-01	0.442604	0.882741	1.10438	0.900159	CDH6;CD151;CDH2;CLDN15;PARVA;F11R;NECTIN2;LIMS1;NECTIN1
Transport Of Mature Transcript To Cytoplasm R-HSA-72202	1980-09-01	0.442604	0.882741	1.10438	0.900159	SLBP;ZC3H11A;ALYREF;SRSF1;DHX38;MAGOHB;CDC40;SRSF9;NUP37
TNFR2 Non-Canonical NF-kB Pathway R-HSA-5668541	1999-11-01	0.442787	0.882741	1.08907	0.887224	EDAR;PSMD10;EDARADD;PSMA3;PSMA1;PSMB3;TNFSF4;TNFRSF11A;BIRC2;PSMA7;PSMB8
CD28 Co-Stimulation R-HSA-389356	1933-04-01	0.446096	0.882741	1.20162	0.96997	CDC42;CD80;MAP3K8;PKN2
Pyruvate Metabolism And Citric Acid (TCA) Cycle R-HSA-71406	1952-06-01	0.449526	0.882741	1.13633	0.908568	PLPP6;RXRA;PDK4;VDAC1;SDHD;SDHB
HCMV Early Events R-HSA-9609690	1990-10-01	0.449936	0.882741	1.08903	0.869752	H2BC9;H2BC13;H2BC14;RRM1;HDAC3;TRIM28;H2AC6;H3C7;TXN2;NUP37
Transport Of Mature mRNA Derived From An Intron-Containing Transcript R-HSA-159236	1971-08-01	0.450243	0.882741	1.10629	0.882787	ZC3H11A;ALYREF;SRSF1;DHX38;MAGOHB;CDC40;SRSF9;NUP37
Defective HDR Thru Homologous Recombination (HRR) Due To BRCA1 Loss-Of-Function R-HSA-9701192	2024-03-01	0.455561	0.882741	1.24449	0.978448	BARD1;BLM;RAD51
Myogenesis R-HSA-525793	2024-03-01	0.455561	0.882741	1.24449	0.978448	CDC42;CDH2;MAPK14
Sema4D In Semaphorin Signaling R-HSA-400685	2024-03-01	0.455561	0.882741	1.24449	0.978448	ARHGEF11;MYL6;LIMK1
Sulfur Amino Acid Metabolism R-HSA-1614635	2024-03-01	0.455561	0.882741	1.24449	0.978448	TSTD1;ETHE1;TXN2
WNT Ligand Biogenesis And Trafficking R-HSA-3238698	2024-03-01	0.455561	0.882741	1.24449	0.978448	VPS29;WNT11;VPS26A
TRAF6 Mediated Induction Of NFkB And MAP Kinases Upon TLR7/8 Or 9 Activation R-HSA-975138	11/100	0.456376	0.882741	1.07678	0.844665	APP;MAP2K4;MAPK8;PPP2R1B;TNIP2;RPS6KA1;MAP3K8;MAPK14;MAP3K7;TLR4;N4BP1
Asymmetric Localization Of PCP Proteins R-HSA-4608870	1962-07-01	0.458718	0.882741	1.10877	0.864087	PSMD10;PSMA3;PSMA1;SMURF2;PSMB3;PSMA7;PSMB8
Hedgehog Ligand Biogenesis R-HSA-5358346	1962-07-01	0.458718	0.882741	1.10877	0.864087	PSMD10;ADAM17;PSMA3;PSMA1;PSMB3;PSMA7;PSMB8
Interleukin-10 Signaling R-HSA-6783783	1943-05-01	0.458777	0.882741	1.14626	0.893157	FCER2;CD80;PTAFR;FPR1;IL18
Interleukin-12 Signaling R-HSA-9020591	1943-05-01	0.458777	0.882741	1.14626	0.893157	CDC42;VAMP7;GSTO1;TALDO1;PKN2
NR1H2 And NR1H3-mediated Signaling R-HSA-9024446	1943-05-01	0.458777	0.882741	1.14626	0.893157	HDAC3;RXRA;AGO4;NR1H2;EP300
RND2 GTPase Cycle R-HSA-9696270	1943-05-01	0.458777	0.882741	1.14626	0.893157	TFRC;FNBP1;KCTD13;TNFAIP1;LRRC1
CTNNB1 S33 Mutants Not Phosphorylated R-HSA-5358747	2015-02-01	0.466877	0.882741	1.34017	1.0208	PPP2R1B;PPP2R5B
Diseases Associated With Glycosylation Precursor Biosynthesis R-HSA-5609975	2015-02-01	0.466877	0.882741	1.34017	1.0208	GALE;PGM1
Early Phase Of HIV Life Cycle R-HSA-162594	2015-02-01	0.466877	0.882741	1.34017	1.0208	CXCR4;KPNA1
IRAK2 Mediated Activation Of TAK1 Complex Upon TLR7/8 Or 9 Stimulation R-HSA-975163	2015-02-01	0.466877	0.882741	1.34017	1.0208	MAP3K7;TLR4
InlB-mediated Entry Of Listeria Monocytogenes Into Host Cell R-HSA-8875360	2015-02-01	0.466877	0.882741	1.34017	1.0208	EPS15;STAM2
Metabolism Of Nitric Oxide: NOS3 Activation And Regulation R-HSA-202131	2015-02-01	0.466877	0.882741	1.34017	1.0208	NOSTRIN;NOSIP
Purine Catabolism R-HSA-74259	2015-02-01	0.466877	0.882741	1.34017	1.0208	NT5C;ADPRM
Regulation Of Gene Expression In Late Stage (Branching Morphogenesis) Pancreatic Bud Precursor Cells R-HSA-210744	2015-02-01	0.466877	0.882741	1.34017	1.0208	KAT2A;EP300
Regulation Of Innate Immune Responses To Cytosolic DNA R-HSA-3134975	2015-02-01	0.466877	0.882741	1.34017	1.0208	DDX41;TRIM32
TRAF3-dependent IRF Activation Pathway R-HSA-918233	2015-02-01	0.466877	0.882741	1.34017	1.0208	TRIM4;EP300
WNT5A-dependent Internalization Of FZD4 R-HSA-5099900	2015-02-01	0.466877	0.882741	1.34017	1.0208	PRKCB;CLTB
Interleukin-12 Family Signaling R-HSA-447115	1953-06-01	0.4683	0.882741	1.1121	0.843693	CDC42;VAMP7;GSTO1;TALDO1;PKN2;CRLF1
Negative Regulation Of NOTCH4 Signaling R-HSA-9604323	1953-06-01	0.4683	0.882741	1.1121	0.843693	PSMD10;PSMA3;PSMA1;PSMB3;PSMA7;PSMB8
Gene And Protein Expression By JAK-STAT Signaling After Interleukin-12 Stimulation R-HSA-8950505	1934-04-01	0.469663	0.882741	1.16151	0.877797	CDC42;GSTO1;TALDO1;PKN2
RUNX1 Interacts With Co-Factors Whose Precise Effect On RUNX1 Targets Is Not Known R-HSA-8939243	1934-04-01	0.469663	0.882741	1.16151	0.877797	RYBP;CBFB;EP300;ARID2
MHC Class II Antigen Presentation R-HSA-2132295	11/101	0.469921	0.882741	1.06476	0.804101	ACTR1A;SEC24A;RACGAP1;DCTN1;DCTN4;CAPZA2;AP1S1;KIF20A;IFI30;ACTR10;AP1M2
MyD88 Dependent Cascade Initiated On Endosome R-HSA-975155	11/101	0.469921	0.882741	1.06476	0.804101	APP;MAP2K4;MAPK8;PPP2R1B;TNIP2;RPS6KA1;MAP3K8;MAPK14;MAP3K7;TLR4;N4BP1
Signaling By VEGF R-HSA-194138	11/101	0.469921	0.882741	1.06476	0.804101	CDC42;AHCYL1;PRKCB;PRKCD;ITPR2;PKN2;MAPK14;PRKACB;CRK;WASF3;MAPK13
Disease R-HSA-1643685	171/1648	0.470541	0.882741	1.00895	0.760619	RB1;APP;PHB1;AHCYL1;CCNT1;CCNH;CD80;HDAC11;UBE2D1;ZDHHC2;ZDHHC3;TXN2;IPO5;SNRPD2;TRIM28;PPP2R1B;CAPNS2;CDC26;FGFR1OP2;AP1S1;EP300;MMUT;GGT1;PRKACB;MAP3K7;KPNA1;MAP2K4;ALG8;H2AC6;UBE2E1;TALDO1;ALG13;ALG12;HLA-G;STX1B;ADAM17;RBP4;CYP2U1;SNRPE;SNRPF;GEMIN7;HPRT1;STAM2;MMADHC;SNRPB;PSMD10;NOTCH2;BLM;RRAD;SDC2;PDGFA;NEDD4L;ITPR2;IQGAP1;FOXO1;GTF2E2;ANAPC11;NCKIPSD;CD79B;NCSTN;GNG10;PGK1;ST3GAL4;HMOX1;…
G Alpha (I) Signaling Events R-HSA-418594	28/265	0.47276	0.882741	1.02928	0.771107	APP;CXCL9;AHCYL1;FPR1;GNAI3;CXCR4;ITPR2;ADCY7;GNG10;PPP3R1;PPP3CB;GNGT2;PPP2R1B;CCR8;S1PR3;PRKACB;CCR3;P2RY12;TAS2R30;OPN3;P2RY14;PRKCD;GPR55;PLA2G4A;CNOT6;GNAL;GNAS;CCL28
Cyclin E Associated Events During G1/S Transition R-HSA-69202	1982-09-01	0.472772	0.882741	1.07402	0.804596	RB1;PSMD10;PSMA3;CDK7;PSMA1;CCNH;PSMB3;PSMA7;PSMB8
Acrosome Reaction And Sperm:Oocyte Membrane Binding R-HSA-1300645	2024-06-01	0.479115	0.882741	1.74217	1.28191	CD9
Activation Of C3 And C5 R-HSA-174577	2024-06-01	0.479115	0.882741	1.74217	1.28191	C4A
Activation Of Caspases Thru Apoptosome-Mediated Cleavage R-HSA-111459	2024-06-01	0.479115	0.882741	1.74217	1.28191	APAF1
Biosynthesis Of EPA-derived SPMs R-HSA-9018679	2024-06-01	0.479115	0.882741	1.74217	1.28191	LTA4H
CD22 Mediated BCR Regulation R-HSA-5690714	2024-06-01	0.479115	0.882741	1.74217	1.28191	CD79B
Estrogen Biosynthesis R-HSA-193144	2024-06-01	0.479115	0.882741	1.74217	1.28191	HSD17B11
GDP-fucose Biosynthesis R-HSA-6787639	2024-06-01	0.479115	0.882741	1.74217	1.28191	FUOM
HDL Assembly R-HSA-8963896	2024-06-01	0.479115	0.882741	1.74217	1.28191	PRKACB
LTC4-CYSLTR Mediated IL4 Production R-HSA-9664535	2024-06-01	0.479115	0.882741	1.74217	1.28191	GGT1
MET Receptor Activation R-HSA-6806942	2024-06-01	0.479115	0.882741	1.74217	1.28191	SPINT2
Microbial Modulation Of RIPK1-mediated Regulated Necrosis R-HSA-9686347	2024-06-01	0.479115	0.882741	1.74217	1.28191	RRM1
Opsins R-HSA-419771	2024-06-01	0.479115	0.882741	1.74217	1.28191	OPN3
Phosphate Bond Hydrolysis By NTPDase Proteins R-HSA-8850843	2024-06-01	0.479115	0.882741	1.74217	1.28191	ENTPD7
Protein Repair R-HSA-5676934	2024-06-01	0.479115	0.882741	1.74217	1.28191	TXN2
RUNX1 Regulates Estrogen Receptor Mediated Transcription R-HSA-8931987	2024-06-01	0.479115	0.882741	1.74217	1.28191	CBFB
RUNX1 Regulates Transcription Of Genes Involved In BCR Signaling R-HSA-8939245	2024-06-01	0.479115	0.882741	1.74217	1.28191	CBFB
RUNX1 Regulates Transcription Of Genes Involved In WNT Signaling R-HSA-8939256	2024-06-01	0.479115	0.882741	1.74217	1.28191	CBFB
RUNX3 Regulates Immune Response And Cell Migration R-HSA-8949275	2024-06-01	0.479115	0.882741	1.74217	1.28191	CBFB
Release Of Hh-Np From Secreting Cell R-HSA-5362798	2024-06-01	0.479115	0.882741	1.74217	1.28191	ADAM17
SMAD2/3 Phosphorylation Motif Mutants In Cancer R-HSA-3304356	2024-06-01	0.479115	0.882741	1.74217	1.28191	SMAD2
SUMO Is Transferred From E1 To E2 (UBE2I, UBC9) R-HSA-3065678	2024-06-01	0.479115	0.882741	1.74217	1.28191	RWDD3
Signaling By RNF43 Mutants R-HSA-5340588	2024-06-01	0.479115	0.882741	1.74217	1.28191	FZD6
Synthesis Of Wybutosine At G37 Of tRNA(Phe) R-HSA-6782861	2024-06-01	0.479115	0.882741	1.74217	1.28191	TRMT12
TLR3-mediated TICAM1-dependent Programmed Cell Death R-HSA-9013957	2024-06-01	0.479115	0.882741	1.74217	1.28191	FADD
TNFR1-mediated Ceramide Production R-HSA-5626978	2024-06-01	0.479115	0.882741	1.74217	1.28191	SMPD2
Transport And Synthesis Of PAPS R-HSA-174362	2024-06-01	0.479115	0.882741	1.74217	1.28191	PAPSS2
Uptake And Function Of Diphtheria Toxin R-HSA-5336415	2024-06-01	0.479115	0.882741	1.74217	1.28191	CD9
p75NTR Negatively Regulates Cell Cycle Via SC1 R-HSA-193670	2024-06-01	0.479115	0.882741	1.74217	1.28191	HDAC3
Cell Death Signaling Via NRAGE, NRIF And NADE R-HSA-204998	1973-08-01	0.482271	0.885022	1.07215	0.781867	ARHGEF11;PSENEN;FGD4;MAPK8;NCSTN;PRPF38B;SOS2;ITGB3BP
Regulation Of Insulin Secretion R-HSA-422356	1973-08-01	0.482271	0.885022	1.07215	0.781867	GNG10;AHCYL1;GNGT2;GNAS;ITPR2;ACSL3;IQGAP1;PRKACB
Cell Recruitment (Pro-Inflammatory Response) R-HSA-9664424	2025-03-01	0.483173	0.885022	1.18787	0.864031	IL18;HMOX1;TXN2
Insulin Processing R-HSA-264876	2025-03-01	0.483173	0.885022	1.18787	0.864031	EXOC8;EXOC7;EXOC5
Toll Like Receptor 7/8 (TLR7/8) Cascade R-HSA-168181	11/102	0.483405	0.885022	1.05301	0.765436	APP;MAP2K4;MAPK8;PPP2R1B;TNIP2;RPS6KA1;MAP3K8;MAPK14;MAP3K7;TLR4;N4BP1
AUF1 (hnRNP D0) Binds And Destabilizes mRNA R-HSA-450408	1954-06-01	0.486895	0.888047	1.08888	0.783678	PSMD10;PSMA3;PSMA1;PSMB3;PSMA7;PSMB8
FBXL7 Down-Regulates AURKA During Mitotic Entry And In Early Mitosis R-HSA-8854050	1954-06-01	0.486895	0.888047	1.08888	0.783678	PSMD10;PSMA3;PSMA1;PSMB3;PSMA7;PSMB8
SCF-beta-TrCP Mediated Degradation Of Emi1 R-HSA-174113	1954-06-01	0.486895	0.888047	1.08888	0.783678	PSMD10;PSMA3;PSMA1;PSMB3;PSMA7;PSMB8
Signal Transduction R-HSA-162582	238/2304	0.491107	0.889276	1.00366	0.713693	VPS29;APP;PHB1;AHCYL1;TFRC;HDAC11;SPINT2;F11R;FNBP1L;PPP2R1B;RPS6KA1;PDK4;PIP4K2B;ATP6V1E1;PRKACB;ATP6V0E1;FNBP1;PRKCB;PRKCE;PRKCD;UHMK1;MYL6;RRAGA;RRAGD;KCTD13;SRFBP1;ATP6V0D1;TMEM87A;SHMT2;RRAD;FPR1;CDCA8;PDGFA;NEDD4L;TWF1;VPS26A;LPAR4;IQGAP1;NCSTN;PPP3R1;GNG10;RACGAP1;ST3GAL4;RCE1;FADD;ICOS;ATP6V1C1;H3C7;PAG1;PRPF38B;TAS2R30;FZD6;IGF1;ZWINT;MC1R;STAG2;AGO4;GNRH1;ID3;GPR27;CAB39L;ARPC1A;PRKAG1;…
Unattached Kinetochores Signal Amplification Via A MAD2 Inhibitory Signal R-HSA-141444	1993-10-01	0.492529	0.889276	1.04952	0.743272	PPP2R1B;CENPK;PPP2R5B;CDCA8;MAPRE1;ITGB3BP;NDC80;ZWINT;PAFAH1B1;NUP37
Ca-dependent Events R-HSA-111996	1935-04-01	0.492849	0.889276	1.12399	0.795279	PRKCD;PLA2G4A;ADCY7;PRKACB
Nuclear Pore Complex (NPC) Disassembly R-HSA-3301854	1935-04-01	0.492849	0.889276	1.12399	0.795279	CCNB1;NEK7;CDK1;NUP37
Regulation Of Beta-Cell Development R-HSA-186712	1935-04-01	0.492849	0.889276	1.12399	0.795279	NEUROD1;KAT2A;EP300;FOXO1
Integrin Cell Surface Interactions R-HSA-216083	1964-07-01	0.492969	0.889276	1.06977	0.756655	ITGAD;ICAM2;ITGAX;ICAM4;ITGAE;CD47;F11R
Semaphorin Interactions R-HSA-373755	1964-07-01	0.492969	0.889276	1.06977	0.756655	ARHGEF11;MYL6;DPYSL4;FES;LIMK1;PKN2;PLXNC1
ADORA2B Mediated Anti-Inflammatory Cytokine Production R-HSA-9660821	11/103	0.496816	0.889276	1.04152	0.728579	GPR27;GNG10;MC1R;GNGT2;ADORA2B;GNAS;GNAI3;ADM;INSL3;PRKACB;ADCY7
CRMPs In Sema3A Signaling R-HSA-399956	2016-02-01	0.501632	0.889276	1.24439	0.85849	DPYSL4;FES
Caspase Activation Via Death Receptors In Presence Of Ligand R-HSA-140534	2016-02-01	0.501632	0.889276	1.24439	0.85849	FADD;TLR4
Cell-extracellular Matrix Interactions R-HSA-446353	2016-02-01	0.501632	0.889276	1.24439	0.85849	PARVA;LIMS1
IL-6-type Cytokine Receptor Ligand Interactions R-HSA-6788467	2016-02-01	0.501632	0.889276	1.24439	0.85849	CNTF;CRLF1
Polo-like Kinase Mediated Events R-HSA-156711	2016-02-01	0.501632	0.889276	1.24439	0.85849	CCNB1;EP300
TRAF6-mediated Induction Of TAK1 Complex Within TLR4 Complex R-HSA-937072	2016-02-01	0.501632	0.889276	1.24439	0.85849	MAP3K7;TLR4
Cyclin A:Cdk2-associated Events At S Phase Entry R-HSA-69656	1984-09-01	0.502581	0.889276	1.04529	0.719155	RB1;PSMD10;PSMA3;CDK7;PSMA1;CCNH;PSMB3;PSMA7;PSMB8
Cell-cell Junction Organization R-HSA-421270	1955-06-01	0.505277	0.889276	1.06661	0.728121	CDH6;CDH2;CLDN15;F11R;NECTIN2;NECTIN1
Degradation Of DVL R-HSA-4641258	1955-06-01	0.505277	0.889276	1.06661	0.728121	PSMD10;PSMA3;PSMA1;PSMB3;PSMA7;PSMB8
GABA Receptor Activation R-HSA-977443	1955-06-01	0.505277	0.889276	1.06661	0.728121	GABRA2;GNG10;GNGT2;GNAL;GNAI3;ADCY7
Hh Mutants Are Degraded By ERAD R-HSA-5362768	1955-06-01	0.505277	0.889276	1.06661	0.728121	PSMD10;PSMA3;PSMA1;PSMB3;PSMA7;PSMB8
Transcriptional Regulation By RUNX3 R-HSA-8878159	1994-10-01	0.506554	0.889276	1.03698	0.705273	PSMD10;KAT2A;PSMA3;PSMA1;CBFB;SMURF2;PSMB3;EP300;PSMA7;PSMB8
Signaling By Hedgehog R-HSA-5358351	14/133	0.50754	0.889276	1.02477	0.694976	PSMD10;SMURF2;WDR19;FUZ;ADCY7;PSMA7;PSMB8;ADAM17;PSMA3;PSMA1;PSMB3;GNAS;SPOPL;PRKACB
Regulation Of RAS By GAPs R-HSA-5658442	1965-07-01	0.509848	0.889276	1.05127	0.708182	PSMD10;PSMA3;PSMA1;PSMB3;RASAL3;PSMA7;PSMB8
p53-Dependent G1 DNA Damage Response R-HSA-69563	1965-07-01	0.509848	0.889276	1.05127	0.708182	PSMD10;PSMA3;PSMA1;PCBP4;PSMB3;PSMA7;PSMB8
Calnexin/calreticulin Cycle R-HSA-901042	2026-03-01	0.510094	0.889276	1.13617	0.764821	RNF103;EDEM2;TRIM13
FGFR2 Alternative Splicing R-HSA-6803529	2026-03-01	0.510094	0.889276	1.13617	0.764821	TIA1;POLR2H;POLR2J
Resolution Of D-loop Structures Thru Synthesis-Dependent Strand Annealing (SDSA) R-HSA-5693554	2026-03-01	0.510094	0.889276	1.13617	0.764821	BARD1;BLM;RAD51
Cell-Cell Communication R-HSA-1500931	12/114	0.513416	0.889276	1.02475	0.683166	CDH6;CD151;CDH2;CLDN15;PARVA;IQGAP1;CD47;F11R;SIRPB1;NECTIN2;LIMS1;NECTIN1
Intraflagellar Transport R-HSA-5620924	1936-04-01	0.515598	0.889276	1.08881	0.721259	IFT43;TRAF3IP1;WDR19;IFT46
RHOV GTPase Cycle R-HSA-9013424	1936-04-01	0.515598	0.889276	1.08881	0.721259	CDC42;PKN2;IQGAP1;GIT1
Regulation Of TP53 Degradation R-HSA-6804757	1936-04-01	0.515598	0.889276	1.08881	0.721259	USP7;PPP2R1B;CCNG1;CDK1
SMAD2/SMAD3:SMAD4 Heterotrimer Regulates Transcription R-HSA-2173796	1936-04-01	0.515598	0.889276	1.08881	0.721259	SMAD2;CCNT1;EP300;SMAD7
SARS-CoV-2 Modulates Host Translation Machinery R-HSA-9754678	1946-05-01	0.519853	0.889276	1.06224	0.694927	SNRPD2;SNRPE;GEMIN7;SNRPF;SNRPB
MyD88 Cascade Initiated On Plasma Membrane R-HSA-975871	1995-10-01	0.520467	0.889276	1.02473	0.669177	APP;MAP2K4;MAPK8;PPP2R1B;TNIP2;RPS6KA1;MAP3K8;MAPK14;MAP3K7;N4BP1
Toll Like Receptor 9 (TLR9) Cascade R-HSA-168138	11/105	0.523362	0.889276	1.01926	0.659953	APP;MAP2K4;MAPK8;PPP2R1B;TNIP2;RPS6KA1;MAP3K8;MAPK14;MAP3K7;TLR4;N4BP1
Arachidonic Acid Metabolism R-HSA-2142753	1956-06-01	0.523415	0.889276	1.04523	0.676662	CYP2J2;CYP2U1;TBXAS1;PLA2G4A;LTA4H;GGT1
Stabilization Of P53 R-HSA-69541	1956-06-01	0.523415	0.889276	1.04523	0.676662	PSMD10;PSMA3;PSMA1;PSMB3;PSMA7;PSMB8
ABC Transporter Disorders R-HSA-5619084	1976-08-01	0.529324	0.889276	1.02471	0.651872	PSMD10;LMBRD1;PSMA3;PSMA1;PSMB3;ERLIN2;PSMA7;PSMB8
ARMS-mediated Activation R-HSA-170984	2024-07-01	0.532777	0.889276	1.45174	0.914091	CRK
CREB Phosphorylation R-HSA-199920	2024-07-01	0.532777	0.889276	1.45174	0.914091	RPS6KA1
CREB3 Factors Activate Genes R-HSA-8874211	2024-07-01	0.532777	0.889276	1.45174	0.914091	CREB3L2
Cation-coupled Chloride Cotransporters R-HSA-426117	2024-07-01	0.532777	0.889276	1.45174	0.914091	SLC12A2
Constitutive Signaling By NOTCH1 t(7;9)(NOTCH1:M1580 K2555) Translocation Mutant R-HSA-2660826	2024-07-01	0.532777	0.889276	1.45174	0.914091	ADAM17
Fructose Metabolism R-HSA-5652084	2024-07-01	0.532777	0.889276	1.45174	0.914091	ALDH1A1
Hormone Ligand-Binding Receptors R-HSA-375281	2024-07-01	0.532777	0.889276	1.45174	0.914091	GNRH1
Inactivation Of CDC42 And RAC1 R-HSA-428543	2024-07-01	0.532777	0.889276	1.45174	0.914091	CDC42
Loss Of Function Of SMAD2/3 In Cancer R-HSA-3304349	2024-07-01	0.532777	0.889276	1.45174	0.914091	SMAD2
Loss Of Function Of TGFBR1 In Cancer R-HSA-3656534	2024-07-01	0.532777	0.889276	1.45174	0.914091	SMAD2
Loss Of MECP2 Binding Ability To NCoR/SMRT Complex R-HSA-9022537	2024-07-01	0.532777	0.889276	1.45174	0.914091	HDAC3
Neurofascin Interactions R-HSA-447043	2024-07-01	0.532777	0.889276	1.45174	0.914091	CNTNAP1
PP2A-mediated Dephosphorylation Of Key Metabolic Factors R-HSA-163767	2024-07-01	0.532777	0.889276	1.45174	0.914091	PPP2R1B
Phosphate Bond Hydrolysis By NUDT Proteins R-HSA-2393930	2024-07-01	0.532777	0.889276	1.45174	0.914091	ADPRM
Post-transcriptional Silencing By Small RNAs R-HSA-426496	2024-07-01	0.532777	0.889276	1.45174	0.914091	AGO4
RHOT2 GTPase Cycle R-HSA-9013419	2024-07-01	0.532777	0.889276	1.45174	0.914091	TRAK2
RSK Activation R-HSA-444257	2024-07-01	0.532777	0.889276	1.45174	0.914091	RPS6KA1
Regulation Of Signaling By NODAL R-HSA-1433617	2024-07-01	0.532777	0.889276	1.45174	0.914091	ACVR1B
Release Of Apoptotic Factors From Mitochondria R-HSA-111457	2024-07-01	0.532777	0.889276	1.45174	0.914091	BAK1
SMAC (DIABLO) Binds To IAPs R-HSA-111463	2024-07-01	0.532777	0.889276	1.45174	0.914091	APAF1
Terminal Pathway Of Complement R-HSA-166665	2024-07-01	0.532777	0.889276	1.45174	0.914091	PSMA7
Transport Of Gamma-Carboxylated Protein Precursors From Endoplasmic Reticulum To Golgi Apparatus R-HSA-159763	2024-07-01	0.532777	0.889276	1.45174	0.914091	PROS1
Uptake Of Dietary Cobalamins Into Enterocytes R-HSA-9758881	2024-07-01	0.532777	0.889276	1.45174	0.914091	LMBRD1
Vitamin C (Ascorbate) Metabolism R-HSA-196836	2024-07-01	0.532777	0.889276	1.45174	0.914091	GSTO1
ABC Transporters In Lipid Homeostasis R-HSA-1369062	2017-02-01	0.534886	0.889276	1.16137	0.726675	ABCD2;ABCA7
Beta-catenin Phosphorylation Cascade R-HSA-196299	2017-02-01	0.534886	0.889276	1.16137	0.726675	PPP2R1B;PPP2R5B
G Beta:Gamma Signaling Thru BTK R-HSA-8964315	2017-02-01	0.534886	0.889276	1.16137	0.726675	GNG10;GNGT2
PKA Activation R-HSA-163615	2017-02-01	0.534886	0.889276	1.16137	0.726675	ADCY7;PRKACB
Protein Methylation R-HSA-8876725	2017-02-01	0.534886	0.889276	1.16137	0.726675	PRMT3;EEF1AKMT1
RNA Polymerase III Chain Elongation R-HSA-73780	2017-02-01	0.534886	0.889276	1.16137	0.726675	POLR3GL;POLR2H
Regulation Of RUNX1 Expression And Activity R-HSA-8934593	2017-02-01	0.534886	0.889276	1.16137	0.726675	CBFB;AGO4
Regulation Of Gene Expression In Beta Cells R-HSA-210745	2017-02-01	0.534886	0.889276	1.16137	0.726675	NEUROD1;FOXO1
Removal Of Flap Intermediate From C-strand R-HSA-174437	2017-02-01	0.534886	0.889276	1.16137	0.726675	ACD;PCNA
Serotonin Neurotransmitter Release Cycle R-HSA-181429	2017-02-01	0.534886	0.889276	1.16137	0.726675	SYN1;SLC18A2
Signaling By NODAL R-HSA-1181150	2017-02-01	0.534886	0.889276	1.16137	0.726675	SMAD2;ACVR1B
TNF Receptor Superfamily (TNFSF) Members Mediating Non-Canonical NF-kB Pathway R-HSA-5676594	2017-02-01	0.534886	0.889276	1.16137	0.726675	TNFRSF11A;BIRC2
Triglyceride Catabolism R-HSA-163560	2017-02-01	0.534886	0.889276	1.16137	0.726675	ABHD5;PRKACB
Integrin Signaling R-HSA-354192	2027-03-01	0.536256	0.889276	1.08877	0.678462	RASGRP2;RASGRP1;CRK
RNA Polymerase III Transcription Initiation From Type 3 Promoter R-HSA-76071	2027-03-01	0.536256	0.889276	1.08877	0.678462	BRF2;POLR3GL;POLR2H
Signaling By BMP R-HSA-201451	2027-03-01	0.536256	0.889276	1.08877	0.678462	SMURF2;UBE2D1;SMAD7
Uptake And Actions Of Bacterial Toxins R-HSA-5339562	2027-03-01	0.536256	0.889276	1.08877	0.678462	MAP2K4;STX1B;CD9
SUMO E3 Ligases SUMOylate Target Proteins R-HSA-3108232	17/165	0.537242	0.889276	1.0004	0.621553	PIAS3;CASP8AP2;BLM;PCNA;ZNF350;CETN2;NR1H2;CDCA8;RNF168;STAG2;ING3;RXRA;TRIM28;TDG;EP300;VHL;NUP37
FCGR3A-mediated IL10 Synthesis R-HSA-9664323	1937-04-01	0.537858	0.889276	1.05577	0.654744	AHCYL1;ITPR2;ADCY7;PRKACB
Regulation Of TP53 Expression And Degradation R-HSA-6806003	1937-04-01	0.537858	0.889276	1.05577	0.654744	USP7;PPP2R1B;CCNG1;CDK1
Signaling By Retinoic Acid R-HSA-5362517	1937-04-01	0.537858	0.889276	1.05577	0.654744	RXRA;ALDH1A1;PDK4;DHRS4
Retrograde Transport At Trans-Golgi-Network R-HSA-6811440	1947-05-01	0.539559	0.89107	1.0369	0.639771	COG3;COG2;VPS54;RAB9A;NAA38
Hh Mutants Abrogate Ligand Secretion R-HSA-5387390	1957-06-01	0.54128	0.891881	1.02469	0.628972	PSMD10;PSMA3;PSMA1;PSMB3;PSMA7;PSMB8
Regulated Necrosis R-HSA-5218859	1957-06-01	0.54128	0.891881	1.02469	0.628972	RRM1;FLOT1;IL18;BAK1;FADD;BIRC2
Signaling By Interleukins R-HSA-449147	44/430	0.542138	0.892281	0.99264	0.607729	PSMD10;APP;CNTF;CD80;PTAFR;FPR1;IL20RB;IL1RAP;PSMA7;FOXO1;IL22RA2;IL18BP;CDC42;MAPK8;MUC1;PPP2R1B;PSMB3;RPS6KA1;ITGAX;HMOX1;MAP3K8;MAP3K7;H3C7;N4BP1;SOCS5;MAP2K4;IL15RA;GSTO1;MMP1;IL18;TALDO1;MAPK14;PSMB8;FCER2;PSMA3;VAMP7;ZEB1;PSMA1;TNIP2;PTPN9;PKN2;CRK;SOS2;CRLF1
G1/S DNA Damage Checkpoints R-HSA-69615	1967-07-01	0.542986	0.892664	1.01613	0.620524	PSMD10;PSMA3;PSMA1;PCBP4;PSMB3;PSMA7;PSMB8
NIK To Noncanonical NF-kB Signaling R-HSA-5676590	1958-06-01	0.558846	0.910724	1.00493	0.584753	PSMD10;PSMA3;PSMA1;PSMB3;PSMA7;PSMB8
Netrin-1 Signaling R-HSA-373752	1948-05-01	0.558879	0.910724	1.01274	0.589234	CDC42;MAPK8;SIAH2;MAPK14;MAPK13
Diseases Associated With O-glycosylation Of Proteins R-HSA-3906995	1968-07-01	0.559202	0.910724	0.999429	0.580913	NOTCH2;MUC1;GALNT3;ADAMTSL4;MUC5B;THSD1;MUC20
Diseases Associated With Glycosaminoglycan Metabolism R-HSA-3560782	1938-04-01	0.559589	0.910724	1.02467	0.594874	B3GAT3;HEXB;SDC2;PAPSS2
RUNX2 Regulates Bone Development R-HSA-8941326	2028-03-01	0.561601	0.910724	1.04517	0.603028	RB1;HDAC3;CBFB
Surfactant Metabolism R-HSA-5683826	2028-03-01	0.561601	0.910724	1.04517	0.603028	ADORA2B;TTF1;ZDHHC2
TNFs Bind Their Physiological Receptors R-HSA-5669034	2028-03-01	0.561601	0.910724	1.04517	0.603028	EDARADD;EDAR;TNFSF4
Translation Of Structural Proteins R-HSA-9683701	2028-03-01	0.561601	0.910724	1.04517	0.603028	PARP4;ST3GAL4;PARP16
RHO GTPases Activate Formins R-HSA-5663220	12/118	0.563263	0.910724	0.985892	0.565911	CDC42;FMNL2;PPP2R1B;CENPK;PPP2R5B;CDCA8;MAPRE1;NDC80;ZWINT;ITGB3BP;PAFAH1B1;NUP37
Signaling By TGFB Family Members R-HSA-9006936	12/118	0.563263	0.910724	0.985892	0.565911	SMAD2;PPM1A;CCNT1;SMURF2;BAMBI;UBE2D1;EP300;NEDD4L;SRFBP1;F11R;ACVR1B;SMAD7
Toll Like Receptor 4 (TLR4) Cascade R-HSA-166016	14/138	0.565258	0.910724	0.983214	0.560898	APP;MAP2K4;UBE2D1;MAPK14;MAPK8;PPP2R1B;TNIP2;RPS6KA1;MAP3K8;FADD;MAP3K7;TLR4;N4BP1;BIRC2
Cellular Hexose Transport R-HSA-189200	2018-02-01	0.566579	0.910724	1.08874	0.618554	SLC2A9;SLC2A4
Na+/Cl- Dependent Neurotransmitter Transporters R-HSA-442660	2018-02-01	0.566579	0.910724	1.08874	0.618554	SLC6A6;SLC18A2
Pre-NOTCH Processing In Golgi R-HSA-1912420	2018-02-01	0.566579	0.910724	1.08874	0.618554	NOTCH2;ST3GAL4
RA Biosynthesis Pathway R-HSA-5365859	2018-02-01	0.566579	0.910724	1.08874	0.618554	ALDH1A1;DHRS4
Receptor-type Tyrosine-Protein Phosphatases R-HSA-388844	2018-02-01	0.566579	0.910724	1.08874	0.618554	PPFIBP2;IL1RAP
ER-Phagosome Pathway R-HSA-1236974	1989-09-01	0.574597	0.910724	0.979724	0.542852	PSMD10;PSMA3;PSMA1;PSMB3;SEC61G;HLA-G;TLR4;PSMA7;PSMB8
Regulation Of RUNX2 Expression And Activity R-HSA-8939902	1969-07-01	0.575155	0.910724	0.983263	0.543858	PSMD10;PSMA3;PSMA1;CBFB;PSMB3;PSMA7;PSMB8
Platelet Degranulation R-HSA-114608	12/119	0.575417	0.910724	0.976632	0.539745	APP;CYB5R1;ORM1;TEX264;PROS1;LAMP2;PDGFA;CD9;TAGLN2;MAGED2;IGF1;LY6G6F
SCF(Skp2)-mediated Degradation Of P27/P21 R-HSA-187577	1959-06-01	0.576089	0.910724	0.985926	0.543731	PSMD10;PSMA3;PSMA1;PSMB3;PSMA7;PSMB8
Cellular Response To Starvation R-HSA-9711097	15/149	0.577136	0.910724	0.974769	0.535809	ATP6V0B;ATP6V0E1;MIOS;NPRL2;KICS2;RPL36A;RRAGA;RRAGD;SH3BP4;LAMTOR1;ATP6V1E1;ATP6V0D1;RSL24D1;LAMTOR3;ATP6V1C1
Ovarian Tumor Domain Proteases R-HSA-5689896	1939-04-01	0.580752	0.910724	0.995343	0.540902	TRIM4;TNIP2;CDK1;UBE2D1
Axonal Growth Inhibition (RHOA Activation) R-HSA-193634	2024-08-01	0.580912	0.910724	1.24429	0.675843	RTN4
Coenzyme A Biosynthesis R-HSA-196783	2024-08-01	0.580912	0.910724	1.24429	0.675843	PANK3
Gain-of-function MRAS Complexes Activate RAF Signaling R-HSA-9726842	2024-08-01	0.580912	0.910724	1.24429	0.675843	MRAS
Gamma-carboxylation Of Protein Precursors R-HSA-159740	2024-08-01	0.580912	0.910724	1.24429	0.675843	PROS1
Linoleic Acid (LA) Metabolism R-HSA-2046105	2024-08-01	0.580912	0.910724	1.24429	0.675843	ELOVL1
Lipophagy R-HSA-9613354	2024-08-01	0.580912	0.910724	1.24429	0.675843	PRKAG1
Miro GTPase Cycle R-HSA-9715370	2024-08-01	0.580912	0.910724	1.24429	0.675843	TRAK2
POLB-Dependent Long Patch Base Excision Repair R-HSA-110362	2024-08-01	0.580912	0.910724	1.24429	0.675843	PARP2
RUNX2 Regulates Genes Involved In Cell Migration R-HSA-8941332	2024-08-01	0.580912	0.910724	1.24429	0.675843	CBFB
Removal Of Aminoterminal Propeptides From Gamma-Carboxylated Proteins R-HSA-159782	2024-08-01	0.580912	0.910724	1.24429	0.675843	PROS1
SHC-related Events Triggered By IGF1R R-HSA-2428933	2024-08-01	0.580912	0.910724	1.24429	0.675843	IGF1
SMAC, XIAP-regulated Apoptotic Response R-HSA-111469	2024-08-01	0.580912	0.910724	1.24429	0.675843	APAF1
Signaling By TGF-beta Receptor Complex In Cancer R-HSA-3304351	2024-08-01	0.580912	0.910724	1.24429	0.675843	SMAD2
Synthesis Of Ketone Bodies R-HSA-77111	2024-08-01	0.580912	0.910724	1.24429	0.675843	SOAT1
Synthesis Of PG R-HSA-1483148	2024-08-01	0.580912	0.910724	1.24429	0.675843	PLD6
Synthesis Of UDP-N-acetyl-glucosamine R-HSA-446210	2024-08-01	0.580912	0.910724	1.24429	0.675843	UAP1
Synthesis Of diphthamide-EEF2 R-HSA-5358493	2024-08-01	0.580912	0.910724	1.24429	0.675843	DPH3
Synthesis Of Epoxy (EET) And Dihydroxyeicosatrienoic Acids (DHET) R-HSA-2142670	2024-08-01	0.580912	0.910724	1.24429	0.675843	CYP2J2
TRAIL Signaling R-HSA-75158	2024-08-01	0.580912	0.910724	1.24429	0.675843	FADD
Transport Of RCbl Within Body R-HSA-9758890	2024-08-01	0.580912	0.910724	1.24429	0.675843	LMBRD1
FCERI Mediated MAPK Activation R-HSA-2871796	2029-03-01	0.586084	0.910724	1.00493	0.536924	MAP2K4;MAPK8;PKN2
Glucagon-type Ligand Receptors R-HSA-420092	2029-03-01	0.586084	0.910724	1.00493	0.536924	GNG10;GNGT2;GNAS
Regulation Of TP53 Activity Thru Acetylation R-HSA-6804758	2029-03-01	0.586084	0.910724	1.00493	0.536924	ING3;EP300;PIP4K2B
Regulation Of Necroptotic Cell Death R-HSA-5675482	2029-03-01	0.586084	0.910724	1.00493	0.536924	FLOT1;FADD;BIRC2
SUMOylation Of Intracellular Receptors R-HSA-4090294	2029-03-01	0.586084	0.910724	1.00493	0.536924	PIAS3;RXRA;NR1H2
Transport Of Inorganic Cations/Anions And Amino Acids/Oligopeptides R-HSA-425393	10/100	0.587865	0.910724	0.96757	0.514029	SLC36A1;SLC12A2;SLC6A6;AHCYL2;SLC20A1;SLC17A5;CTNS;SLC1A5;SLC15A3;SLC38A2
Intracellular Signaling By Second Messengers R-HSA-9006925	30/299	0.588812	0.910724	0.970943	0.514259	PSMD10;AHCYL1;HDAC3;CD80;PDGFA;ITPR2;IL1RAP;ADCY7;PSMA7;FOXO1;PPP2R1B;MECOM;PSMB3;SALL4;PIP4K2B;ICOS;MAF1;PRKACB;USP7;PRKCE;PRKCD;PPP2R5B;PSMB8;RRAGA;PSMA3;PSMA1;AGO4;RRAGD;LAMTOR1;LAMTOR3
G Alpha (Q) Signaling Events R-HSA-416476	18/180	0.589071	0.910724	0.967463	0.51199	APP;PRKCE;PRKCD;PTAFR;ITPR2;ABHD6;LPAR4;AVPR1A;RASGRP2;RASGRP1;GNG10;GRM5;GNGT2;GRK5;RPS6KA1;P2RY1;GNRH1;FFAR3
Dectin-1 Mediated Noncanonical NF-kB Signaling R-HSA-5607761	1960-06-01	0.592989	0.910724	0.967623	0.50566	PSMD10;PSMA3;PSMA1;PSMB3;PSMA7;PSMB8
Plasma Lipoprotein Assembly, Remodeling, And Clearance R-HSA-174824	1960-06-01	0.592989	0.910724	0.967623	0.50566	NCEH1;SOAT1;NPC2;NR1H2;PRKACB;LMF1
Diseases Of DNA Repair R-HSA-9675135	1950-05-01	0.596251	0.910724	0.967636	0.500359	RFC5;BARD1;BLM;RAD51;RRAD
RHOD GTPase Cycle R-HSA-9013405	1950-05-01	0.596251	0.910724	0.967636	0.500359	ARHGAP21;ARHGAP32;RACGAP1;ARHGAP17;ADD3
Acyl Chain Remodelling Of PS R-HSA-1482801	2019-02-01	0.596681	0.910724	1.02465	0.529099	OSBPL5;PLA2G4A
Defective B3GAT3 Causes JDSSDHD R-HSA-3560801	2019-02-01	0.596681	0.910724	1.02465	0.529099	B3GAT3;SDC2
G Beta:Gamma Signaling Thru PLC Beta R-HSA-418217	2019-02-01	0.596681	0.910724	1.02465	0.529099	GNG10;GNGT2
Initiation Of Nuclear Envelope (NE) Reformation R-HSA-2995383	2019-02-01	0.596681	0.910724	1.02465	0.529099	CCNB1;CDK1
Listeria Monocytogenes Entry Into Host Cells R-HSA-8876384	2019-02-01	0.596681	0.910724	1.02465	0.529099	EPS15;STAM2
PKA-mediated Phosphorylation Of CREB R-HSA-111931	2019-02-01	0.596681	0.910724	1.02465	0.529099	ADCY7;PRKACB
RHO GTPases Activate ROCKs R-HSA-5627117	2019-02-01	0.596681	0.910724	1.02465	0.529099	MYL6;LIMK1
Signaling By FGFR2 IIIa TM R-HSA-8851708	2019-02-01	0.596681	0.910724	1.02465	0.529099	POLR2H;POLR2J
Signaling To RAS R-HSA-167044	2019-02-01	0.596681	0.910724	1.02465	0.529099	MAPK14;MAPK13
TICAM1, RIP1-mediated IKK Complex Recruitment R-HSA-168927	2019-02-01	0.596681	0.910724	1.02465	0.529099	UBE2D1;BIRC2
TP53 Regulates Transcription Of Genes Involved In Cytochrome C Release R-HSA-6803204	2019-02-01	0.596681	0.910724	1.02465	0.529099	AIFM2;BID
TRAF6 Mediated IRF7 Activation R-HSA-933541	2019-02-01	0.596681	0.910724	1.02465	0.529099	TRIM4;EP300
Translesion Synthesis By POLH R-HSA-110320	2019-02-01	0.596681	0.910724	1.02465	0.529099	RFC5;PCNA
Activated TAK1 Mediates P38 MAPK Activation R-HSA-450302	2019-02-01	0.596681	0.910724	1.02465	0.529099	MAPK14;MAP3K7
MyD88:MAL(TIRAP) Cascade Initiated On Plasma Membrane R-HSA-166058	11/111	0.599923	0.913749	0.957836	0.489409	APP;MAP2K4;MAPK8;PPP2R1B;TNIP2;RPS6KA1;MAP3K8;MAPK14;MAP3K7;TLR4;N4BP1
Regulation Of IGF Transport And Uptake By IGFBPs R-HSA-381426	11/111	0.599923	0.913749	0.957836	0.489409	APP;C4A;CDH2;DMTF1;MMP1;GOLM1;SDC2;FUCA2;IGFBP7;IGF1;MELTF
Negative Regulation Of MAPK Pathway R-HSA-5675221	1940-04-01	0.601317	0.913951	0.967649	0.492179	DUSP12;DUSP2;PPP2R1B;PPP2R5B
Smooth Muscle Contraction R-HSA-445355	1940-04-01	0.601317	0.913951	0.967649	0.492179	MYL6;ALDH2;CALD1;PKN2
Inactivation, Recovery And Regulation Of Phototransduction Cascade R-HSA-2514859	1930-03-01	0.609673	0.915672	0.967663	0.478831	RCVRN;GUCA1B;PDE6B
Signaling By NTRK1 (TRKA) R-HSA-187037	11/112	0.612124	0.915672	0.948307	0.465449	PPP2R1B;RRAD;NAB1;RPS6KA1;EP300;ID3;MAPK14;DNAL4;F3;CRK;MAPK13
Cargo Recognition For Clathrin-Mediated Endocytosis R-HSA-8856825	10/102	0.613589	0.915672	0.946446	0.462273	TOR1A;VAMP7;NECAP1;TFRC;FCHO1;CLTCL1;CLTB;UBQLN1;STAM2;EPS15
Nuclear Receptor Transcription Pathway R-HSA-383280	1951-05-01	0.614255	0.915672	0.946556	0.461299	MBD4;RXRA;NR1H2;NR2C2;NR2C2AP
Kinesins R-HSA-983189	1941-04-01	0.62126	0.915672	0.941453	0.448137	RACGAP1;KIF16B;KIF20A;KIF27
AKT Phosphorylates Targets In Nucleus R-HSA-198693	2024-09-01	0.62409	0.915672	1.0887	0.51328	FOXO1
ATF6 (ATF6-alpha) Activates Chaperone Genes R-HSA-381183	2024-09-01	0.62409	0.915672	1.0887	0.51328	NFYA
Activation Of AMPK Downstream Of NMDARs R-HSA-9619483	2024-09-01	0.62409	0.915672	1.0887	0.51328	PRKAG1
BH3-only Proteins Associate With And Inactivate Anti-Apoptotic BCL-2 Members R-HSA-111453	2024-09-01	0.62409	0.915672	1.0887	0.51328	BID
Beta-oxidation Of Very Long Chain Fatty Acids R-HSA-390247	2024-09-01	0.62409	0.915672	1.0887	0.51328	ACOT8
Gamma-carboxylation, Transport, And Amino-Terminal Cleavage Of Proteins R-HSA-159854	2024-09-01	0.62409	0.915672	1.0887	0.51328	PROS1
Interleukin-1 Processing R-HSA-448706	2024-09-01	0.62409	0.915672	1.0887	0.51328	IL18
Killing Mechanisms R-HSA-9664420	2024-09-01	0.62409	0.915672	1.0887	0.51328	MAPK8
MET Activates RAS Signaling R-HSA-8851805	2024-09-01	0.62409	0.915672	1.0887	0.51328	MUC20
MET Receptor Recycling R-HSA-8875656	2024-09-01	0.62409	0.915672	1.0887	0.51328	CRK
Maturation Of Protein 3A R-HSA-9683673	2024-09-01	0.62409	0.915672	1.0887	0.51328	ST3GAL4
Organic Anion Transporters R-HSA-428643	2024-09-01	0.62409	0.915672	1.0887	0.51328	SLC17A5
PTK6 Regulates RTKs And Their Effectors AKT1 And DOK1 R-HSA-8849469	2024-09-01	0.62409	0.915672	1.0887	0.51328	ARAP1
RHO GTPases Activate Rhotekin And Rhophilins R-HSA-5666185	2024-09-01	0.62409	0.915672	1.0887	0.51328	TAX1BP3
RUNX1 And FOXP3 Control Development Of Regulatory T Lymphocytes (Tregs) R-HSA-8877330	2024-09-01	0.62409	0.915672	1.0887	0.51328	CBFB
Regulation Of PTEN Localization R-HSA-8948747	2024-09-01	0.62409	0.915672	1.0887	0.51328	USP7
Regulation Of Commissural Axon Pathfinding By SLIT And ROBO R-HSA-428542	2024-09-01	0.62409	0.915672	1.0887	0.51328	NELL2
Scavenging Of Heme From Plasma R-HSA-2168880	2024-09-01	0.62409	0.915672	1.0887	0.51328	HBA1
Synthesis Of (16-20)-Hydroxyeicosatetraenoic Acids (HETE) R-HSA-2142816	2024-09-01	0.62409	0.915672	1.0887	0.51328	CYP2U1
Synthesis Of Pyrophosphates In Cytosol R-HSA-1855167	2024-09-01	0.62409	0.915672	1.0887	0.51328	NUDT3
Transport Of Nucleotide Sugars R-HSA-727802	2024-09-01	0.62409	0.915672	1.0887	0.51328	SLC35A1
Type I Hemidesmosome Assembly R-HSA-446107	2024-09-01	0.62409	0.915672	1.0887	0.51328	CD151
p75NTR Regulates Axonogenesis R-HSA-193697	2024-09-01	0.62409	0.915672	1.0887	0.51328	RTN4
tRNA Modification In Mitochondrion R-HSA-6787450	2024-09-01	0.62409	0.915672	1.0887	0.51328	HSD17B10
Transcriptional Regulation By RUNX2 R-HSA-8878166	11/113	0.62414	0.915672	0.938966	0.442611	RB1;PSMD10;CCNB1;PSMA3;HDAC3;CBFB;PSMA1;PSMB3;CDK1;PSMA7;PSMB8
Azathioprine ADME R-HSA-9748787	2020-02-01	0.625183	0.915672	0.967676	0.454528	GMPS;HPRT1
Interleukin-37 Signaling R-HSA-9008059	2020-02-01	0.625183	0.915672	0.967676	0.454528	PTPN9;IL18BP
Nef-mediated Downmodulation Of Cell Surface Receptors By Recruitment To Clathrin Adapters R-HSA-164938	2020-02-01	0.625183	0.915672	0.967676	0.454528	AP1S1;AP1M2
Presynaptic Function Of Kainate Receptors R-HSA-500657	2020-02-01	0.625183	0.915672	0.967676	0.454528	GNG10;GNGT2
Signaling By Hippo R-HSA-2028269	2020-02-01	0.625183	0.915672	0.967676	0.454528	STK24;TJP2
Synthesis Of Leukotrienes (LT) And Eoxins (EX) R-HSA-2142691	2020-02-01	0.625183	0.915672	0.967676	0.454528	LTA4H;GGT1
GPCR Downstream Signaling R-HSA-388396	52/523	0.628444	0.91952	0.960703	0.446254	GPR27;APP;CXCL9;AHCYL1;ADM;PPP3CB;GRM5;GNGT2;PPP2R1B;RPS6KA1;CCR8;FFAR3;INSL3;PRKACB;CCR3;ARHGEF11;PRKCB;PRKCE;PRKCD;PLA2G4A;AVPR1A;ADORA2B;SOS2;PTAFR;FPR1;GNAI3;ITPR2;CXCR4;ABHD6;LPAR4;RASGRP2;ADCY7;RASGRP1;CDC42;FGD4;PPP3R1;GNG10;GRK5;P2RY1;S1PR3;P2RY12;PRPF38B;TAS2R30;OPN3;P2RY14;GPR55;CNOT6;MC1R;GNAL;GNAS;GNRH1;CCL28
Nuclear Envelope Breakdown R-HSA-2980766	1952-05-01	0.631779	0.919657	0.926373	0.425404	CCNB1;PRKCB;NEK7;CDK1;NUP37
Activated NOTCH1 Transmits Signal To Nucleus R-HSA-2122948	1931-03-01	0.632343	0.919657	0.933059	0.427642	PSENEN;NCSTN;ADAM17
Antigen Activates B Cell Receptor Leading To Second Messenger Generation R-HSA-983695	1931-03-01	0.632343	0.919657	0.933059	0.427642	CD79B;AHCYL1;ITPR2
G-protein Beta:Gamma Signaling R-HSA-397795	1931-03-01	0.632343	0.919657	0.933059	0.427642	CDC42;GNG10;GNGT2
Signaling By WNT In Cancer R-HSA-4791275	1931-03-01	0.632343	0.919657	0.933059	0.427642	PPP2R1B;FZD6;PPP2R5B
Phototransduction Cascade R-HSA-2514856	1931-03-01	0.632343	0.919657	0.933059	0.427642	RCVRN;GUCA1B;PDE6B
Signaling By NOTCH1 R-HSA-1980143	1973-07-01	0.636012	0.922351	0.923497	0.417917	PSENEN;ADAM17;KAT2A;NCSTN;HDAC3;HDAC11;EP300
tRNA Aminoacylation R-HSA-379724	1942-04-01	0.64056	0.922351	0.916634	0.40828	AIMP2;RARS1;EEF1E1;FARSB
tRNA Modification In Nucleus And Cytosol R-HSA-6782315	1942-04-01	0.64056	0.922351	0.916634	0.40828	DUS2;URM1;TRMT12;CDKAL1
Protein Folding R-HSA-391251	1994-09-01	0.6416	0.922351	0.921876	0.409119	GNG10;GNGT2;HDAC3;USP11;TBCE;FBXO4;FBXL5;CCT4;TUBA8
rRNA Processing R-HSA-72312	19/196	0.644898	0.922351	0.934389	0.409883	LTV1;DDX47;WDR3;SPPL2A;RPL36A;NOC4L;TFB1M;HSD17B10;MRM2;RRP7A;TBL3;EBNA1BP2;EXOSC10;NOL11;RIOK1;NOL12;UTP14A;RSL24D1;NOP10
G Alpha (S) Signaling Events R-HSA-418555	12/125	0.645095	0.922351	0.924513	0.405267	GPR27;GNG10;MC1R;GNGT2;GRK5;ADORA2B;GNAS;GNAI3;ADM;INSL3;PRKACB;ADCY7
Degradation Of Beta-Catenin By Destruction Complex R-HSA-195253	1984-08-01	0.645488	0.922351	0.916498	0.401195	PSMD10;PSMA3;PPP2R1B;PSMA1;PSMB3;PPP2R5B;PSMA7;PSMB8
Hedgehog On State R-HSA-5632684	1984-08-01	0.645488	0.922351	0.916498	0.401195	PSMD10;PSMA3;PSMA1;SMURF2;PSMB3;SPOPL;PSMA7;PSMB8
O-linked Glycosylation R-HSA-5173105	10/105	0.650605	0.922351	0.916429	0.39393	MUC1;GALNT3;ADAMTSL4;B3GNT5;ST3GAL4;POC1B-GALNT4;MUC5B;MUC20;THSD1;GALNT10
Citric Acid Cycle (TCA Cycle) R-HSA-71403	2021-02-01	0.652095	0.922351	0.916703	0.391951	SDHD;SDHB
Deregulated CDK5 Triggers Neurodegenerative Pathways In Alzheimers Disease Models R-HSA-8862803	2021-02-01	0.652095	0.922351	0.916703	0.391951	APP;CAPNS2
HS-GAG Degradation R-HSA-2024096	2021-02-01	0.652095	0.922351	0.916703	0.391951	GLB1;SDC2
Negative Regulation Of MET Activity R-HSA-6807004	2021-02-01	0.652095	0.922351	0.916703	0.391951	EPS15;STAM2
RNA Polymerase III Transcription Termination R-HSA-73980	2021-02-01	0.652095	0.922351	0.916703	0.391951	POLR3GL;POLR2H
Response Of Mtb To Phagocytosis R-HSA-9637690	2021-02-01	0.652095	0.922351	0.916703	0.391951	PGK1;KPNA1
SHC1 Events In ERBB2 Signaling R-HSA-1250196	2021-02-01	0.652095	0.922351	0.916703	0.391951	PRKCE;PRKCD
Diseases Of Carbohydrate Metabolism R-HSA-5663084	1932-03-01	0.654081	0.922351	0.900843	0.382429	GLB1;GBE1;TALDO1
Keratan Sulfate/Keratin Metabolism R-HSA-1638074	1932-03-01	0.654081	0.922351	0.900843	0.382429	GLB1;HEXB;ST3GAL4
Nuclear Signaling By ERBB4 R-HSA-1251985	1932-03-01	0.654081	0.922351	0.900843	0.382429	PSENEN;NCSTN;ADAM17
Resolution Of D-loop Structures Thru Holliday Junction Intermediates R-HSA-5693568	1932-03-01	0.654081	0.922351	0.900843	0.382429	BARD1;BLM;RAD51
Sensory Perception Of Sweet, Bitter, And Umami (Glutamate) Taste R-HSA-9717207	1932-03-01	0.654081	0.922351	0.900843	0.382429	TAS2R30;TRPM5;SCN3A
Post-translational Protein Phosphorylation R-HSA-8957275	1995-09-01	0.654277	0.922351	0.911114	0.386517	APP;C4A;CDH2;DMTF1;GOLM1;SDC2;FUCA2;IGFBP7;MELTF
Activation Of TFAP2 (AP-2) Family Of Transcription Factors R-HSA-8866907	2024-10-01	0.662821	0.922351	0.967689	0.397963	EP300
Bicarbonate Transporters R-HSA-425381	2024-10-01	0.662821	0.922351	0.967689	0.397963	AHCYL2
Biotin Transport And Metabolism R-HSA-196780	2024-10-01	0.662821	0.922351	0.967689	0.397963	SLC5A6
Calcitonin-like Ligand Receptors R-HSA-419812	2024-10-01	0.662821	0.922351	0.967689	0.397963	ADM
Carnitine Metabolism R-HSA-200425	2024-10-01	0.662821	0.922351	0.967689	0.397963	RXRA
Competing Endogenous RNAs (ceRNAs) Regulate PTEN Translation R-HSA-8948700	2024-10-01	0.662821	0.922351	0.967689	0.397963	AGO4
Creatine Metabolism R-HSA-71288	2024-10-01	0.662821	0.922351	0.967689	0.397963	SLC6A8
Diseases Associated With Visual Transduction R-HSA-2474795	2024-10-01	0.662821	0.922351	0.967689	0.397963	RBP4
Folding Of Actin By CCT/TriC R-HSA-390450	2024-10-01	0.662821	0.922351	0.967689	0.397963	CCT4
HuR (ELAVL1) Binds And Stabilizes mRNA R-HSA-450520	2024-10-01	0.662821	0.922351	0.967689	0.397963	PRKCD
IRAK2 Mediated Activation Of TAK1 Complex R-HSA-937042	2024-10-01	0.662821	0.922351	0.967689	0.397963	MAP3K7
Integration Of Provirus R-HSA-162592	2024-10-01	0.662821	0.922351	0.967689	0.397963	KPNA1
MAPK3 (ERK1) Activation R-HSA-110056	2024-10-01	0.662821	0.922351	0.967689	0.397963	CDK1
Neurotoxicity Of Clostridium Toxins R-HSA-168799	2024-10-01	0.662821	0.922351	0.967689	0.397963	STX1B
Neurotransmitter Clearance R-HSA-112311	2024-10-01	0.662821	0.922351	0.967689	0.397963	ALDH2
POU5F1 (OCT4), SOX2, NANOG Activate Genes Related To Proliferation R-HSA-2892247	2024-10-01	0.662821	0.922351	0.967689	0.397963	SALL4
Physiological Factors R-HSA-5578768	2024-10-01	0.662821	0.922351	0.967689	0.397963	NPRL2
Purine Ribonucleoside Monophosphate Biosynthesis R-HSA-73817	2024-10-01	0.662821	0.922351	0.967689	0.397963	GMPS
RHO GTPases Activate KTN1 R-HSA-5625970	2024-10-01	0.662821	0.922351	0.967689	0.397963	CDC42
Reactions Specific To Complex N-glycan Synthesis Pathway R-HSA-975578	2024-10-01	0.662821	0.922351	0.967689	0.397963	CHST8
Receptor Mediated Mitophagy R-HSA-8934903	2024-10-01	0.662821	0.922351	0.967689	0.397963	MAP1LC3B
Regulation Of Gene Expression By Hypoxia-inducible Factor R-HSA-1234158	2024-10-01	0.662821	0.922351	0.967689	0.397963	EP300
Reversible Hydration Of Carbon Dioxide R-HSA-1475029	2024-10-01	0.662821	0.922351	0.967689	0.397963	CA2
CaM Pathway R-HSA-111997	1933-03-01	0.67488	0.931964	0.870774	0.342406	PRKCD;ADCY7;PRKACB
Oncogene Induced Senescence R-HSA-2559585	1933-03-01	0.67488	0.931964	0.870774	0.342406	RB1;AGO4;ETF1
Resolution Of D-Loop Structures R-HSA-5693537	1933-03-01	0.67488	0.931964	0.870774	0.342406	BARD1;BLM;RAD51
Signaling To ERKs R-HSA-187687	1933-03-01	0.67488	0.931964	0.870774	0.342406	MAPK14;CRK;MAPK13
Synthesis Of Bile Acids And Bile Salts R-HSA-192105	1933-03-01	0.67488	0.931964	0.870774	0.342406	ACOT8;RXRA;OSBP
Regulation Of Complement Cascade R-HSA-977606	1944-04-01	0.677183	0.931964	0.870721	0.339419	C4A;PROS1;CD59;PSMA7
SUMOylation Of DNA Replication Proteins R-HSA-4615885	1944-04-01	0.677183	0.931964	0.870721	0.339419	PIAS3;PCNA;CDCA8;NUP37
Sphingolipid De Novo Biosynthesis R-HSA-1660661	1944-04-01	0.677183	0.931964	0.870721	0.339419	SGMS1;OSBP;DEGS1;SPTSSA
CD28 Dependent PI3K/Akt Signaling R-HSA-389357	2022-02-01	0.677441	0.931964	0.870827	0.339128	CD80;MAP3K8
Dopamine Neurotransmitter Release Cycle R-HSA-212676	2022-02-01	0.677441	0.931964	0.870827	0.339128	SYN1;SLC18A2
Glutamate Neurotransmitter Release Cycle R-HSA-210500	2022-02-01	0.677441	0.931964	0.870827	0.339128	ARL6IP5;SLC38A2
Interleukin-20 Family Signaling R-HSA-8854691	2022-02-01	0.677441	0.931964	0.870827	0.339128	IL20RB;IL22RA2
Platelet Aggregation (Plug Formation) R-HSA-76009	1934-03-01	0.694739	0.935443	0.842645	0.306907	RASGRP2;RASGRP1;CRK
Deadenylation-dependent mRNA Decay R-HSA-429914	1956-05-01	0.696818	0.935443	0.853556	0.30833	CNOT6;CNOT7;LSM5;LSM3;DCP1B
NRAGE Signals Death Thru JNK R-HSA-193648	1956-05-01	0.696818	0.935443	0.853556	0.30833	ARHGEF11;FGD4;MAPK8;PRPF38B;SOS2
Chaperonin-mediated Protein Folding R-HSA-390466	1988-08-01	0.696935	0.935443	0.870509	0.314309	GNG10;GNGT2;HDAC3;USP11;FBXO4;FBXL5;CCT4;TUBA8
Regulation Of mRNA Stability By Proteins That Bind AU-rich Elements R-HSA-450531	1988-08-01	0.696935	0.935443	0.870509	0.314309	PSMD10;PSMA3;PSMA1;PSMB3;PRKCD;MAPK14;PSMA7;PSMB8
ATF6 (ATF6-alpha) Activates Chaperones R-HSA-381033	2024-11-01	0.697563	0.935443	0.870879	0.313659	NFYA
Activation Of Phototransduction Cascade R-HSA-2485179	2024-11-01	0.697563	0.935443	0.870879	0.313659	PDE6B
Alpha-protein Kinase 1 Signaling Pathway R-HSA-9645460	2024-11-01	0.697563	0.935443	0.870879	0.313659	MAP3K7
Apoptotic Cleavage Of Cell Adhesion Proteins R-HSA-351906	2024-11-01	0.697563	0.935443	0.870879	0.313659	TJP2
CASP8 Activity Is Inhibited R-HSA-5218900	2024-11-01	0.697563	0.935443	0.870879	0.313659	FADD
Dimerization Of Procaspase-8 R-HSA-69416	2024-11-01	0.697563	0.935443	0.870879	0.313659	FADD
Endosomal/Vacuolar Pathway R-HSA-1236977	2024-11-01	0.697563	0.935443	0.870879	0.313659	HLA-G
FGFR3 Ligand Binding And Activation R-HSA-190239	2024-11-01	0.697563	0.935443	0.870879	0.313659	GALNT3
Free Fatty Acids Regulate Insulin Secretion R-HSA-400451	2024-11-01	0.697563	0.935443	0.870879	0.313659	ACSL3
HDR Thru MMEJ (alt-NHEJ) R-HSA-5685939	2024-11-01	0.697563	0.935443	0.870879	0.313659	PARP2
Interleukin-27 Signaling R-HSA-9020956	2024-11-01	0.697563	0.935443	0.870879	0.313659	CRLF1
MET Activates RAP1 And RAC1 R-HSA-8875555	2024-11-01	0.697563	0.935443	0.870879	0.313659	CRK
Miscellaneous Substrates R-HSA-211958	2024-11-01	0.697563	0.935443	0.870879	0.313659	CYP2U1
Mucopolysaccharidoses R-HSA-2206281	2024-11-01	0.697563	0.935443	0.870879	0.313659	GLB1
Passive Transport By Aquaporins R-HSA-432047	2024-11-01	0.697563	0.935443	0.870879	0.313659	AQP9
Reduction Of Cytosolic Ca++ Levels R-HSA-418359	2024-11-01	0.697563	0.935443	0.870879	0.313659	ATP2B1
Regulation Of PTEN mRNA Translation R-HSA-8943723	2024-11-01	0.697563	0.935443	0.870879	0.313659	AGO4
SUMOylation Of Immune Response Proteins R-HSA-4755510	2024-11-01	0.697563	0.935443	0.870879	0.313659	PIAS3
TICAM1,TRAF6-dependent Induction Of TAK1 Complex R-HSA-9014325	2024-11-01	0.697563	0.935443	0.870879	0.313659	MAP3K7
Uptake And Function Of Anthrax Toxins R-HSA-5210891	2024-11-01	0.697563	0.935443	0.870879	0.313659	MAP2K4
WNT5A-dependent Internalization Of FZD2, FZD5 And ROR2 R-HSA-5140745	2024-11-01	0.697563	0.935443	0.870879	0.313659	CLTB
Regulation Of PTEN Stability And Activity R-HSA-8948751	1967-06-01	0.700371	0.935443	0.856302	0.304968	PSMD10;PSMA3;PSMA1;PSMB3;PSMA7;PSMB8
Acyl Chain Remodelling Of PC R-HSA-1482788	2023-02-01	0.70126	0.935443	0.82932	0.294306	LPCAT2;PLA2G4A
G-protein Activation R-HSA-202040	2023-02-01	0.70126	0.935443	0.82932	0.294306	GNG10;GNGT2
Interleukin-6 Family Signaling R-HSA-6783589	2023-02-01	0.70126	0.935443	0.82932	0.294306	CNTF;CRLF1
Post-chaperonin Tubulin Folding Pathway R-HSA-389977	2023-02-01	0.70126	0.935443	0.82932	0.294306	TBCE;TUBA8
Synthesis Of Bile Acids And Bile Salts Via 7Alpha-Hydroxycholesterol R-HSA-193368	2023-02-01	0.70126	0.935443	0.82932	0.294306	ACOT8;RXRA
Thromboxane Signaling Thru TP Receptor R-HSA-428930	2023-02-01	0.70126	0.935443	0.82932	0.294306	GNG10;GNGT2
Interleukin-4 And Interleukin-13 Signaling R-HSA-6785807	1999-09-01	0.70232	0.935997	0.870455	0.307589	FCER2;MUC1;ZEB1;MMP1;ITGAX;IL18;HMOX1;FOXO1;SOCS5
N-glycan Trimming In ER And Calnexin/Calreticulin Cycle R-HSA-532668	1935-03-01	0.713666	0.947252	0.816274	0.275361	RNF103;EDEM2;TRIM13
Regulation Of TNFR1 Signaling R-HSA-5357905	1935-03-01	0.713666	0.947252	0.816274	0.275361	SPPL2A;FADD;BIRC2
Retinoid Metabolism And Transport R-HSA-975634	1935-03-01	0.713666	0.947252	0.816274	0.275361	RBP4;APOM;SDC2
Transport Of SLBP Dependant Mature mRNA R-HSA-159230	1935-03-01	0.713666	0.947252	0.816274	0.275361	SLBP;ALYREF;NUP37
Circadian Clock R-HSA-400253	1968-06-01	0.714032	0.947252	0.842451	0.283761	RBM4;MBD4;HDAC3;RXRA;CREM;EP300
Attenuation Phase R-HSA-3371568	2024-02-01	0.723596	0.951083	0.791586	0.256095	MRPL18;EP300
Defective Intrinsic Pathway For Apoptosis R-HSA-9734009	2024-02-01	0.723596	0.951083	0.791586	0.256095	APP;CAPNS2
FOXO-mediated Transcription Of Oxidative Stress, Metabolic And Neuronal Genes R-HSA-9615017	2024-02-01	0.723596	0.951083	0.791586	0.256095	SMAD2;FOXO1
G Beta:Gamma Signaling Thru PI3Kgamma R-HSA-392451	2024-02-01	0.723596	0.951083	0.791586	0.256095	GNG10;GNGT2
NOTCH3 Intracellular Domain Regulates Transcription R-HSA-9013508	2024-02-01	0.723596	0.951083	0.791586	0.256095	KAT2A;EP300
Tight Junction Interactions R-HSA-420029	2024-02-01	0.723596	0.951083	0.791586	0.256095	CLDN15;F11R
Cyclin D Associated Events In G1 R-HSA-69231	1947-04-01	0.72708	0.951083	0.809858	0.258117	RB1;CDK7;PPP2R1B;CCNH
NOTCH1 Intracellular Domain Regulates Transcription R-HSA-2122947	1947-04-01	0.72708	0.951083	0.809858	0.258117	KAT2A;HDAC3;HDAC11;EP300
Regulation Of TP53 Activity R-HSA-5633007	14/154	0.727868	0.951083	0.870189	0.276403	BARD1;RFC5;USP7;BLM;RRAD;TAF11;PRKAG1;MAPK14;ING3;PPP2R1B;CCNG1;CDK1;EP300;PIP4K2B
Assembly Of Active LPL And LIPC Lipase Complexes R-HSA-8963889	2024-12-01	0.728726	0.951083	0.791671	0.25053	LMF1
CREB1 Phosphorylation Thru Activation Of Adenylate Cyclase R-HSA-442720	2024-12-01	0.728726	0.951083	0.791671	0.25053	PRKACB
Caspase-mediated Cleavage Of Cytoskeletal Proteins R-HSA-264870	2024-12-01	0.728726	0.951083	0.791671	0.25053	DBNL
Cytosolic Iron-Sulfur Cluster Assembly R-HSA-2564830	2024-12-01	0.728726	0.951083	0.791671	0.25053	ABCB7
Disorders Of Developmental Biology R-HSA-9675151	2024-12-01	0.728726	0.951083	0.791671	0.25053	HDAC3
Gap Junction Assembly R-HSA-190861	2024-12-01	0.728726	0.951083	0.791671	0.25053	GJB6
SARS-CoV-2 Targets Host Intracellular Signaling And Regulatory Pathways R-HSA-9755779	2024-12-01	0.728726	0.951083	0.791671	0.25053	REXO2
Suppression Of Phagosomal Maturation R-HSA-9637687	2024-12-01	0.728726	0.951083	0.791671	0.25053	KPNA1
TP53 Regulates Transcription Of Death Receptors And Ligands R-HSA-6803211	2024-12-01	0.728726	0.951083	0.791671	0.25053	TNFRSF10C
Class B/2 (Secretin Family Receptors) R-HSA-373080	1980-07-01	0.729413	0.951123	0.834667	0.26335	GNG10;GNGT2;WNT11;ADGRE3;FZD6;GNAS;ADM
Cooperation Of PDCL (PhLP1) And TRiC/CCT In G-protein Beta Folding R-HSA-6814122	1936-03-01	0.731673	0.952357	0.791501	0.247282	GNG10;GNGT2;CCT4
Sensory Perception Of Taste R-HSA-9717189	1936-03-01	0.731673	0.952357	0.791501	0.247282	TAS2R30;TRPM5;SCN3A
Signaling By Receptor Tyrosine Kinases R-HSA-9006934	46/483	0.735908	0.955335	0.915175	0.280639	HDAC3;AHCYL1;RRAD;NAB1;PDGFA;ITPR2;SPINT2;PTPRK;CDC42;NCSTN;PPP2R1B;MKNK1;RPS6KA1;EP300;POLR2H;ATP6V1E1;PRKACB;POLR2J;EPS15;WASF3;ATP6V1C1;PAG1;PSENEN;TIA1;ATP6V0B;ATP6V0E1;GALNT3;PRKCB;PRKCE;PRKCD;IGF1;MAPK14;F3;RNF41;MAPK13;ADAM17;FER;FES;ID3;COL6A3;PKN2;ATP6V0D1;CRK;STAM2;DNAL4;MUC20
SARS-CoV-2 Infection R-HSA-9694516	25/269	0.73605	0.955335	0.891237	0.273127	RB1;ZDHHC20;SDC2;MAGT1;ZDHHC2;ZDHHC3;MAP1LC3B;SNRPD2;TRIM4;ST3GAL4;VHL;MAP3K7;UVRAG;PARP4;SEC24A;EDEM2;PARP16;REXO2;HLA-G;VPS41;SNRPE;GEMIN7;SNRPF;SNRPB;NUP37
Neurotransmitter Release Cycle R-HSA-112310	1948-04-01	0.742371	0.955335	0.791415	0.235767	ARL6IP5;SLC38A2;SLC18A2;SYN1
Signaling By NOTCH3 R-HSA-9012852	1948-04-01	0.742371	0.955335	0.791415	0.235767	PSENEN;KAT2A;NCSTN;EP300
Downstream TCR Signaling R-HSA-202424	1992-08-01	0.743338	0.955335	0.8289	0.245856	PSMD10;PSMA3;PSMA1;PSMB3;UBE2D1;MAP3K7;PSMA7;PSMB8
GAG Synthesis Requires Tetrasaccharide Linker Sequence R-HSA-1971475	2025-02-01	0.744503	0.955335	0.757134	0.223384	B3GAT3;SDC2
Acyl Chain Remodelling Of PE R-HSA-1482839	2025-02-01	0.744503	0.955335	0.757134	0.223384	ABHD4;PLA2G4A
Deadenylation Of mRNA R-HSA-429947	2025-02-01	0.744503	0.955335	0.757134	0.223384	CNOT6;CNOT7
Inactivation Of CSF3 (G-CSF) Signaling R-HSA-9705462	2025-02-01	0.744503	0.955335	0.757134	0.223384	UBE2D1;ELOB
Infection With Mycobacterium Tuberculosis R-HSA-9635486	2025-02-01	0.744503	0.955335	0.757134	0.223384	PGK1;KPNA1
NOTCH3 Activation And Transmission Of Signal To Nucleus R-HSA-9013507	2025-02-01	0.744503	0.955335	0.757134	0.223384	PSENEN;NCSTN
Paracetamol ADME R-HSA-9753281	2025-02-01	0.744503	0.955335	0.757134	0.223384	GGT7;GGT1
Platelet Calcium Homeostasis R-HSA-418360	2025-02-01	0.744503	0.955335	0.757134	0.223384	ITPR2;ATP2B1
Signaling By ALK R-HSA-201556	2025-02-01	0.744503	0.955335	0.757134	0.223384	HDAC3;EP300
TRAF6 Mediated NF-kB Activation R-HSA-933542	2025-02-01	0.744503	0.955335	0.757134	0.223384	APP;TRIM4
TRP Channels R-HSA-3295583	2025-02-01	0.744503	0.955335	0.757134	0.223384	TRPM5;MCOLN1
TCR Signaling R-HSA-202403	10/114	0.748769	0.957811	0.836767	0.242098	PSMD10;PSMA3;PSMA1;PSMB3;UBE2D1;PKN2;MAP3K7;PAG1;PSMA7;PSMB8
PIP3 Activates AKT Signaling R-HSA-1257604	24/261	0.751257	0.957811	0.880787	0.251912	PSMD10;USP7;HDAC3;CD80;PPP2R5B;PDGFA;IL1RAP;PSMA7;PSMB8;FOXO1;RRAGA;PSMA3;PPP2R1B;MECOM;PSMA1;AGO4;PSMB3;SALL4;RRAGD;PIP4K2B;LAMTOR1;ICOS;MAF1;LAMTOR3
Cytochrome P450 - Arranged By Substrate Type R-HSA-211897	1960-05-01	0.753474	0.957811	0.79133	0.223994	CYP2J2;RXRA;CYP2U1;TBXAS1;CYP4F12
Post NMDA Receptor Activation Events R-HSA-438064	1960-05-01	0.753474	0.957811	0.79133	0.223994	RPS6KA1;PRKAG1;CAMK1;PRKACB;GIT1
Antigen processing-Cross Presentation R-HSA-1236975	9/104	0.756064	0.957811	0.824448	0.230539	PSMD10;PSMA3;PSMA1;PSMB3;SEC61G;HLA-G;TLR4;PSMA7;PSMB8
CS/DS Degradation R-HSA-2024101	2013-01-01	0.75668	0.957811	0.725665	0.202326	HEXB
Defective EXT1 Causes Exostoses 1, TRPS2 And CHDS R-HSA-3656253	2013-01-01	0.75668	0.957811	0.725665	0.202326	SDC2
Downregulation Of ERBB2:ERBB3 Signaling R-HSA-1358803	2013-01-01	0.75668	0.957811	0.725665	0.202326	RNF41
ERKs Are Inactivated R-HSA-202670	2013-01-01	0.75668	0.957811	0.725665	0.202326	PPP2R1B
Heme Degradation R-HSA-189483	2013-01-01	0.75668	0.957811	0.725665	0.202326	HMOX1
IRF3-mediated Induction Of Type I IFN R-HSA-3270619	2013-01-01	0.75668	0.957811	0.725665	0.202326	DDX41
Nucleotide Biosynthesis R-HSA-8956320	2013-01-01	0.75668	0.957811	0.725665	0.202326	GMPS
PTK6 Regulates RHO GTPases, RAS GTPase And MAP Kinases R-HSA-8849471	2013-01-01	0.75668	0.957811	0.725665	0.202326	CRK
Plasma Lipoprotein Assembly R-HSA-8963898	2013-01-01	0.75668	0.957811	0.725665	0.202326	PRKACB
TNFR1-induced Proapoptotic Signaling R-HSA-5357786	2013-01-01	0.75668	0.957811	0.725665	0.202326	FADD
Heparan Sulfate/Heparin (HS-GAG) Metabolism R-HSA-1638091	1949-04-01	0.757001	0.957811	0.773792	0.215416	HS3ST3A1;B3GAT3;GLB1;SDC2
Cardiac Conduction R-HSA-5576891	10/115	0.758405	0.958751	0.828759	0.229183	KCNK5;KCNK7;AHCYL1;KCNK9;NPRL2;KCNK13;ITPR2;SCN5A;ATP2B1;SCN3A
MAPK Family Signaling Cascades R-HSA-5683057	28/304	0.76172	0.960011	0.882206	0.240116	PSMD10;PHB1;PDGFA;IQGAP1;ABHD17C;RASAL3;RASGRP1;PSMA7;FOXO1;CDC42;DUSP12;PPP2R1B;RASGEF1A;PSMB3;PRKG2;RCE1;PRKACB;DUSP2;PPP2R5B;PSMB8;PSMA3;MRAS;PSMA1;ABHD17B;AGO4;CDK1;PKN2;LAMTOR3
Adrenaline,noradrenaline Inhibits Insulin Secretion R-HSA-400042	2026-02-01	0.764037	0.960011	0.725552	0.195275	GNG10;GNGT2
Caspase Activation Via Extrinsic Apoptotic Signaling Pathway R-HSA-5357769	2026-02-01	0.764037	0.960011	0.725552	0.195275	FADD;TLR4
Formation Of Tubulin Folding Intermediates By CCT/TriC R-HSA-389960	2026-02-01	0.764037	0.960011	0.725552	0.195275	CCT4;TUBA8
N-glycan Antennae Elongation In medial/trans-Golgi R-HSA-975576	2026-02-01	0.764037	0.960011	0.725552	0.195275	CHST8;ST3GAL4
Pyroptosis R-HSA-5620971	2026-02-01	0.764037	0.960011	0.725552	0.195275	IL18;BAK1
TNFR1-induced NFkappaB Signaling Pathway R-HSA-5357956	2026-02-01	0.764037	0.960011	0.725552	0.195275	MAP3K7;BIRC2
Collagen Degradation R-HSA-1442490	1938-03-01	0.76499	0.960377	0.746202	0.199902	ADAM17;MMP1;MMP19
Signaling By GPCR R-HSA-372790	55/582	0.771531	0.962882	0.906848	0.235216	GPR27;APP;CXCL9;AHCYL1;ADM;PPP3CB;GRM5;GNGT2;PPP2R1B;ADGRE3;RPS6KA1;CCR8;FFAR3;INSL3;PRKACB;CCR3;ARHGEF11;PRKCB;PRKCE;PRKCD;PLA2G4A;AVPR1A;ADORA2B;SOS2;PTAFR;FPR1;GNAI3;ITPR2;CXCR4;ABHD6;LPAR4;RASGRP2;ADCY7;RASGRP1;CDC42;FGD4;PPP3R1;GNG10;WNT11;GRK5;P2RY1;S1PR3;P2RY12;PRPF38B;TAS2R30;OPN3;P2RY14;FZD6;GPR55;CNOT6;MC1R;GNAL;GNAS;GNRH1;CCL28
Toll-like Receptor Cascades R-HSA-168898	14/160	0.777564	0.962882	0.834191	0.209873	APP;MAP2K4;UBE2D1;MAPK14;MAPK8;PPP2R1B;TNIP2;RPS6KA1;MAP3K8;FADD;MAP3K7;TLR4;N4BP1;BIRC2
Interferon Alpha/Beta Signaling R-HSA-909733	1962-05-01	0.778664	0.962882	0.763492	0.191007	RNASEL;ABCE1;HLA-G;PSMB8;KPNA1
Metabolism Of Fat-Soluble Vitamins R-HSA-6806667	1939-03-01	0.780343	0.962882	0.72544	0.179925	RBP4;APOM;SDC2
Acyl Chain Remodelling Of PI R-HSA-1482922	2014-01-01	0.781754	0.962882	0.669813	0.164918	PLA2G4A
DCC Mediated Attractive Signaling R-HSA-418885	2014-01-01	0.781754	0.962882	0.669813	0.164918	CDC42
Elevation Of Cytosolic Ca2+ Levels R-HSA-139853	2014-01-01	0.781754	0.962882	0.669813	0.164918	ITPR2
Glycogen Storage Diseases R-HSA-3229121	2014-01-01	0.781754	0.962882	0.669813	0.164918	GBE1
Lysosphingolipid And LPA Receptors R-HSA-419408	2014-01-01	0.781754	0.962882	0.669813	0.164918	S1PR3
Mismatch Repair (MMR) Directed By MSH2:MSH3 (MutSbeta) R-HSA-5358606	2014-01-01	0.781754	0.962882	0.669813	0.164918	PCNA
Mismatch Repair (MMR) Directed By MSH2:MSH6 (MutSalpha) R-HSA-5358565	2014-01-01	0.781754	0.962882	0.669813	0.164918	PCNA
Prolonged ERK Activation Events R-HSA-169893	2014-01-01	0.781754	0.962882	0.669813	0.164918	CRK
Retrograde Neurotrophin Signaling R-HSA-177504	2014-01-01	0.781754	0.962882	0.669813	0.164918	DNAL4
SEMA3A-Plexin Repulsion Signaling By Inhibiting Integrin Adhesion R-HSA-399955	2014-01-01	0.781754	0.962882	0.669813	0.164918	FES
Synthesis Of IP2, IP, And Ins In Cytosol R-HSA-1855183	2014-01-01	0.781754	0.962882	0.669813	0.164918	IMPA2
Synthesis Of Bile Acids And Bile Salts Via 27-Hydroxycholesterol R-HSA-193807	2014-01-01	0.781754	0.962882	0.669813	0.164918	RXRA
TP53 Regulates Transcription Of Additional Cell Death Genes With Uncertain Roles In P53-Dependent Apoptosis R-HSA-6803205	2014-01-01	0.781754	0.962882	0.669813	0.164918	PERP
Activation Of G Protein Gated Potassium Channels R-HSA-1296041	2027-02-01	0.782259	0.962882	0.696498	0.171039	GNG10;GNGT2
Activation Of Matrix Metalloproteinases R-HSA-1592389	2027-02-01	0.782259	0.962882	0.696498	0.171039	MMP1;TIMP2
BMAL1:CLOCK,NPAS2 Activates Circadian Gene Expression R-HSA-1368108	2027-02-01	0.782259	0.962882	0.696498	0.171039	MBD4;RXRA
G0 And Early G1 R-HSA-1538133	2027-02-01	0.782259	0.962882	0.696498	0.171039	PCNA;CDK1
HS-GAG Biosynthesis R-HSA-2022928	2027-02-01	0.782259	0.962882	0.696498	0.171039	HS3ST3A1;SDC2
Transcriptional Regulation Of Pluripotent Stem Cells R-HSA-452723	2027-02-01	0.782259	0.962882	0.696498	0.171039	SMAD2;SALL4
G Alpha (12/13) Signaling Events R-HSA-416482	1974-06-01	0.78688	0.967749	0.7679	0.18405	ARHGEF11;FGD4;GNG10;PRPF38B;GNGT2;SOS2
Cytosolic Sensors Of Pathogen-Associated DNA R-HSA-1834949	1963-05-01	0.790493	0.970545	0.750293	0.176393	POLR3GL;EP300;DDX41;POLR2H;TRIM32
Signaling By MET R-HSA-6806834	1963-05-01	0.790493	0.970545	0.750293	0.176393	SPINT2;CRK;STAM2;EPS15;MUC20
Deactivation Of Beta-Catenin Transactivating Complex R-HSA-3769402	1940-03-01	0.794859	0.973418	0.7058	0.162046	BCL9;CTNNBIP1;CBY1
Signaling By NTRKs R-HSA-166520	11/130	0.795302	0.973418	0.804183	0.184184	PPP2R1B;RRAD;NAB1;RPS6KA1;EP300;ID3;MAPK14;DNAL4;F3;CRK;MAPK13
Signaling By ROBO Receptors R-HSA-376176	18/205	0.79535	0.973418	0.837132	0.191681	PSMD10;RPL36A;CXCR4;MAGOHB;PSMA7;PSMB8;CDC42;NELL2;PPP3CB;PSMA3;PSMA1;PSMB3;ELOB;PKN2;ETF1;PRKACB;RSL24D1;SOS2
SUMOylation Of DNA Damage Response And Repair Proteins R-HSA-3108214	1975-06-01	0.797523	0.973418	0.756736	0.171207	RNF168;BLM;STAG2;CETN2;TDG;NUP37
Activation Of Kainate Receptors Upon Glutamate Binding R-HSA-451326	2028-02-01	0.799233	0.973418	0.669678	0.150077	GNG10;GNGT2
Antigen Presentation: Folding, Assembly, Peptide Loading Of Class I MHC R-HSA-983170	2028-02-01	0.799233	0.973418	0.669678	0.150077	SEC24A;HLA-G
Disassembly Of Destruction Complex And Recruitment Of AXIN To Membrane R-HSA-4641262	2028-02-01	0.799233	0.973418	0.669678	0.150077	PPP2R1B;PPP2R5B
Downstream Signal Transduction R-HSA-186763	2028-02-01	0.799233	0.973418	0.669678	0.150077	PDGFA;CRK
Cytokine Signaling In Immune System R-HSA-1280215	62/661	0.802216	0.973418	0.898903	0.198097	APP;CNTF;CD80;UBE2D1;IL1RAP;IFI30;IL18BP;PPP2R1B;TRIM5;RPS6KA1;ITGAX;ELOB;MAP3K8;MAP3K7;KPNA1;EDARADD;MAP2K4;IL15RA;GSTO1;MMP1;PRKCD;UBE2E1;IL18;TALDO1;HLA-G;EDAR;FCER2;PSMA3;ADAM17;VAMP7;ZEB1;PSMA1;CRK;SOS2;BIRC2;PSMD10;RNASEL;PTAFR;FPR1;IL20RB;TNFRSF11A;PSMA7;FOXO1;IL22RA2;CDC42;MAPK8;MUC1;PSMB3;HMOX1;H3C7;N4BP1;SOCS5;MAPK14;PSMB8;SMAD7;TNIP2;TNFSF4;PTPN9;PKN2;ABCE1;CRLF1;NUP37
Constitutive Signaling By NOTCH1 HD Domain Mutants R-HSA-2691232	2015-01-01	0.804245	0.973418	0.62194	0.135491	ADAM17
EPHA-mediated Growth Cone Collapse R-HSA-3928663	2015-01-01	0.804245	0.973418	0.62194	0.135491	MYL6
Gastrin-CREB Signaling Pathway Via PKC And MAPK R-HSA-881907	2015-01-01	0.804245	0.973418	0.62194	0.135491	RPS6KA1
Membrane Binding And Targetting Of GAG Proteins R-HSA-174490	2015-01-01	0.804245	0.973418	0.62194	0.135491	VPS37A
Mismatch Repair R-HSA-5358508	2015-01-01	0.804245	0.973418	0.62194	0.135491	PCNA
N-Glycan Antennae Elongation R-HSA-975577	2015-01-01	0.804245	0.973418	0.62194	0.135491	ST3GAL4
Synthesis Of Prostaglandins (PG) And Thromboxanes (TX) R-HSA-2162123	2015-01-01	0.804245	0.973418	0.62194	0.135491	TBXAS1
p130Cas Linkage To MAPK Signaling For Integrins R-HSA-372708	2015-01-01	0.804245	0.973418	0.62194	0.135491	CRK
Ion Channel Transport R-HSA-983712	14/164	0.806986	0.975921	0.811793	0.174088	ATP6V0B;ATP6V0E1;NEDD4L;ATP11B;ATP2B1;MCOLN1;TPCN2;BEST4;ANO10;ATP6V1E1;ATP6V0D1;TRPM5;ATP6V1C1;ATP9A
Carboxyterminal Post-Translational Modifications Of Tubulin R-HSA-8955332	1941-03-01	0.808564	0.97607	0.687194	0.146026	SVBP;TTL;TTLL8
Intra-Golgi Traffic R-HSA-6811438	1941-03-01	0.808564	0.97607	0.687194	0.146026	COG3;COG2;RAB33B
Complement Cascade R-HSA-166658	1953-04-01	0.809129	0.97607	0.710492	0.15048	C4A;PROS1;CD59;PSMA7
rRNA Processing In Nucleus And Cytosol R-HSA-8868773	16/186	0.810416	0.97664	0.818514	0.172058	LTV1;DDX47;WDR3;SPPL2A;RPL36A;NOC4L;RRP7A;EBNA1BP2;TBL3;EXOSC10;NOL11;RIOK1;NOL12;RSL24D1;UTP14A;NOP10
Sensory Processing Of Sound By Inner Hair Cells Of Cochlea R-HSA-9662360	1965-05-01	0.812661	0.97664	0.725215	0.15044	ESPNL;CAPZA2;TWF1;ATP2B1;SYN1
Regulation Of TP53 Activity Thru Phosphorylation R-HSA-6804756	1988-07-01	0.814151	0.97664	0.751948	0.154607	RFC5;BARD1;BLM;RRAD;TAF11;PRKAG1;MAPK14
Class C/3 (Metabotropic Glutamate/Pheromone Receptors) R-HSA-420499	2029-02-01	0.815021	0.97664	0.644845	0.131897	GRM5;TAS2R30
FGFR1 Mutant Receptor Activation R-HSA-1839124	2029-02-01	0.815021	0.97664	0.644845	0.131897	FGFR1OP2;ERLIN2
G1/S-Specific Transcription R-HSA-69205	2029-02-01	0.815021	0.97664	0.644845	0.131897	PCNA;CDK1
Interaction Between L1 And Ankyrins R-HSA-445095	2029-02-01	0.815021	0.97664	0.644845	0.131897	SCN5A;SCN3A
Major Pathway Of rRNA Processing In Nucleolus And Cytosol R-HSA-6791226	15/176	0.815286	0.97664	0.810264	0.165469	LTV1;DDX47;WDR3;SPPL2A;RPL36A;NOC4L;RRP7A;EBNA1BP2;TBL3;EXOSC10;NOL11;RIOK1;NOL12;RSL24D1;UTP14A
Selenoamino Acid Metabolism R-HSA-2408522	9/111	0.819287	0.97664	0.767614	0.153001	AIMP2;RARS1;RPL36A;HNMT;EEF1E1;RSL24D1;PAPSS2;PSTK;GNMT
Degradation Of Extracellular Matrix R-HSA-1474228	8/100	0.820692	0.97664	0.756536	0.149497	ADAM17;NCSTN;CAPN12;CAPNS2;MMP1;TIMP2;MMP19;CAPN15
Bile Acid And Bile Salt Metabolism R-HSA-194068	1942-03-01	0.821487	0.97664	0.669542	0.131658	ACOT8;RXRA;OSBP
RND3 GTPase Cycle R-HSA-9696264	1942-03-01	0.821487	0.97664	0.669542	0.131658	ARHGAP21;KCTD13;TNFAIP1
Transport Of Mature mRNAs Derived From Intronless Transcripts R-HSA-159234	1942-03-01	0.821487	0.97664	0.669542	0.131658	SLBP;ALYREF;NUP37
Biosynthesis Of DHA-derived SPMs R-HSA-9018677	2016-01-01	0.824419	0.97664	0.58045	0.112071	LTA4H
Metabolism Of Angiotensinogen To Angiotensins R-HSA-2022377	2016-01-01	0.824419	0.97664	0.58045	0.112071	ATP6AP2
Metabolism Of Amine-Derived Hormones R-HSA-209776	2016-01-01	0.824419	0.97664	0.58045	0.112071	PEMT
Recycling Of Bile Acids And Salts R-HSA-159418	2016-01-01	0.824419	0.97664	0.58045	0.112071	RXRA
STING Mediated Induction Of Host Immune Responses R-HSA-1834941	2016-01-01	0.824419	0.97664	0.58045	0.112071	DDX41
Spry Regulation Of FGF Signaling R-HSA-1295596	2016-01-01	0.824419	0.97664	0.58045	0.112071	MKNK1
TGF-beta Receptor Signaling In EMT (Epithelial To Mesenchymal Transition) R-HSA-2173791	2016-01-01	0.824419	0.97664	0.58045	0.112071	F11R
Transcription Of E2F Targets Under Negative Control By P107 (RBL1) And P130 (RBL2) In Complex With HDAC1 R-HSA-1362300	2016-01-01	0.824419	0.97664	0.58045	0.112071	CDK1
VLDLR Internalisation And Degradation R-HSA-8866427	2016-01-01	0.824419	0.97664	0.58045	0.112071	NR1H2
Metabolism Of Steroids R-HSA-8957322	12/145	0.825952	0.977657	0.784747	0.150059	PLPP6;MBD4;ACOT8;LMBR1;RXRA;SEC24A;HMGCS1;NFYA;OSBP;PMVK;HSD17B11;FDFT1
FGFR2 Mutant Receptor Activation R-HSA-1839126	1930-02-01	0.829689	0.979682	0.621785	0.11609	POLR2H;POLR2J
Signaling By CSF3 (G-CSF) R-HSA-9674555	1930-02-01	0.829689	0.979682	0.621785	0.11609	UBE2D1;ELOB
Triglyceride Metabolism R-HSA-8979227	1930-02-01	0.829689	0.979682	0.621785	0.11609	ABHD5;PRKACB
MAPK1/MAPK3 Signaling R-HSA-5684996	23/265	0.834904	0.981367	0.82611	0.149062	PSMD10;PHB1;DUSP2;PPP2R5B;PDGFA;IQGAP1;ABHD17C;RASAL3;RASGRP1;PSMA7;PSMB8;DUSP12;PSMA3;MRAS;PPP2R1B;PSMA1;RASGEF1A;ABHD17B;PSMB3;CDK1;PRKG2;RCE1;LAMTOR3
Class A/1 (Rhodopsin-like Receptors) R-HSA-373076	22/255	0.838172	0.981367	0.820727	0.144885	P2RY12;APP;CXCL9;OPN3;P2RY14;PTAFR;GPR55;FPR1;CXCR4;LPAR4;AVPR1A;CNOT6;MC1R;ADORA2B;P2RY1;GNRH1;CCR8;FFAR3;S1PR3;INSL3;CCL28;CCR3
Muscle Contraction R-HSA-397014	15/180	0.840199	0.981367	0.790472	0.137634	KCNK5;KCNK7;AHCYL1;KCNK9;NPRL2;KCNK13;ITPR2;ATP2B1;MYL6;ALDH2;CALD1;TCAP;PKN2;SCN5A;SCN3A
Aberrant Regulation Of Mitotic G1/S Transition In Cancer Due To RB1 Defects R-HSA-9659787	2017-01-01	0.842515	0.981367	0.544146	0.0932471	RB1
Activation Of IRF3/IRF7 Mediated By TBK1/IKK Epsilon R-HSA-936964	2017-01-01	0.842515	0.981367	0.544146	0.0932471	TLR4
Assembly Of HIV Virion R-HSA-175474	2017-01-01	0.842515	0.981367	0.544146	0.0932471	VPS37A
GAB1 Signalosome R-HSA-180292	2017-01-01	0.842515	0.981367	0.544146	0.0932471	PAG1
KSRP (KHSRP) Binds And Destabilizes mRNA R-HSA-450604	2017-01-01	0.842515	0.981367	0.544146	0.0932471	MAPK14
MyD88 Deficiency (TLR2/4) R-HSA-5602498	2017-01-01	0.842515	0.981367	0.544146	0.0932471	TLR4
Norepinephrine Neurotransmitter Release Cycle R-HSA-181430	2017-01-01	0.842515	0.981367	0.544146	0.0932471	SLC18A2
Regulation Of TLR By Endogenous Ligand R-HSA-5686938	2017-01-01	0.842515	0.981367	0.544146	0.0932471	TLR4
Signaling By Cytosolic FGFR1 Fusion Mutants R-HSA-1839117	2017-01-01	0.842515	0.981367	0.544146	0.0932471	FGFR1OP2
Synthesis, Secretion, And Deacylation Of Ghrelin R-HSA-422085	2017-01-01	0.842515	0.981367	0.544146	0.0932471	IGF1
Trafficking Of GluR2-containing AMPA Receptors R-HSA-416993	2017-01-01	0.842515	0.981367	0.544146	0.0932471	PRKCB
Defective TPR May Confer Susceptibility Towards Thyroid Papillary Carcinoma (TPC) R-HSA-5619107	1931-02-01	0.843299	0.981367	0.600316	0.102314	MAP4K5;NUP37
Regulation Of MECP2 Expression And Activity R-HSA-9022692	1931-02-01	0.843299	0.981367	0.600316	0.102314	HDAC3;AGO4
Sealing Of Nuclear Envelope (NE) By ESCRT-III R-HSA-9668328	1931-02-01	0.843299	0.981367	0.600316	0.102314	VPS4A;TUBA8
Thrombin Signaling Thru Proteinase Activated Receptors (PARs) R-HSA-456926	1931-02-01	0.843299	0.981367	0.600316	0.102314	GNG10;GNGT2
TAK1-dependent IKK And NF-kappa-B Activation R-HSA-445989	1944-03-01	0.845108	0.982683	0.636822	0.107172	APP;MAP3K7;N4BP1
Glycosaminoglycan Metabolism R-HSA-1630316	9/115	0.849339	0.986812	0.738509	0.120596	HS3ST3A1;B3GAT3;GLB1;SDC2;HEXB;ST3GAL4;HMMR;LYVE1;PAPSS2
Disorders Of Transmembrane Transporters R-HSA-5619115	14/171	0.851482	0.987749	0.775342	0.124657	PSMD10;SLC35A1;ERLIN2;AVPR1A;PSMA7;PSMB8;SLC2A9;LMBRD1;PSMA3;PSMA1;PSMB3;SLC17A5;MAP4K5;NUP37
Phase 0 - Rapid Depolarisation R-HSA-5576892	1932-02-01	0.855914	0.987749	0.580278	0.0902831	SCN5A;SCN3A
RAF/MAP Kinase Cascade R-HSA-5673001	22/259	0.857416	0.987749	0.806722	0.1241	PSMD10;PHB1;DUSP2;PPP2R5B;PDGFA;IQGAP1;ABHD17C;RASAL3;RASGRP1;PSMA7;PSMB8;DUSP12;PSMA3;MRAS;PPP2R1B;PSMA1;RASGEF1A;ABHD17B;PSMB3;PRKG2;RCE1;LAMTOR3
Biosynthesis Of Specialized Proresolving Mediators (SPMs) R-HSA-9018678	2018-01-01	0.858746	0.987749	0.512114	0.0779856	LTA4H
IRAK4 Deficiency (TLR2/4) R-HSA-5603041	2018-01-01	0.858746	0.987749	0.512114	0.0779856	TLR4
Lewis Blood Group Biosynthesis R-HSA-9037629	2018-01-01	0.858746	0.987749	0.512114	0.0779856	ST3GAL4
Phosphorylation Of CD3 And TCR Zeta Chains R-HSA-202427	2018-01-01	0.858746	0.987749	0.512114	0.0779856	PAG1
Regulation Of NF-kappa B Signaling R-HSA-9758274	2018-01-01	0.858746	0.987749	0.512114	0.0779856	N4BP1
Regulation Of Signaling By CBL R-HSA-912631	2018-01-01	0.858746	0.987749	0.512114	0.0779856	CRK
SUMOylation Of Transcription Factors R-HSA-3232118	2018-01-01	0.858746	0.987749	0.512114	0.0779856	PIAS3
Scavenging By Class A Receptors R-HSA-3000480	2018-01-01	0.858746	0.987749	0.512114	0.0779856	FTL
Signaling By FLT3 Fusion Proteins R-HSA-9703465	2018-01-01	0.858746	0.987749	0.512114	0.0779856	GOLGB1
Extra-nuclear Estrogen Signaling R-HSA-9009391	1970-05-01	0.859898	0.987749	0.669272	0.101021	GNG10;GNGT2;GNAI3;S1PR3;UHMK1
Signaling By Insulin Receptor R-HSA-74752	1970-05-01	0.859898	0.987749	0.669272	0.101021	ATP6V0B;ATP6V0E1;ATP6V1E1;ATP6V0D1;ATP6V1C1
Visual Phototransduction R-HSA-2187338	1982-06-01	0.860835	0.987749	0.68681	0.10292	RBP4;RCVRN;APOM;SDC2;GUCA1B;PDE6B
Signaling By FGFR In Disease R-HSA-1226099	1958-04-01	0.861044	0.987749	0.644554	0.0964313	FGFR1OP2;POLR2H;ERLIN2;POLR2J
Viral Messenger RNA Synthesis R-HSA-168325	1946-03-01	0.865964	0.988519	0.607145	0.0873751	POLR2H;POLR2J;NUP37
Cooperation Of Prefoldin And TriC/CCT In Actin And Tubulin Folding R-HSA-389958	1933-02-01	0.867593	0.988519	0.561533	0.0797559	CCT4;TUBA8
Detoxification Of Reactive Oxygen Species R-HSA-3299685	1933-02-01	0.867593	0.988519	0.561533	0.0797559	PRDX5;TXN2
Inwardly Rectifying K+ Channels R-HSA-1296065	1933-02-01	0.867593	0.988519	0.561533	0.0797559	GNG10;GNGT2
Transcriptional Regulation By AP-2 (TFAP2) Family Of Transcription Factors R-HSA-8864260	1933-02-01	0.867593	0.988519	0.561533	0.0797559	KDM5B;EP300
DDX58/IFIH1-mediated Induction Of Interferon-Alpha/Beta R-HSA-168928	1971-05-01	0.868041	0.988519	0.6591	0.0932733	APP;TRIM4;UBE2D1;EP300;FADD
Potassium Channels R-HSA-1296071	1995-07-01	0.870005	0.988519	0.691905	0.0963523	GNG10;KCNK7;GNGT2;KCNK9;KCNK13;KCNMB4;KCNN1
Cell Surface Interactions At Vascular Wall R-HSA-202733	10/130	0.872727	0.988519	0.724651	0.0986483	FCER1G;SELPLG;MMP1;PROS1;SDC2;ITGAX;CD47;CD58;F11R;GP6
Defective B3GALT6 Causes EDSP2 And SEMDJL1 R-HSA-4420332	2019-01-01	0.873305	0.988519	0.48364	0.0655187	SDC2
Defective B4GALT7 Causes EDS, Progeroid Type R-HSA-3560783	2019-01-01	0.873305	0.988519	0.48364	0.0655187	SDC2
Nuclear Events Stimulated By ALK Signaling In Cancer R-HSA-9725371	2019-01-01	0.873305	0.988519	0.48364	0.0655187	BCL2A1
Other Semaphorin Interactions R-HSA-416700	2019-01-01	0.873305	0.988519	0.48364	0.0655187	PLXNC1
RHO GTPases Activate CIT R-HSA-5625900	2019-01-01	0.873305	0.988519	0.48364	0.0655187	MYL6
Regulation Of FZD By Ubiquitination R-HSA-4641263	2019-01-01	0.873305	0.988519	0.48364	0.0655187	FZD6
Regulation Of TP53 Activity Thru Methylation R-HSA-6804760	2019-01-01	0.873305	0.988519	0.48364	0.0655187	EP300
Syndecan Interactions R-HSA-3000170	2019-01-01	0.873305	0.988519	0.48364	0.0655187	SDC2
Transcription Of E2F Targets Under Negative Control By DREAM Complex R-HSA-1362277	2019-01-01	0.873305	0.988519	0.48364	0.0655187	PCNA
Ion Homeostasis R-HSA-5578775	1947-03-01	0.875434	0.989646	0.593319	0.0789326	AHCYL1;ITPR2;ATP2B1
HSF1-dependent Transactivation R-HSA-3371571	1934-02-01	0.878396	0.989646	0.54396	0.0705283	MRPL18;EP300
Rev-mediated Nuclear Export Of HIV RNA R-HSA-165054	1934-02-01	0.878396	0.989646	0.54396	0.0705283	RANBP1;NUP37
Transport Of Ribonucleoproteins Into Host Nucleus R-HSA-168271	1934-02-01	0.878396	0.989646	0.54396	0.0705283	KPNA1;NUP37
Transport Of SLBP Independent Mature mRNA R-HSA-159227	1934-02-01	0.878396	0.989646	0.54396	0.0705283	ALYREF;NUP37
Vpr-mediated Nuclear Import Of PICs R-HSA-180910	1934-02-01	0.878396	0.989646	0.54396	0.0705283	KPNA1;NUP37
Activation Of NMDA Receptors And Postsynaptic Events R-HSA-442755	1973-05-01	0.883132	0.993437	0.639655	0.079497	RPS6KA1;PRKAG1;CAMK1;PRKACB;GIT1
Sensory Processing Of Sound R-HSA-9659379	1973-05-01	0.883132	0.993437	0.639655	0.079497	ESPNL;CAPZA2;TWF1;ATP2B1;SYN1
Ion Transport By P-type ATPases R-HSA-936837	1948-03-01	0.884305	0.993759	0.580106	0.0713262	ATP11B;ATP2B1;ATP9A
Chaperone Mediated Autophagy R-HSA-9613829	2020-01-01	0.886364	0.993759	0.458164	0.055267	LAMP2
Initial Triggering Of Complement R-HSA-166663	2020-01-01	0.886364	0.993759	0.458164	0.055267	C4A
Processing Of Intronless Pre-mRNAs R-HSA-77595	2020-01-01	0.886364	0.993759	0.458164	0.055267	CSTF2
GPCR Ligand Binding R-HSA-500792	31/363	0.886844	0.993759	0.810822	0.0973686	APP;CXCL9;PTAFR;FPR1;CXCR4;ADM;LPAR4;GNG10;GRM5;GNGT2;WNT11;ADGRE3;P2RY1;CCR8;FFAR3;S1PR3;INSL3;CCR3;P2RY12;TAS2R30;OPN3;P2RY14;FZD6;GPR55;AVPR1A;CNOT6;MC1R;ADORA2B;GNAS;GNRH1;CCL28
Negative Regulators Of DDX58/IFIH1 Signaling R-HSA-936440	1935-02-01	0.88838	0.993883	0.527451	0.0624268	TRIM4;UBE2D1
Signaling By FGFR1 In Disease R-HSA-5655302	1935-02-01	0.88838	0.993883	0.527451	0.0624268	FGFR1OP2;ERLIN2
Interferon Gamma Signaling R-HSA-877300	1986-06-01	0.889011	0.993883	0.652346	0.0767455	TRIM5;PRKCD;PTAFR;IFI30;HLA-G;SMAD7
Chondroitin Sulfate/Dermatan Sulfate Metabolism R-HSA-1793185	1949-03-01	0.892607	0.994056	0.567469	0.0644695	B3GAT3;HEXB;SDC2
Signaling By ERBB2 R-HSA-1227986	1949-03-01	0.892607	0.994056	0.567469	0.0644695	PRKCE;PRKCD;RNF41
Nuclear Envelope (NE) Reassembly R-HSA-2995410	1975-05-01	0.896719	0.994056	0.62132	0.0677315	CCNB1;VPS4A;CDK1;NUP37;TUBA8
Formation Of Fibrin Clot (Clotting Cascade) R-HSA-140877	1936-02-01	0.897598	0.994056	0.511914	0.0553035	PROS1;F3
Interactions Of Rev With Host Cellular Proteins R-HSA-177243	1936-02-01	0.897598	0.994056	0.511914	0.0553035	RANBP1;NUP37
Blood Group Systems Biosynthesis R-HSA-9033658	2021-01-01	0.898078	0.994056	0.435235	0.0467872	ST3GAL4
Common Pathway Of Fibrin Clot Formation R-HSA-140875	2021-01-01	0.898078	0.994056	0.435235	0.0467872	PROS1
Growth Hormone Receptor Signaling R-HSA-982772	2021-01-01	0.898078	0.994056	0.435235	0.0467872	ADAM17
Intrinsic Pathway Of Fibrin Clot Formation R-HSA-140837	2021-01-01	0.898078	0.994056	0.435235	0.0467872	PROS1
Negative Regulation Of NMDA Receptor-Mediated Neuronal Transmission R-HSA-9617324	2021-01-01	0.898078	0.994056	0.435235	0.0467872	CAMK1
Synaptic Adhesion-Like Molecules R-HSA-8849932	2021-01-01	0.898078	0.994056	0.435235	0.0467872	FLOT1
Canonical Retinoid Cycle In Rods (Twilight Vision) R-HSA-2453902	2021-01-01	0.898078	0.994056	0.435235	0.0467872	RBP4
Xenobiotics R-HSA-211981	2021-01-01	0.898078	0.994056	0.435235	0.0467872	CYP2J2
Peptide Ligand-Binding Receptors R-HSA-375276	11/147	0.901501	0.997084	0.703095	0.0729066	APP;CNOT6;CXCL9;MC1R;FPR1;CCR8;CXCR4;AVPR1A;INSL3;CCL28;CCR3
Developmental Biology R-HSA-1266738	82/905	0.90595	0.997633	0.86317	0.0852564	CNTNAP1;NAB1;ARPC1A;CLTB;KRT23;SLC2A4;MED14;PPP3CB;DPYSL4;CDH2;SALL4;RPS6KA1;EP300;ELOB;SCN5A;PLXNC1;PRKACB;GIT1;ACTR3;ARHGEF11;PSENEN;H2AC6;MED8;MED27;MED28;MED23;STX1B;H2BC13;MYL6;PSMA3;H2BC14;KAT2A;H2AJ;MED24;PSMA1;TBPL2;MED21;HOXB4;COL6A3;ETF1;SOS2;PSMD10;CEBPA;HDAC3;CBFB;SDC2;ARPC4-TTLL3;RPL36A;CXCR4;ACVR1B;PSMA7;FOXO1;CDC42;NEUROD1;EFNB1;NCSTN;MAPK8;RXRA;PSMB3;PERP;CLTCL1;POLR2H;SCN3A;POLR2…
Defective B3GALTL Causes PpS R-HSA-5083635	1937-02-01	0.906102	0.997633	0.497264	0.0490318	ADAMTSL4;THSD1
Interactions Of Vpr With Host Cellular Proteins R-HSA-176033	1937-02-01	0.906102	0.997633	0.497264	0.0490318	KPNA1;NUP37
MAP2K And MAPK Activation R-HSA-5674135	1937-02-01	0.906102	0.997633	0.497264	0.0490318	IQGAP1;LAMTOR3
Signaling By FGFR3 R-HSA-5654741	1937-02-01	0.906102	0.997633	0.497264	0.0490318	GALNT3;MKNK1
PI5P, PP2A And IER3 Regulate PI3K/AKT Signaling R-HSA-6811558	7/101	0.906126	0.997633	0.647558	0.0638342	PPP2R1B;CD80;PPP2R5B;PDGFA;PIP4K2B;IL1RAP;ICOS
Nephrin Family Interactions R-HSA-373753	2022-01-01	0.908584	0.999075	0.41449	0.0397362	IQGAP1
SARS-CoV-2-host Interactions R-HSA-9705683	14/183	0.908814	0.999075	0.719879	0.0688314	UVRAG;SEC24A;REXO2;HLA-G;MAP1LC3B;SNRPD2;TRIM4;VPS41;SNRPE;GEMIN7;SNRPF;MAP3K7;SNRPB;NUP37
Axon Guidance R-HSA-422475	44/510	0.910787	0.999869	0.819085	0.0765406	PSMD10;CNTNAP1;SDC2;ARPC1A;CLTB;ARPC4-TTLL3;RPL36A;CXCR4;PSMA7;CDC42;EFNB1;NCSTN;PPP3CB;MAPK8;DPYSL4;PSMB3;CLTCL1;RPS6KA1;ELOB;PLXNC1;SCN5A;PRKACB;SCN3A;GIT1;ACTR3;PSENEN;ARHGEF11;SIAH2;LIMK1;MAGOHB;MAPK14;PSMB8;MAPK13;NELL2;MYL6;PSMA3;EFNA3;PSMA1;FES;COL6A3;PKN2;ETF1;RSL24D1;SOS2
Binding And Uptake Of Ligands By Scavenger Receptors R-HSA-2173782	1938-02-01	0.913942	0.999869	0.483429	0.0435029	HBA1;FTL
Fanconi Anemia Pathway R-HSA-6783310	1938-02-01	0.913942	0.999869	0.483429	0.0435029	DCLRE1A;FANCE
O-glycosylation Of TSR Domain-Containing Proteins R-HSA-5173214	1938-02-01	0.913942	0.999869	0.483429	0.0435029	ADAMTSL4;THSD1
SUMOylation Of Ubiquitinylation Proteins R-HSA-3232142	1938-02-01	0.913942	0.999869	0.483429	0.0435029	VHL;NUP37
Signaling By PDGF R-HSA-186797	1952-03-01	0.914395	0.999869	0.532651	0.0476684	COL6A3;PDGFA;CRK
tRNA Processing R-HSA-72306	7/103	0.916086	0.999869	0.634007	0.0555676	DUS2;URM1;CSTF2;TRMT12;CDKAL1;HSD17B10;NUP37
Extracellular Matrix Organization R-HSA-1474244	22/275	0.917393	0.999869	0.75513	0.0651065	CD151;MMP1;SDC2;ICAM2;PDGFA;ICAM4;ITGAE;F11R;CAPN15;NCSTN;ADAM17;CAPN12;DMTF1;ITGAD;CAPNS2;COL5A2;TIMP2;ITGAX;MMP19;COL6A3;CD47;COLGALT1
RHOBTB2 GTPase Cycle R-HSA-9013418	2023-01-01	0.918008	0.999869	0.395631	0.0338459	TWF1
Peptide Hormone Metabolism R-HSA-2980736	1979-05-01	0.919832	0.999869	0.587625	0.0491042	EXOC8;EXOC7;ATP6AP2;EXOC5;IGF1
DAP12 Interactions R-HSA-2172127	1939-02-01	0.921163	0.999869	0.470341	0.0386234	KIR2DS4;SIRPB1
Signaling By FGFR2 In Disease R-HSA-5655253	1939-02-01	0.921163	0.999869	0.470341	0.0386234	POLR2H;POLR2J
Transport Of Vitamins, Nucleosides, And Related Molecules R-HSA-425397	1939-02-01	0.921163	0.999869	0.470341	0.0386234	SLC5A6;SLC35A1
Drug ADME R-HSA-9748784	1980-05-01	0.924844	0.999869	0.579762	0.0452971	GGT7;GMPS;HPRT1;GGT1;CES2
Basigin Interactions R-HSA-210991	2024-01-01	0.926461	0.999869	0.378412	0.0289045	MMP1
Estrogen-dependent Nuclear Events Downstream Of ESR-membrane Signaling R-HSA-9634638	2024-01-01	0.926461	0.999869	0.378412	0.0289045	UHMK1
Plasma Lipoprotein Remodeling R-HSA-8963899	2024-01-01	0.926461	0.999869	0.378412	0.0289045	LMF1
Interleukin-2 Family Signaling R-HSA-451927	1940-02-01	0.927811	0.999869	0.457942	0.0343123	IL15RA;SOS2
NS1 Mediated Effects On Host Pathways R-HSA-168276	1940-02-01	0.927811	0.999869	0.457942	0.0343123	KPNA1;NUP37
Non-integrin membrane-ECM Interactions R-HSA-3000171	1940-02-01	0.927811	0.999869	0.457942	0.0343123	SDC2;PDGFA
Antiviral Mechanism By IFN-stimulated Genes R-HSA-1169410	1981-05-01	0.929575	0.999869	0.572107	0.0417797	RNASEL;UBE2E1;ABCE1;KPNA1;NUP37
Paradoxical Activation Of RAF Signaling By Kinase Inactive BRAF R-HSA-6802955	1941-02-01	0.933926	0.999869	0.446179	0.0304998	PHB1;IQGAP1
Signaling By SCF-KIT R-HSA-1433557	1941-02-01	0.933926	0.999869	0.446179	0.0304998	FER;FES
Transport Of Mature mRNA Derived From An Intronless Transcript R-HSA-159231	1941-02-01	0.933926	0.999869	0.446179	0.0304998	ALYREF;NUP37
Signaling By FGFR R-HSA-190236	1982-05-01	0.934039	0.999869	0.56465	0.0385303	TIA1;GALNT3;MKNK1;POLR2H;POLR2J
Constitutive Signaling By AKT1 E17K In Cancer R-HSA-5674400	2025-01-01	0.934042	0.999869	0.362628	0.0247434	FOXO1
Interleukin-7 Signaling R-HSA-1266695	2025-01-01	0.934042	0.999869	0.362628	0.0247434	H3C7
Signaling By FGFR2 R-HSA-5654738	1969-04-01	0.934349	0.999869	0.535198	0.0363426	TIA1;MKNK1;POLR2H;POLR2J
SLC Transporter Disorders R-HSA-5619102	1995-06-01	0.93515	0.999869	0.58613	0.039299	SLC2A9;SLC35A1;SLC17A5;AVPR1A;MAP4K5;NUP37
Negative Regulation Of PI3K/AKT Network R-HSA-199418	7/108	0.937077	0.999869	0.602479	0.0391551	PPP2R1B;CD80;PPP2R5B;PDGFA;PIP4K2B;IL1RAP;ICOS
Assembly Of Collagen Fibrils And Other Multimeric Structures R-HSA-2022090	1956-03-01	0.937184	0.999869	0.492358	0.031942	CD151;COL5A2;COL6A3
Signaling By ERBB4 R-HSA-1236394	1956-03-01	0.937184	0.999869	0.492358	0.031942	PSENEN;ADAM17;NCSTN
Stimuli-sensing Channels R-HSA-2672351	1996-06-01	0.939045	0.999869	0.57959	0.0364515	BEST4;NEDD4L;ANO10;TRPM5;MCOLN1;TPCN2
Nervous System Development R-HSA-9675108	45/535	0.939718	0.999869	0.796084	0.0494967	PSMD10;CNTNAP1;NAB1;SDC2;ARPC1A;CLTB;ARPC4-TTLL3;RPL36A;CXCR4;PSMA7;CDC42;EFNB1;NCSTN;PPP3CB;MAPK8;DPYSL4;PSMB3;CLTCL1;RPS6KA1;ELOB;PLXNC1;SCN5A;PRKACB;SCN3A;GIT1;ACTR3;PSENEN;ARHGEF11;SIAH2;LIMK1;MAGOHB;MAPK14;PSMB8;MAPK13;NELL2;MYL6;PSMA3;EFNA3;PSMA1;FES;COL6A3;PKN2;ETF1;RSL24D1;SOS2
ATF4 Activates Genes In Response To Endoplasmic Reticulum Stress R-HSA-380994	2026-01-01	0.940842	0.999869	0.348106	0.0212274	NFYA
Endogenous Sterols R-HSA-211976	2026-01-01	0.940842	0.999869	0.348106	0.0212274	RXRA
VEGFR2 Mediated Vascular Permeability R-HSA-5218920	2026-01-01	0.940842	0.999869	0.348106	0.0212274	PKN2
SARS-CoV Infections R-HSA-9679506	28/352	0.943318	0.999869	0.749793	0.0437519	RB1;ZDHHC20;SDC2;MAGT1;ZDHHC2;ZDHHC3;CD79B;MAP1LC3B;SNRPD2;TRIM4;ST3GAL4;SUDS3;VHL;MAP3K7;UVRAG;PARP4;SEC24A;EDEM2;PARP16;REXO2;HLA-G;BRMS1L;VPS41;SNRPE;GEMIN7;SNRPF;SNRPB;NUP37
CREB1 Phosphorylation Thru NMDA Receptor-Mediated Activation Of RAS Signaling R-HSA-442742	2027-01-01	0.946942	0.999869	0.334702	0.0182472	RPS6KA1
FLT3 Signaling In Disease R-HSA-9682385	2027-01-01	0.946942	0.999869	0.334702	0.0182472	GOLGB1
HSF1 Activation R-HSA-3371511	2027-01-01	0.946942	0.999869	0.334702	0.0182472	MRPL18
Keratan Sulfate Biosynthesis R-HSA-2022854	2027-01-01	0.946942	0.999869	0.334702	0.0182472	ST3GAL4
Negative Regulation Of FGFR3 Signaling R-HSA-5654732	2027-01-01	0.946942	0.999869	0.334702	0.0182472	MKNK1
Postmitotic Nuclear Pore Complex (NPC) Reformation R-HSA-9615933	2027-01-01	0.946942	0.999869	0.334702	0.0182472	NUP37
Collagen Chain Trimerization R-HSA-8948216	1944-02-01	0.949457	0.999869	0.414251	0.0214853	COL5A2;COL6A3
Protein-protein Interactions At Synapses R-HSA-6794362	1986-05-01	0.949462	0.999869	0.536665	0.0278316	GRM5;DBNL;PPFIBP2;FLOT1;IL1RAP
EGR2 And SOX10-mediated Initiation Of Schwann Cell Myelination R-HSA-9619665	2028-01-01	0.952412	0.999869	0.32229	0.0157139	NAB1
MET Promotes Cell Motility R-HSA-8875878	2028-01-01	0.952412	0.999869	0.32229	0.0157139	CRK
Negative Regulation Of FGFR4 Signaling R-HSA-5654733	2028-01-01	0.952412	0.999869	0.32229	0.0157139	MKNK1
Prefoldin Mediated Transfer Of Substrate To CCT/TriC R-HSA-389957	2028-01-01	0.952412	0.999869	0.32229	0.0157139	CCT4
Recycling Pathway Of L1 R-HSA-437239	2028-01-01	0.952412	0.999869	0.32229	0.0157139	RPS6KA1
Neurotransmitter Receptors And Postsynaptic Signal Transmission R-HSA-112314	12/175	0.955053	0.999869	0.639408	0.0294056	GABRA2;GNG10;GNAL;GNGT2;PRKCB;RPS6KA1;PRKAG1;GNAI3;CAMK1;PRKACB;ADCY7;GIT1
Downregulation Of ERBB2 Signaling R-HSA-8863795	2029-01-01	0.957319	0.999869	0.310765	0.0135551	RNF41
Regulation Of Expression Of SLITs And ROBOs R-HSA-9010553	11/164	0.957344	0.999869	0.624472	0.0272225	PSMD10;PSMA3;PSMA1;PSMB3;RPL36A;ELOB;ETF1;MAGOHB;RSL24D1;PSMA7;PSMB8
Inositol Phosphate Metabolism R-HSA-1483249	1946-02-01	0.957803	0.999869	0.395384	0.0170464	IMPA2;NUDT3
Transmission Across Chemical Synapses R-HSA-112315	17/237	0.961025	0.999869	0.670704	0.0266638	GABRA2;PRKCB;PRKAG1;GNAI3;ADCY7;SYN1;GNG10;GNGT2;GNAL;ALDH2;RPS6KA1;ARL6IP5;CAMK1;PRKACB;SLC38A2;GIT1;SLC18A2
Generation Of Second Messenger Molecules R-HSA-202433	1930-01-01	0.96172	0.999869	0.300035	0.0117109	PKN2
Oncogenic MAPK Signaling R-HSA-6802957	1977-04-01	0.963311	0.999869	0.476367	0.017806	PHB1;MRAS;AGTRAP;IQGAP1
Diseases Associated With TLR Signaling Cascade R-HSA-5602358	1931-01-01	0.965668	0.999869	0.29002	0.010132	TLR4
Glutamate Binding, Activation Of AMPA Receptors And Synaptic Plasticity R-HSA-399721	1931-01-01	0.965668	0.999869	0.29002	0.010132	PRKCB
Late Endosomal Microautophagy R-HSA-9615710	1931-01-01	0.965668	0.999869	0.29002	0.010132	VPS37A
Negative Regulation Of FGFR1 Signaling R-HSA-5654726	1931-01-01	0.965668	0.999869	0.29002	0.010132	MKNK1
Negative Regulation Of FGFR2 Signaling R-HSA-5654727	1931-01-01	0.965668	0.999869	0.29002	0.010132	MKNK1
PERK Regulates Gene Expression R-HSA-381042	1931-01-01	0.965668	0.999869	0.29002	0.010132	NFYA
Striated Muscle Contraction R-HSA-390522	1931-01-01	0.965668	0.999869	0.29002	0.010132	TCAP
Metabolism Of Steroid Hormones R-HSA-196071	1932-01-01	0.969208	0.999869	0.280652	0.00877766	HSD17B11
Diseases Of Signal Transduction By Growth Factor Receptors And Second Messengers R-HSA-5663202	32/414	0.969448	0.999869	0.725992	0.0225266	PSMD10;PHB1;HDAC3;BCL2A1;DCTN1;CD80;HDAC11;PDGFA;IQGAP1;PSMA7;FOXO1;NCSTN;PPP2R1B;PSMB3;FGFR1OP2;EP300;POLR2H;ICOS;POLR2J;PSENEN;SMAD2;FZD6;PPP2R5B;AGTRAP;ERLIN2;PSMB8;KAT2A;PSMA3;ADAM17;MRAS;PSMA1;GOLGB1
ECM Proteoglycans R-HSA-3000178	1950-02-01	0.970704	0.999869	0.362367	0.0107744	DMTF1;ITGAX
SLC-mediated Transmembrane Transport R-HSA-425407	16/232	0.971448	0.999869	0.642798	0.0186202	SLC13A1;SLC36A1;SLC12A2;SLC35A1;AHCYL2;SLC20A1;CTNS;SLC1A5;SLC2A4;SLC5A6;SLC2A9;SLC6A6;SLC17A5;SLC15A3;SLC38A2;SLC18A2
Nuclear Import Of Rev Protein R-HSA-180746	1933-01-01	0.972383	0.999869	0.271869	0.00761369	NUP37
Signaling By High-Kinase Activity BRAF Mutants R-HSA-6802948	1933-01-01	0.972383	0.999869	0.271869	0.00761369	IQGAP1
Interferon Signaling R-HSA-913531	12/185	0.973145	0.999869	0.602163	0.0163924	RNASEL;TRIM5;PRKCD;PTAFR;UBE2E1;IFI30;ABCE1;HLA-G;PSMB8;KPNA1;SMAD7;NUP37
Collagen Biosynthesis And Modifying Enzymes R-HSA-1650814	1967-03-01	0.974127	0.999869	0.407523	0.0106828	COL5A2;COL6A3;COLGALT1
NEP/NS2 Interacts With Cellular Export Machinery R-HSA-168333	1934-01-01	0.975232	0.999869	0.263618	0.00661163	NUP37
SUMOylation Of SUMOylation Proteins R-HSA-4085377	1934-01-01	0.975232	0.999869	0.263618	0.00661163	NUP37
Sensory Processing Of Sound By Outer Hair Cells Of Cochlea R-HSA-9662361	1952-02-01	0.975634	0.999869	0.34784	0.00858031	ESPNL;TWF1
Signaling By Non-Receptor Tyrosine Kinases R-HSA-9006927	1952-02-01	0.975634	0.999869	0.34784	0.00858031	ARAP1;CRK
Aspirin ADME R-HSA-9749641	1935-01-01	0.977786	0.999869	0.255852	0.00574759	CES2
Export Of Viral Ribonucleoproteins From Nucleus R-HSA-168274	1935-01-01	0.977786	0.999869	0.255852	0.00574759	NUP37
NCAM1 Interactions R-HSA-419037	1935-01-01	0.977786	0.999869	0.255852	0.00574759	COL6A3
RHOBTB GTPase Cycle R-HSA-9706574	1935-01-01	0.977786	0.999869	0.255852	0.00574759	TWF1
Neuronal System R-HSA-112316	27/370	0.981224	0.999869	0.682064	0.0129285	KCNK7;KCNK9;PRKAG1;GNAI3;IL1RAP;ADCY7;GNG10;GRM5;GNGT2;ALDH2;RPS6KA1;ARL6IP5;FLOT1;KCNMB4;KCNN1;PRKACB;SLC38A2;SLC18A2;GIT1;GABRA2;DBNL;PRKCB;KCNK13;SYN1;PPFIBP2;GNAL;CAMK1
Cap-dependent Translation Initiation R-HSA-72737	6/114	0.981283	0.999869	0.482582	0.00911801	EIF2B3;EIF5;EIF4EBP1;RPL36A;EIF2B1;RSL24D1
Signaling By ALK Fusions And Activated Point Mutants R-HSA-9725370	1955-02-01	0.981556	0.999869	0.328104	0.00610803	BCL2A1;DCTN1
tRNA Processing In Nucleus R-HSA-6784531	1955-02-01	0.981556	0.999869	0.328104	0.00610803	CSTF2;NUP37
Formation Of Cornified Envelope R-HSA-6809371	1937-01-01	0.982132	0.999869	0.241616	0.00435627	PERP
RET Signaling R-HSA-8853659	1937-01-01	0.982132	0.999869	0.241616	0.00435627	PRKACB
Signaling By FGFR4 R-HSA-5654743	1937-01-01	0.982132	0.999869	0.241616	0.00435627	MKNK1
Signaling By RAF1 Mutants R-HSA-9656223	1938-01-01	0.983975	0.999869	0.235074	0.00379763	IQGAP1
Eukaryotic Translation Termination R-HSA-72764	1988-04-01	0.984165	0.999869	0.413771	0.00660463	N6AMT1;RPL36A;ETF1;RSL24D1
ISG15 Antiviral Mechanism R-HSA-1169408	1973-03-01	0.98434	0.999869	0.372487	0.00587916	UBE2E1;KPNA1;NUP37
Neurexins And Neuroligins R-HSA-6794361	1957-02-01	0.9847	0.999869	0.316143	0.00487434	GRM5;DBNL
Collagen Formation R-HSA-1474290	1989-04-01	0.985359	0.999869	0.408884	0.00603091	CD151;COL5A2;COL6A3;COLGALT1
Constitutive Signaling By Aberrant PI3K In Cancer R-HSA-2219530	1974-03-01	0.985613	0.999869	0.367223	0.00532159	CD80;PDGFA;ICOS
Transcriptional Regulation By MECP2 R-HSA-8986944	1958-02-01	0.98607	0.999869	0.310483	0.00435543	HDAC3;AGO4
Interleukin-3, Interleukin-5 And GM-CSF Signaling R-HSA-512988	1941-01-01	0.98844	0.999869	0.217413	0.00252801	CRK
RND1 GTPase Cycle R-HSA-9696273	1942-01-01	0.989632	0.999869	0.2121	0.00221051	TFRC
Regulation Of HSF1-mediated Heat Shock Response R-HSA-3371453	1978-03-01	0.989779	0.999869	0.347573	0.00357082	MRPL18;HSPA13;NUP37
SARS-CoV-2 Activates/Modulates Innate And Adaptive Immune Responses R-HSA-9705671	5/109	0.990272	0.999869	0.417527	0.00408165	SEC24A;TRIM4;MAP3K7;HLA-G;NUP37
Signaling By BRAF And RAF1 Fusions R-HSA-6802952	1962-02-01	0.990449	0.999869	0.28973	0.00278047	AGTRAP;IQGAP1
Keratinization R-HSA-6805567	1980-03-01	0.991399	0.999869	0.338513	0.00292423	PERP;KRT23;KRT10
Cellular Response To Heat Stress R-HSA-3371556	1996-04-01	0.991611	0.999869	0.377648	0.00318146	MRPL18;EP300;HSPA13;NUP37
Transport Of Bile Salts And Organic Acids, Metal Ions And Amine Compounds R-HSA-425366	1981-03-01	0.992113	0.999869	0.334157	0.00264606	SLC13A1;SLC6A6;SLC18A2
SUMOylation Of RNA Binding Proteins R-HSA-4570464	1946-01-01	0.993292	0.999869	0.193211	0.00130033	NUP37
L1CAM Interactions R-HSA-373760	1999-04-01	0.993419	0.999869	0.365671	0.00241429	CNTNAP1;RPS6KA1;SCN5A;SCN3A
PI3K/AKT Signaling In Cancer R-HSA-2219528	4/100	0.993934	0.999869	0.361845	0.0022016	CD80;PDGFA;ICOS;FOXO1
IRS-related Events Triggered By IGF1R R-HSA-2428928	1947-01-01	0.993984	0.999869	0.189002	0.0011404	IGF1
Signaling By FGFR1 R-HSA-5654736	1947-01-01	0.993984	0.999869	0.189002	0.0011404	MKNK1
IGF1R Signaling Cascade R-HSA-2428924	1948-01-01	0.994605	0.999869	0.184972	0.00100064	IGF1
Signaling By Type 1 Insulin-like Growth Factor 1 Receptor (IGF1R) R-HSA-2404192	1949-01-01	0.995161	0.999869	0.181109	0.000878	IGF1
Influenza Viral RNA Transcription And Replication R-HSA-168273	6/134	0.995531	0.999869	0.406794	0.00182213	RPL36A;POLR2H;RSL24D1;POLR2J;IPO5;NUP37
Selenocysteine Synthesis R-HSA-2408557	1988-03-01	0.995728	0.999869	0.306537	0.00131244	RPL36A;RSL24D1;PSTK
SRP-dependent Cotranslational Protein Targeting To Membrane R-HSA-1799339	4/106	0.996298	0.999869	0.340463	0.00126289	SEC61G;RPL36A;SSR1;RSL24D1
Nonsense Mediated Decay (NMD) Independent Of Exon Junction Complex (EJC) R-HSA-975956	1990-03-01	0.996421	0.999869	0.299462	0.00107365	RPL36A;ETF1;RSL24D1
Influenza Infection R-HSA-168255	7/153	0.99678	0.999869	0.415899	0.00134155	RPL36A;POLR2H;RSL24D1;POLR2J;IPO5;KPNA1;NUP37
Nonsense Mediated Decay (NMD) Enhanced By Exon Junction Complex (EJC) R-HSA-975957	4/110	0.997348	0.999869	0.327554	0.00087	RPL36A;ETF1;MAGOHB;RSL24D1
NCAM Signaling For Neurite Out-Growth R-HSA-375165	1955-01-01	0.997482	0.999869	0.160941	0.000406	COL6A3
SUMOylation Of Chromatin Organization Proteins R-HSA-4551638	1955-01-01	0.997482	0.999869	0.160941	0.000406	NUP37
Potential Therapeutics For SARS R-HSA-9679191	1994-03-01	0.997495	0.999869	0.286245	0.000718	CD79B;BRMS1L;SUDS3
Ribosomal Scanning And Start Codon Recognition R-HSA-72702	1956-01-01	0.997742	0.999869	0.158007	0.000357	EIF5
mRNA Activation Upon Binding Of Cap-Binding Complex And eIFs, Subsequent Binding To 43S R-HSA-72662	1957-01-01	0.997974	0.999869	0.155178	0.000315	EIF4EBP1
Peptide Chain Elongation R-HSA-156902	1984-02-01	0.998859	0.999869	0.211778	0.000242	RPL36A;RSL24D1
Sensory Perception R-HSA-9709957	23/389	0.999222	0.999869	0.54301	0.000423	OR10J1;OR2C3;RCVRN;TAS2R30;SDC2;GUCA1B;TWF1;OR5M1;OR4M1;ATP2B1;OR52N4;SYN1;OR10Z1;RBP4;ESPNL;APOM;GNAL;CAPZA2;PDE6B;TRPM5;OR2B6;SCN3A;OR2A25
GTP Hydrolysis And Joining Of 60S Ribosomal Subunit R-HSA-72706	3/107	0.999228	0.999869	0.250311	0.000193	EIF5;RPL36A;RSL24D1
Eukaryotic Translation Elongation R-HSA-156842	1988-02-01	0.999229	0.999869	0.20189	0.000156	RPL36A;RSL24D1
Viral mRNA Translation R-HSA-192823	1988-02-01	0.999229	0.999869	0.20189	0.000156	RPL36A;RSL24D1
Olfactory Signaling Pathway R-HSA-381753	9/203	0.999286	0.999869	0.40184	0.000287	OR10J1;OR10Z1;OR2C3;GNAL;OR5M1;OR4M1;OR2B6;OR52N4;OR2A25
Expression And Translocation Of Olfactory Receptors R-HSA-9752946	8/195	0.999564	0.999869	0.370533	0.000162	OR10J1;OR10Z1;OR2C3;OR5M1;OR4M1;OR2B6;OR52N4;OR2A25
Formation Of A Pool Of Free 40S Subunits R-HSA-72689	1996-02-01	0.99965	0.999869	0.184638	6.47e-05	RPL36A;RSL24D1
Response Of EIF2AK4 (GCN2) To Amino Acid Deficiency R-HSA-9633012	1996-02-01	0.99965	0.999869	0.184638	6.47e-05	RPL36A;RSL24D1
L13a-mediated Translational Silencing Of Ceruloplasmin Expression R-HSA-156827	2/106	0.999869	0.999869	0.166806	2.19e-05	RPL36A;RSL24D1

## Sheet: Sheet 2
S5 : Significant and bilogically important functional pathways of mild dengue patients using reactome pathway database
Major categories	Term	P-value	Combined Score	Gene Count	Genes
ATP Synthesis	Respiratory Electron Transport	0.000996	43.73	30.6667	NDUFB9;COX7B;COX16;NDUFB11;NDUFB4;ATP5MC2;NDUFB1;COX6A1;COX5A;UQCRFS1;ATP5MG;ATP5MF;NDUFA9;ATP5PF;SURF1;NDUFA7;SDHD;COX6C;SDHB;COQ10B;COQ10A;SCO2;NDUFAF4;NDUFS5;NDUFAF5;NDUFS4;NDUFAB1;UQCRC1;NDUFS3;ATP5PO;UQCRC2
Gene Regulation & Transcription	RNA Polymerase II Transcription	0.000172	22.27	186	RB1;ZNF691;CCNT1;CCNH;HDAC11;UBE2D1;COX6A1;TXN2;UXT;TRIM28;PPP2R1B;ZNF606;CDC26;ZNF726;ZNF208;ZNF724;EP300;PIP4K2B;ZNF446;ZNF688;ZNF721;ARID2;ZNF443;ZNF563;ZNF441;ZNF18;USP7;ZNF680;H2AC6;PRKCB;UBE2E1;ZFP69B;MED8;ZNF10;ZNF99;ZNF12;CDC40;RRAGA;ZNF718;SCO2;ZC3H11A;ZNF714;RRAGD;ZNF558;ZNF678;SNRPE;ZNF557;SNRPF;ZNF676;SRSF9;ZNF398;SNRPB;PSMD10;ZNF155;NOTCH2;ZNF551;SLBP;ZNF274;BLM;ZNF791;ZNF394;ZNF790;…
	Generic Transcription Pathway	0.000473	20	168	RB1;ZNF691;CCNT1;CCNH;HDAC11;UBE2D1;COX6A1;TXN2;UXT;TRIM28;PPP2R1B;ZNF606;CDC26;ZNF726;ZNF208;ZNF724;EP300;PIP4K2B;ZNF446;ZNF688;ZNF721;ARID2;ZNF443;ZNF563;ZNF441;ZNF18;USP7;ZNF680;H2AC6;PRKCB;UBE2E1;ZFP69B;MED8;ZNF10;ZNF99;ZNF12;RRAGA;ZNF718;SCO2;ZNF714;RRAGD;ZNF558;ZNF678;ZNF557;ZNF676;ZNF398;PSMD10;ZNF155;NOTCH2;ZNF551;ZNF274;BLM;ZNF791;ZNF394;ZNF790;COX16;CBFB;RRAD;NEDD4L;ZNF23;KRBA1;GATA1;FO…
	Gene Expression	4.41e-05	25.72	207	TDRKH;RB1;CCNH;HDAC11;UXT;TRIM28;PPP2R1B;ZNF606;CDC26;ZNF726;ZNF724;PIP4K2B;ZNF721;ZNF18;PRKCB;MED8;ZNF10;ZNF12;CDC40;RRAGA;ZNF718;SCO2;ZC3H11A;ZNF714;RRAGD;TFAM;ZNF398;ZNF155;SLBP;ZNF274;ZNF394;RRAD;CSTF2;NEDD4L;ZNF23;GATA1;ANAPC11;ZNF709;PRDX5;PCBP4;DHX38;ZNF700;H3C7;ZNF266;NR2C2AP;BARD1;SURF1;SETD1B;MAGOHB;AGO4;ZNF30;CDC16;INTS9;INTS8;ZNF254;INTS11;COX7B;INTS14;ZNF250;SUV39H1;PRKAG1;ZNF45;MED1…
Metabolism	Metabolism	0.014268	17.63	271	CDA;ISCA2;PANK3;AHCYL1;ACSM3;NUDT3;PPP2R1B;PDK4;PIP4K2B;MMUT;PRKACB;XYLB;ARSA;ACOT8;MECR;TSTD1;ENTPD7;MED8;TALDO1;ACSL5;ACSL3;PHKA2;SLC5A6;PLPP6;RBP4;SOAT1;CYP2U1;SCO2;ETHE1;UQCRC1;FAR1;VDAC1;UQCRC2;HPRT1;ADPRM;IDO2;CES2;PI4K2A;MMADHC;LIPT2;HS3ST3A1;MTMR3;SHMT2;ABCB7;NPRL2;SDC2;MGST2;IQGAP1;OAZ1;MTMR6;UGCG;DGUOK;GNG10;APOM;INPP5F;ST3GAL4;HMOX1;ARSI;LTA4H;ARSD;RIMKLB;SULT1A2;PCK2;FDFT1;SURF1;CHKB;…
Post-translational modification	Post-translational Protein Modification	0.0253167	11.82	176	APP;PROS1;UBE2D1;TOMM20;GALNT10;C4A;TRIM28;CDH2;FBXO4;EP300;MAP3K7;TECTB;PIAS3;ARSA;ALG8;USP7;H2AC6;ALG5;COG3;UBE2E1;COG2;ALG13;ALG12;FBXO11;KLHL42;RRAGA;DMTF1;SELENOS;TRIM13;RAB38;VDAC1;KDELR3;STAM2;PSMD10;INO80B;BLM;INO80D;UBA6;SDC2;DCUN1D1;CDCA8;UAP1;FBXO44;COMMD8;BTBD1;HLTF;DPH3;ST3GAL4;ARSI;IGFBP7;NAE1;RCE1;CLSPN;SUDS3;ARSD;SOCS5;BARD1;FN3K;SMAD2;SMURF2;SIAH2;EDEM2;FUCA2;TRAPPC5;TRAPPC9;PUM2…

## Sheet: Sheet 3
S5 : Functional pathways of moderate dengue patients using reactome pathway database
S. No.	Term	Overlap	P-value	Adjusted P-value	Odds Ratio	Combined Score	Genes
1	Intraflagellar Transport R-HSA-5620924	1937-04-01	0.00851824	0.999993	5.43818	25.9159	DYNC2I2;IFT74;IFT88;TRIP11
2	DNA Damage Bypass R-HSA-73893	1948-04-01	0.0208022	0.999993	4.07686	15.7885	RFC3;NPLOC4;POLE2;RAD18
3	Miscellaneous Substrates R-HSA-211958	2024-11-02	0.0231536	0.999993	9.94415	37.4457	CYP2U1;CYP4A22
4	Recognition Of DNA Damage By PCNA-containing Replication Complex R-HSA-110314	1930-03-01	0.0274528	0.999993	4.97734	17.895	RFC3;POLE2;RAD18
5	RHOJ GTPase Cycle R-HSA-9013409	1954-04-01	0.0305432	0.999993	3.58679	12.5129	VANGL1;OCRL;IQGAP3;VAMP3
6	Arachidonic Acid Metabolism R-HSA-2142753	1957-04-01	0.0362673	0.999993	3.38336	11.2221	CYP2U1;HPGD;CYP4A22;PTGR2
7	Heme Biosynthesis R-HSA-189451	2014-02-01	0.0366888	0.999993	7.45723	24.6483	FLVCR1;ABCG2
8	LGI-ADAM Interactions R-HSA-5682910	2014-02-01	0.0366888	0.999993	7.45723	24.6483	LGI2;ADAM23
9	Lysosphingolipid And LPA Receptors R-HSA-419408	2014-02-01	0.0366888	0.999993	7.45723	24.6483	LPAR5;LPAR3
10	NCAM1 Interactions R-HSA-419037	1935-03-01	0.0408642	0.999993	4.1988	13.4257	CACNB4;GFRA1;CACNA1H
11	Synthesis Of Prostaglandins (PG) And Thromboxanes (TX) R-HSA-2162123	2015-02-01	0.0417303	0.999993	6.88332	21.8651	HPGD;PTGR2
12	RET Signaling R-HSA-8853659	1936-03-01	0.0438765	0.999993	4.07141	12.7287	SHC3;FRS2;GFRA1
13	Translesion Synthesis By Y Family DNA Polymerases Bypasses Lesions On DNA Template R-HSA-110313	1939-03-01	0.0535534	0.999993	3.73168	10.9229	RFC3;NPLOC4;POLE2
14	RHOB GTPase Cycle R-HSA-9013026	1968-04-01	0.0621838	0.999993	2.80062	7.77918	VANGL1;RHPN2;IQGAP3;VAMP3
15	RND1 GTPase Cycle R-HSA-9696273	1942-03-01	0.06416	0.999993	3.44422	9.45911	VANGL1;FRS2;FAM83B
16	Translesion Synthesis By POLH R-HSA-110320	2019-02-01	0.0641885	0.999993	5.26288	14.4515	RFC3;NPLOC4
17	G Alpha (Q) Signaling Events R-HSA-416476	8/194	0.0648073	0.999993	1.93171	5.28582	CD200R1;CASR;LPAR5;RPS6KA2;LPAR3;NMUR1;KALRN;MCHR2
18	RND2 GTPase Cycle R-HSA-9696270	1943-03-01	0.0678946	0.999993	3.35798	9.03229	VANGL1;FRS2;FAM83B
19	PCNA-Dependent Long Patch Base Excision Repair R-HSA-5651801	2021-02-01	0.076622	0.999993	4.70852	12.0956	RFC3;POLE2
20	Cytosolic Sulfonation Of Small Molecules R-HSA-156584	2021-02-01	0.076622	0.999993	4.70852	12.0956	SULT1B1;SULT2A1
21	Attachment And Entry R-HSA-9678110	2024-04-01	0.0848682	0.999993	14.8934	36.7369	ACE2
22	Post-chaperonin Tubulin Folding Pathway R-HSA-389977	2023-02-01	0.089738	0.999993	4.25976	10.2697	TBCE;ARL2
23	Signaling By NTRK2 (TRKB) R-HSA-9006115	2023-02-01	0.089738	0.999993	4.25976	10.2697	FRS2;CDK5R1
24	Miscellaneous Transport And Binding Events R-HSA-5223345	2023-02-01	0.089738	0.999993	4.25976	10.2697	NIPAL3;LRRC8B
25	Cell Recruitment (Pro-Inflammatory Response) R-HSA-9664424	2025-02-01	0.103454	0.999993	3.88903	8.82276	ENTPD5;NFKB1
26	Resolution Of AP Sites Via Multiple-Nucleotide Patch Replacement Pathway R-HSA-110373	2025-02-01	0.103454	0.999993	3.88903	8.82276	RFC3;POLE2
27	Gap-filling DNA Repair Synthesis And Ligation In GG-NER R-HSA-5696397	2025-02-01	0.103454	0.999993	3.88903	8.82276	RFC3;POLE2
28	Abacavir Transmembrane Transport R-HSA-2161517	2024-05-01	0.104937	0.999993	11.1696	25.1807	ABCG2
29	Activated NTRK2 Signals Thru CDK5 R-HSA-9032845	2024-05-01	0.104937	0.999993	11.1696	25.1807	CDK5R1
30	Biosynthesis Of E-series 18(S)-resolvins R-HSA-9018896	2024-05-01	0.104937	0.999993	11.1696	25.1807	HPGD
31	Fructose Catabolism R-HSA-70350	2024-05-01	0.104937	0.999993	11.1696	25.1807	GLYCTK
32	RHOA GTPase Cycle R-HSA-8980692	6/147	0.105197	0.999993	1.90776	4.29613	VANGL1;RHPN2;TEX2;IQGAP3;KALRN;VAMP3
33	Paracetamol ADME R-HSA-9753281	2026-02-01	0.110513	0.999993	3.72684	8.20881	SULT2A1;ABCG2
34	NCAM Signaling For Neurite Out-Growth R-HSA-375165	1955-03-01	0.119681	0.999993	2.58183	5.48105	CACNB4;GFRA1;CACNA1H
35	Acrosome Reaction And Sperm:Oocyte Membrane Binding R-HSA-1300645	2024-06-01	0.124566	0.999993	8.93534	18.6116	IZUMO3
36	Phosphate Bond Hydrolysis By NTPDase Proteins R-HSA-8850843	2024-06-01	0.124566	0.999993	8.93534	18.6116	ENTPD5
37	Biosynthesis Of EPA-derived SPMs R-HSA-9018679	2024-06-01	0.124566	0.999993	8.93534	18.6116	HPGD
38	CLEC7A/inflammasome Pathway R-HSA-5660668	2024-06-01	0.124566	0.999993	8.93534	18.6116	NFKB1
39	Choline Catabolism R-HSA-6798163	2024-06-01	0.124566	0.999993	8.93534	18.6116	SARDH
40	Relaxin Receptors R-HSA-444821	2024-06-01	0.124566	0.999993	8.93534	18.6116	RXFP4
41	Synthesis Of Lipoxins (LX) R-HSA-2142700	2024-06-01	0.124566	0.999993	8.93534	18.6116	HPGD
42	Microbial Modulation Of RIPK1-mediated Regulated Necrosis R-HSA-9686347	2024-06-01	0.124566	0.999993	8.93534	18.6116	RRM1
43	Metabolism Of Porphyrins R-HSA-189445	2028-02-01	0.124988	0.999993	3.43989	7.15337	FLVCR1;ABCG2
44	RHOQ GTPase Cycle R-HSA-9013406	1959-03-01	0.139421	0.999993	2.39704	4.72278	VANGL1;IQGAP3;VAMP3
45	Nicotinate Metabolism R-HSA-196807	1930-02-01	0.139882	0.999993	3.19393	6.28232	NADK2;NMNAT2
46	Orexin And Neuropeptides FF And QRFP Bind To Their Respective Receptors R-HSA-389397	2024-07-01	0.143766	0.999993	7.44582	14.4417	CD200R1
47	CREB Phosphorylation R-HSA-199920	2024-07-01	0.143766	0.999993	7.44582	14.4417	RPS6KA2
48	RSK Activation R-HSA-444257	2024-07-01	0.143766	0.999993	7.44582	14.4417	RPS6KA2
49	DEx/H-box Helicases Activate Type I IFN And Inflammatory Cytokines Production R-HSA-3134963	2024-07-01	0.143766	0.999993	7.44582	14.4417	NFKB1
50	Erythrocytes Take Up Oxygen And Release Carbon Dioxide R-HSA-1247673	2024-07-01	0.143766	0.999993	7.44582	14.4417	HBA1
51	Signaling By RNF43 Mutants R-HSA-5340588	2024-07-01	0.143766	0.999993	7.44582	14.4417	FZD4
52	Fructose Metabolism R-HSA-5652084	2024-07-01	0.143766	0.999993	7.44582	14.4417	GLYCTK
53	IkBA Variant Leads To EDA-ID R-HSA-5603029	2024-07-01	0.143766	0.999993	7.44582	14.4417	NFKB1
54	Termination Of Translesion DNA Synthesis R-HSA-5656169	1932-02-01	0.155132	0.999993	2.98077	5.5546	RFC3;POLE2
55	GPCR Ligand Binding R-HSA-500792	12/395	0.161439	0.999993	1.4062	2.56438	WNT10A;CD200R1;CASR;VIPR2;LPAR5;FZD4;GPR55;HRH4;RXFP4;LPAR3;NMUR1;MCHR2
56	Fatty Acid Metabolism R-HSA-8978868	6/167	0.161753	0.999993	1.66945	3.0412	ACBD7;CYP2U1;HPGD;CYP4A22;PTGR2;HSD17B8
57	Binding Of TCF/LEF:CTNNB1 To Target Gene Promoters R-HSA-4411364	2024-08-01	0.162545	0.999993	6.38188	11.5946	AXIN2
58	CREB3 Factors Activate Genes R-HSA-8874211	2024-08-01	0.162545	0.999993	6.38188	11.5946	MBTPS2
59	DNA Replication Initiation R-HSA-68952	2024-08-01	0.162545	0.999993	6.38188	11.5946	POLE2
60	Role Of ABL In ROBO-SLIT Signaling R-HSA-428890	2024-08-01	0.162545	0.999993	6.38188	11.5946	CLASP1
61	SHC-related Events Triggered By IGF1R R-HSA-2428933	2024-08-01	0.162545	0.999993	6.38188	11.5946	IGF1
62	Signaling To ERKs R-HSA-187687	1933-02-01	0.162872	0.999993	2.8845	5.23477	SHC3;FRS2
63	RHOH GTPase Cycle R-HSA-9013407	1934-02-01	0.170679	0.999993	2.79425	4.94015	VANGL1;VAMP3
64	Activated NTRK2 Signals Thru FRS2 And FRS3 R-HSA-9028731	2024-09-01	0.180914	0.999993	5.58392	9.54703	FRS2
65	RHO GTPases Activate Rhotekin And Rhophilins R-HSA-5666185	2024-09-01	0.180914	0.999993	5.58392	9.54703	RHPN2
66	Synthesis Of (16-20)-Hydroxyeicosatetraenoic Acids (HETE) R-HSA-2142816	2024-09-01	0.180914	0.999993	5.58392	9.54703	CYP2U1
67	Thyroxine Biosynthesis R-HSA-209968	2024-09-01	0.180914	0.999993	5.58392	9.54703	DUOX1
68	Transport Of Nucleotide Sugars R-HSA-727802	2024-09-01	0.180914	0.999993	5.58392	9.54703	SLC35D2
69	Interleukin-1 Processing R-HSA-448706	2024-09-01	0.180914	0.999993	5.58392	9.54703	NFKB1
70	Interleukin-23 Signaling R-HSA-9020933	2024-09-01	0.180914	0.999993	5.58392	9.54703	IL23A
71	Abacavir ADME R-HSA-2161522	2024-10-01	0.19888	0.999993	4.96329	8.01599	ABCG2
72	POU5F1 (OCT4), SOX2, NANOG Activate Genes Related To Proliferation R-HSA-2892247	2024-10-01	0.19888	0.999993	4.96329	8.01599	SALL4
73	Aspartate And Asparagine Metabolism R-HSA-8963693	2024-10-01	0.19888	0.999993	4.96329	8.01599	GADL1
74	RHOBTB3 ATPase Cycle R-HSA-9706019	2024-10-01	0.19888	0.999993	4.96329	8.01599	RAB9B
75	Signaling By FGFR4 In Disease R-HSA-5655291	2024-10-01	0.19888	0.999993	4.96329	8.01599	FRS2
76	Zinc Influx Into Cells By SLC39 Gene Family R-HSA-442380	2024-10-01	0.19888	0.999993	4.96329	8.01599	SLC39A4
77	Resolution Of Abasic Sites (AP Sites) R-HSA-73933	1938-02-01	0.20245	0.999993	2.48338	3.96662	RFC3;POLE2
78	Fanconi Anemia Pathway R-HSA-6783310	1938-02-01	0.20245	0.999993	2.48338	3.96662	FANCC;FANCE
79	Cilium Assembly R-HSA-5617833	6/182	0.211075	0.999993	1.52625	2.37415	DYNC2I2;IFT74;IFT88;FBF1;TRIP11;CLASP1
80	RHOC GTPase Cycle R-HSA-9013106	1973-03-01	0.215488	0.999993	1.91657	2.94164	VANGL1;IQGAP3;VAMP3
81	RHOG GTPase Cycle R-HSA-9013408	1973-03-01	0.215488	0.999993	1.91657	2.94164	VANGL1;KALRN;VAMP3
82	ATF6 (ATF6-alpha) Activates Chaperones R-HSA-381033	2024-11-01	0.216452	0.999993	4.46678	6.8359	MBTPS2
83	RHO GTPases Activate IQGAPs R-HSA-5626467	2024-11-01	0.216452	0.999993	4.46678	6.8359	IQGAP3
84	Regulated Proteolysis Of p75NTR R-HSA-193692	2024-11-01	0.216452	0.999993	4.46678	6.8359	NFKB1
85	Scavenging Of Heme From Plasma R-HSA-2168880	2024-11-01	0.216452	0.999993	4.46678	6.8359	HBA1
86	Erythrocytes Take Up Carbon Dioxide And Release Oxygen R-HSA-1237044	2024-11-01	0.216452	0.999993	4.46678	6.8359	HBA1
87	Signaling By PDGFRA Extracellular Domain Mutants R-HSA-9673770	2024-11-01	0.216452	0.999993	4.46678	6.8359	PDGFRA
88	Tandem Pore Domain Potassium Channels R-HSA-1296346	2024-11-01	0.216452	0.999993	4.46678	6.8359	KCNK17
89	Dual Incision In GG-NER R-HSA-5696400	1941-02-01	0.226683	0.999993	2.29208	3.40191	RFC3;POLE2
90	Signaling By NTRK1 (TRKA) R-HSA-187037	4/112	0.231456	0.999993	1.65673	2.42441	SHC3;RPS6KA2;FRS2;CDK5R1
91	Presynaptic Depolarization And Calcium Channel Opening R-HSA-112308	2024-12-01	0.23364	0.999993	4.06055	5.90393	CACNB4
92	Butyrophilin (BTN) Family Interactions R-HSA-8851680	2024-12-01	0.23364	0.999993	4.06055	5.90393	BTN1A1
93	Eicosanoids R-HSA-211979	2024-12-01	0.23364	0.999993	4.06055	5.90393	CYP4A22
94	Frs2-mediated Activation R-HSA-170968	2024-12-01	0.23364	0.999993	4.06055	5.90393	FRS2
95	Transport Of Nucleosides And Free Purine And Pyrimidine Bases Across Plasma Membrane R-HSA-83936	2024-12-01	0.23364	0.999993	4.06055	5.90393	ARL2
96	Lysine Catabolism R-HSA-71064	2024-12-01	0.23364	0.999993	4.06055	5.90393	SLC25A21
97	RHOF GTPase Cycle R-HSA-9035034	1942-02-01	0.234809	0.999993	2.23469	3.23803	VANGL1;VAMP3
98	RND3 GTPase Cycle R-HSA-9696264	1942-02-01	0.234809	0.999993	2.23469	3.23803	VANGL1;FAM83B
99	Transport Of Vitamins, Nucleosides, And Related Molecules R-HSA-425397	1942-02-01	0.234809	0.999993	2.23469	3.23803	SLC35D2;ARL2
100	Organelle Biogenesis And Maintenance R-HSA-1852241	8/271	0.245691	0.999993	1.36196	1.91176	DYNC2I2;DMAC2L;IFT74;IFT88;FBF1;TRIP11;NRF1;CLASP1
101	Degradation Of Cysteine And Homocysteine R-HSA-1614558	2013-01-01	0.250452	0.999993	3.72203	5.15311	GADL1
102	Synthesis Of PE R-HSA-1483213	2013-01-01	0.250452	0.999993	3.72203	5.15311	ETNK2
103	Synthesis, Secretion, And Inactivation Of Glucose-dependent Insulinotropic Polypeptide (GIP) R-HSA-400511	2013-01-01	0.250452	0.999993	3.72203	5.15311	DPP4
104	Activation Of Arylsulfatases R-HSA-1663150	2013-01-01	0.250452	0.999993	3.72203	5.15311	ARSA
105	NF-kB Is Activated And Signals Survival R-HSA-209560	2013-01-01	0.250452	0.999993	3.72203	5.15311	NFKB1
106	Prolonged ERK Activation Events R-HSA-169893	2014-01-01	0.266895	0.999993	3.43558	4.53806	FRS2
107	Repression Of WNT Target Genes R-HSA-4641265	2014-01-01	0.266895	0.999993	3.43558	4.53806	AXIN2
108	Fatty Acids R-HSA-211935	2014-01-01	0.266895	0.999993	3.43558	4.53806	CYP4A22
109	Synthesis Of IP2, IP, And Ins In Cytosol R-HSA-1855183	2014-01-01	0.266895	0.999993	3.43558	4.53806	OCRL
110	Leading Strand Synthesis R-HSA-69109	2014-01-01	0.266895	0.999993	3.43558	4.53806	RFC3
111	Class A/1 (Rhodopsin-like Receptors) R-HSA-373076	8/278	0.267158	0.999993	1.32628	1.75058	CD200R1;LPAR5;GPR55;HRH4;RXFP4;LPAR3;NMUR1;MCHR2
112	PKMTs Methylate Histone Lysines R-HSA-3214841	1946-02-01	0.267429	0.999993	2.03121	2.67897	SUV39H1;NFKB1
113	Peptide Hormone Metabolism R-HSA-2980736	1982-03-01	0.268126	0.999993	1.69762	2.23457	DPP4;ACE2;IGF1
114	Class B/2 (Secretin Family Receptors) R-HSA-373080	1982-03-01	0.268126	0.999993	1.69762	2.23457	WNT10A;VIPR2;FZD4
115	Mitochondrial Translation Elongation R-HSA-5389840	1982-03-01	0.268126	0.999993	1.69762	2.23457	MRPL48;MRPL45;MRPL46
116	Mitochondrial Translation Initiation R-HSA-5368286	1982-03-01	0.268126	0.999993	1.69762	2.23457	MRPL48;MRPL45;MRPL46
117	Mitochondrial Translation Termination R-HSA-5419276	1982-03-01	0.268126	0.999993	1.69762	2.23457	MRPL48;MRPL45;MRPL46
118	G Alpha (I) Signaling Events R-HSA-418594	8/280	0.273391	0.999993	1.31643	1.70721	CASR;LPAR5;GPR55;HRH4;RXFP4;LPAR3;NMUR1;MCHR2
119	IRS-related Events Triggered By IGF1R R-HSA-2428928	1947-02-01	0.275591	0.999993	1.986	2.55963	FRS2;IGF1
120	Gastrin-CREB Signaling Pathway Via PKC And MAPK R-HSA-881907	2015-01-01	0.282978	0.999993	3.19006	4.02708	RPS6KA2
121	WNT5A-dependent Internalization Of FZD4 R-HSA-5099900	2015-01-01	0.282978	0.999993	3.19006	4.02708	FZD4
122	cGMP Effects R-HSA-418457	2015-01-01	0.282978	0.999993	3.19006	4.02708	PDE9A
123	Retrograde Transport At Trans-Golgi-Network R-HSA-6811440	1948-02-01	0.283748	0.999993	1.94275	2.44722	RAB9B;VAMP3
124	IGF1R Signaling Cascade R-HSA-2428924	1948-02-01	0.283748	0.999993	1.94275	2.44722	FRS2;IGF1
125	Signaling By Type 1 Insulin-like Growth Factor 1 Receptor (IGF1R) R-HSA-2404192	1949-02-01	0.291896	0.999993	1.90134	2.34122	FRS2;IGF1
126	Polo-like Kinase Mediated Events R-HSA-156711	2016-01-01	0.298709	0.999993	2.97727	3.59739	LIN52
127	Assembly Of Active LPL And LIPC Lipase Complexes R-HSA-8963889	2016-01-01	0.298709	0.999993	2.97727	3.59739	MBTPS2
128	Biosynthesis Of DHA-derived SPMs R-HSA-9018677	2016-01-01	0.298709	0.999993	2.97727	3.59739	HPGD
129	CRMPs In Sema3A Signaling R-HSA-399956	2016-01-01	0.298709	0.999993	2.97727	3.59739	CDK5R1
130	Formation Of ATP By Chemiosmotic Coupling R-HSA-163210	2016-01-01	0.298709	0.999993	2.97727	3.59739	DMAC2L
131	NLRP3 Inflammasome R-HSA-844456	2016-01-01	0.298709	0.999993	2.97727	3.59739	NFKB1
132	Transcription Of E2F Targets Under Negative Control By P107 (RBL1) And P130 (RBL2) In Complex With HDAC1 R-HSA-1362300	2016-01-01	0.298709	0.999993	2.97727	3.59739	LIN52
133	Heme Degradation R-HSA-189483	2016-01-01	0.298709	0.999993	2.97727	3.59739	ABCG2
134	Translesion Synthesis By REV1 R-HSA-110312	2016-01-01	0.298709	0.999993	2.97727	3.59739	RFC3
135	p75NTR Signals Via NF-kB R-HSA-193639	2016-01-01	0.298709	0.999993	2.97727	3.59739	NFKB1
136	MAP3K8 (TPL2)-dependent MAPK1/3 Activation R-HSA-5684264	2016-01-01	0.298709	0.999993	2.97727	3.59739	NFKB1
137	Metabolism Of Amine-Derived Hormones R-HSA-209776	2016-01-01	0.298709	0.999993	2.97727	3.59739	DUOX1
138	Factors Involved In Megakaryocyte Development And Platelet Production R-HSA-983231	4/126	0.299047	0.999993	1.4658	1.76945	HBG2;HBG1;KIF13B;HBD
139	RHOD GTPase Cycle R-HSA-9013405	1950-02-01	0.300032	0.999993	1.86165	2.24118	VANGL1;VAMP3
140	Extension Of Telomeres R-HSA-180786	1950-02-01	0.300032	0.999993	1.86165	2.24118	PIF1;RFC3
141	Mitochondrial Translation R-HSA-5368287	1988-03-01	0.303992	0.999993	1.57741	1.8783	MRPL48;MRPL45;MRPL46
142	PI-3K cascade:FGFR3 R-HSA-5654710	2017-01-01	0.314095	0.999993	2.79108	3.23223	FRS2
143	Phase 4 - Resting Membrane Potential R-HSA-5576886	2017-01-01	0.314095	0.999993	2.79108	3.23223	KCNK17
144	Protein Methylation R-HSA-8876725	2017-01-01	0.314095	0.999993	2.79108	3.23223	EEF2KMT
145	RIP-mediated NFkB Activation Via ZBP1 R-HSA-1810476	2017-01-01	0.314095	0.999993	2.79108	3.23223	NFKB1
146	Recycling Of Bile Acids And Salts R-HSA-159418	2017-01-01	0.314095	0.999993	2.79108	3.23223	SLC10A2
147	Synthesis Of PIPs At Golgi Membrane R-HSA-1660514	2017-01-01	0.314095	0.999993	2.79108	3.23223	OCRL
148	Synthesis Of Glycosylphosphatidylinositol (GPI) R-HSA-162710	2017-01-01	0.314095	0.999993	2.79108	3.23223	PIGP
149	Translesion Synthesis By POLI R-HSA-5656121	2017-01-01	0.314095	0.999993	2.79108	3.23223	RFC3
150	Translesion Synthesis By POLK R-HSA-5655862	2017-01-01	0.314095	0.999993	2.79108	3.23223	RFC3
151	Zinc Transporters R-HSA-435354	2017-01-01	0.314095	0.999993	2.79108	3.23223	SLC39A4
152	Metabolism Of Angiotensinogen To Angiotensins R-HSA-2022377	2017-01-01	0.314095	0.999993	2.79108	3.23223	ACE2
153	Metabolism Of Folate And Pterines R-HSA-196757	2017-01-01	0.314095	0.999993	2.79108	3.23223	SLC25A32
154	Sensory Processing Of Sound By Outer Hair Cells Of Cochlea R-HSA-9662361	1952-02-01	0.316254	0.999993	1.78704	2.05726	MYO3B;PJVK
155	Signaling By NTRKs R-HSA-166520	4/130	0.318826	0.999993	1.41904	1.62212	SHC3;RPS6KA2;FRS2;CDK5R1
156	RAC3 GTPase Cycle R-HSA-9013423	1991-03-01	0.322018	0.999993	1.52345	1.7263	VANGL1;OCRL;VAMP3
157	PI-3K cascade:FGFR4 R-HSA-5654720	2018-01-01	0.329145	0.999993	2.62679	2.91904	FRS2
158	Biosynthesis Of Specialized Proresolving Mediators (SPMs) R-HSA-9018678	2018-01-01	0.329145	0.999993	2.62679	2.91904	HPGD
159	Signaling By FLT3 Fusion Proteins R-HSA-9703465	2018-01-01	0.329145	0.999993	2.62679	2.91904	TRIP11
160	FRS-mediated FGFR3 Signaling R-HSA-5654706	2018-01-01	0.329145	0.999993	2.62679	2.91904	FRS2
161	Synthesis, Secretion, And Deacylation Of Ghrelin R-HSA-422085	2018-01-01	0.329145	0.999993	2.62679	2.91904	IGF1
162	Lewis Blood Group Biosynthesis R-HSA-9037629	2018-01-01	0.329145	0.999993	2.62679	2.91904	B3GALT1
163	RAC1 GTPase Cycle R-HSA-9013149	5/175	0.338897	0.999993	1.31474	1.42262	SYDE2;VANGL1;IQGAP3;KALRN;VAMP3
164	Signaling By ALK Fusions And Activated Point Mutants R-HSA-9725370	1955-02-01	0.340414	0.999993	1.68569	1.81649	ZC3HC1;FRS2
165	RAS Processing R-HSA-9648002	2019-01-01	0.343865	0.999993	2.48076	2.64823	ARL2
166	CD209 (DC-SIGN) Signaling R-HSA-5621575	2019-01-01	0.343865	0.999993	2.48076	2.64823	NFKB1
167	Signaling By PDGFR In Disease R-HSA-9671555	2019-01-01	0.343865	0.999993	2.48076	2.64823	PDGFRA
168	Signaling To RAS R-HSA-167044	2019-01-01	0.343865	0.999993	2.48076	2.64823	SHC3
169	FRS-mediated FGFR4 Signaling R-HSA-5654712	2019-01-01	0.343865	0.999993	2.48076	2.64823	FRS2
170	Synthesis, Secretion, And Inactivation Of Glucagon-like Peptide-1 (GLP-1) R-HSA-381771	2019-01-01	0.343865	0.999993	2.48076	2.64823	DPP4
171	Transcription Of E2F Targets Under Negative Control By DREAM Complex R-HSA-1362277	2019-01-01	0.343865	0.999993	2.48076	2.64823	LIN52
172	Initiation Of Nuclear Envelope (NE) Reformation R-HSA-2995383	2019-01-01	0.343865	0.999993	2.48076	2.64823	VRK1
173	Nuclear Events Stimulated By ALK Signaling In Cancer R-HSA-9725371	2019-01-01	0.343865	0.999993	2.48076	2.64823	ZC3HC1
174	Iron Uptake And Transport R-HSA-917937	1956-02-01	0.34841	0.999993	1.65441	1.74437	FLVCR1;ABCG2
175	Intra-Golgi And Retrograde Golgi-to-ER Traffic R-HSA-6811442	5/179	0.356247	0.999993	1.28431	1.32558	KIF13B;COPZ2;TRIP11;RAB9B;VAMP3
176	RHO GTPase Cycle R-HSA-9012999	11/435	0.358216	0.999993	1.16036	1.19125	VANGL1;SYDE2;SH3PXD2A;FRS2;OCRL;RHPN2;TEX2;IQGAP3;KALRN;FAM83B;VAMP3
177	PI-3K cascade:FGFR1 R-HSA-5654689	2020-01-01	0.358262	0.999993	2.3501	2.41236	FRS2
178	Chaperone Mediated Autophagy R-HSA-9613829	2020-01-01	0.358262	0.999993	2.3501	2.41236	IFT88
179	Regulation Of FZD By Ubiquitination R-HSA-4641263	2020-01-01	0.358262	0.999993	2.3501	2.41236	FZD4
180	Signaling By FGFR3 In Disease R-HSA-5655332	2020-01-01	0.358262	0.999993	2.3501	2.41236	FRS2
181	Synthesis Of Leukotrienes (LT) And Eoxins (EX) R-HSA-2142691	2020-01-01	0.358262	0.999993	2.3501	2.41236	CYP4A22
182	Lagging Strand Synthesis R-HSA-69186	2020-01-01	0.358262	0.999993	2.3501	2.41236	RFC3
183	Stimuli-sensing Channels R-HSA-2672351	1999-03-01	0.370006	0.999993	1.39605	1.38801	BEST4;ANO2;BEST1
184	Nuclear Events (Kinase And Transcription Factor Activation) R-HSA-198725	1959-02-01	0.372192	0.999993	1.56715	1.54888	RPS6KA2;CDK5R1
185	PI-3K cascade:FGFR2 R-HSA-5654695	2021-01-01	0.372344	0.999993	2.23251	2.20558	FRS2
186	Deregulated CDK5 Triggers Neurodegenerative Pathways In Alzheimers Disease Models R-HSA-8862803	2021-01-01	0.372344	0.999993	2.23251	2.20558	CDK5R1
187	FRS-mediated FGFR1 Signaling R-HSA-5654693	2021-01-01	0.372344	0.999993	2.23251	2.20558	FRS2
188	Inflammasomes R-HSA-622312	2021-01-01	0.372344	0.999993	2.23251	2.20558	NFKB1
189	ZBP1(DAI) Mediated Induction Of Type I IFNs R-HSA-1606322	2021-01-01	0.372344	0.999993	2.23251	2.20558	NFKB1
190	Nitric Oxide Stimulates Guanylate Cyclase R-HSA-392154	2021-01-01	0.372344	0.999993	2.23251	2.20558	PDE9A
191	Ca2+ Pathway R-HSA-4086398	1960-02-01	0.380043	0.999993	1.54007	1.48997	FZD4;AXIN2
192	Olfactory Signaling Pathway R-HSA-381753	8/314	0.383823	0.999993	1.16857	1.11899	OR51E1;OR2J3;OR51A4;OR4K17;LDB2;OR2T12;OR52N4;ANO2
193	PINK1-PRKN Mediated Mitophagy R-HSA-5205685	2022-01-01	0.386118	0.999993	2.12611	2.02324	TOMM20
194	Blood Group Systems Biosynthesis R-HSA-9033658	2022-01-01	0.386118	0.999993	2.12611	2.02324	B3GALT1
195	ERK/MAPK Targets R-HSA-198753	2022-01-01	0.386118	0.999993	2.12611	2.02324	RPS6KA2
196	FRS-mediated FGFR2 Signaling R-HSA-5654700	2022-01-01	0.386118	0.999993	2.12611	2.02324	FRS2
197	Incretin Synthesis, Secretion, And Inactivation R-HSA-400508	2022-01-01	0.386118	0.999993	2.12611	2.02324	DPP4
198	Asymmetric Localization Of PCP Proteins R-HSA-4608870	1961-02-01	0.387852	0.999993	1.5139	1.43387	FZD4;PRICKLE1
199	Selective Autophagy R-HSA-9663891	1961-02-01	0.387852	0.999993	1.5139	1.43387	IFT88;TOMM20
200	RAB Geranylgeranylation R-HSA-8873719	1962-02-01	0.395618	0.999993	1.48861	1.3804	RAB23;RAB9B
201	Cytochrome P450 - Arranged By Substrate Type R-HSA-211897	1962-02-01	0.395618	0.999993	1.48861	1.3804	CYP2U1;CYP4A22
202	MAP Kinase Activation R-HSA-450294	1962-02-01	0.395618	0.999993	1.48861	1.3804	RPS6KA2;NFKB1
203	CDC42 GTPase Cycle R-HSA-9013148	4/146	0.39837	0.999993	1.25835	1.15815	VANGL1;SH3PXD2A;IQGAP3;VAMP3
204	Downstream Signaling Of Activated FGFR3 R-HSA-5654708	2023-01-01	0.399589	0.999993	2.02939	1.8616	FRS2
205	Telomere Extension By Telomerase R-HSA-171319	2023-01-01	0.399589	0.999993	2.02939	1.8616	PIF1
206	Gap-filling DNA Repair Synthesis And Ligation In TC-NER R-HSA-6782210	1964-02-01	0.41101	0.999993	1.44048	1.28079	RFC3;POLE2
207	Mitochondrial Protein Import R-HSA-1268020	1964-02-01	0.41101	0.999993	1.44048	1.28079	CHCHD5;TOMM20
208	Aggrephagy R-HSA-9646399	2024-01-01	0.412766	0.999993	1.94108	1.71761	IFT88
209	Basigin Interactions R-HSA-210991	2024-01-01	0.412766	0.999993	1.94108	1.71761	SLC7A6
210	Defective Intrinsic Pathway For Apoptosis R-HSA-9734009	2024-01-01	0.412766	0.999993	1.94108	1.71761	CDK5R1
211	Downstream Signaling Of Activated FGFR4 R-HSA-5654716	2024-01-01	0.412766	0.999993	1.94108	1.71761	FRS2
212	Sulfur Amino Acid Metabolism R-HSA-1614635	2024-01-01	0.412766	0.999993	1.94108	1.71761	GADL1
213	Fertilization R-HSA-1187000	2024-01-01	0.412766	0.999993	1.94108	1.71761	IZUMO3
214	Sensory Processing Of Sound By Inner Hair Cells Of Cochlea R-HSA-9662360	1965-02-01	0.418633	0.999993	1.41756	1.23435	MYO3B;PJVK
215	Dual Incision In TC-NER R-HSA-6782135	1965-02-01	0.418633	0.999993	1.41756	1.23435	RFC3;POLE2
216	Polymerase Switching On C-strand Of Telomere R-HSA-174411	2025-01-01	0.425654	0.999993	1.86013	1.58879	RFC3
217	Signaling By ALK R-HSA-201556	2025-01-01	0.425654	0.999993	1.86013	1.58879	FRS2
218	Synthesis Of IP3 And IP4 In Cytosol R-HSA-1855204	2025-01-01	0.425654	0.999993	1.86013	1.58879	OCRL
219	TRAF6 Mediated NF-kB Activation R-HSA-933542	2025-01-01	0.425654	0.999993	1.86013	1.58879	NFKB1
220	WNT Ligand Biogenesis And Trafficking R-HSA-3238698	2025-01-01	0.425654	0.999993	1.86013	1.58879	WNT10A
221	Base Excision Repair R-HSA-73884	1966-02-01	0.426206	0.999993	1.39535	1.19	RFC3;POLE2
222	HDR Thru Homologous Recombination (HRR) R-HSA-5685942	1966-02-01	0.426206	0.999993	1.39535	1.19	RFC3;POLE2
223	FGFR2 Alternative Splicing R-HSA-6803529	2026-01-01	0.43826	0.999993	1.78565	1.47306	TIAL1
224	Metal Ion SLC Transporters R-HSA-425410	2026-01-01	0.43826	0.999993	1.78565	1.47306	SLC39A4
225	Interleukin-17 Signaling R-HSA-448424	1969-02-01	0.448609	0.999993	1.33272	1.06831	RPS6KA2;NFKB1
226	CREB1 Phosphorylation Thru NMDA Receptor-Mediated Activation Of RAS Signaling R-HSA-442742	2027-01-01	0.450589	0.999993	1.71691	1.36872	RPS6KA2
227	Downstream Signaling Of Activated FGFR2 R-HSA-5654696	2027-01-01	0.450589	0.999993	1.71691	1.36872	FRS2
228	FLT3 Signaling In Disease R-HSA-9682385	2027-01-01	0.450589	0.999993	1.71691	1.36872	TRIP11
229	G0 And Early G1 R-HSA-1538133	2027-01-01	0.450589	0.999993	1.71691	1.36872	LIN52
230	Transcriptional Regulation Of Pluripotent Stem Cells R-HSA-452723	2027-01-01	0.450589	0.999993	1.71691	1.36872	SALL4
231	Signaling By FGFR2 R-HSA-5654738	1970-02-01	0.455966	0.999993	1.31307	1.0312	TIAL1;FRS2
232	Sensory Perception R-HSA-9709957	12/516	0.458939	0.999993	1.06341	0.82822	OR51E1;MYO3B;OR2J3;SCN9A;OR51A4;PJVK;OR4K17;LDB2;OR2T12;OR52N4;ANO2;LRP12
233	Recycling Pathway Of L1 R-HSA-437239	2028-01-01	0.462648	0.999993	1.65325	1.27431	RPS6KA2
234	Downstream Signal Transduction R-HSA-186763	2028-01-01	0.462648	0.999993	1.65325	1.27431	PDGFRA
235	Interconversion Of Nucleotide Di- And Triphosphates R-HSA-499943	2028-01-01	0.462648	0.999993	1.65325	1.27431	RRM1
236	Keratan Sulfate Biosynthesis R-HSA-2022854	2028-01-01	0.462648	0.999993	1.65325	1.27431	SLC35D2
237	Mitophagy R-HSA-5205647	2028-01-01	0.462648	0.999993	1.65325	1.27431	TOMM20
238	Negative Regulation Of FGFR3 Signaling R-HSA-5654732	2028-01-01	0.462648	0.999993	1.65325	1.27431	FRS2
239	PPARA Activates Gene Expression R-HSA-1989781	3/116	0.469123	0.999993	1.18523	0.897088	MED14;NRF1;SULT2A1
240	Plasma Lipoprotein Remodeling R-HSA-8963899	2029-01-01	0.474443	0.999993	1.59414	1.18861	MBTPS2
241	Cristae Formation R-HSA-8949613	2029-01-01	0.474443	0.999993	1.59414	1.18861	DMAC2L
242	Downstream Signaling Of Activated FGFR1 R-HSA-5654687	2029-01-01	0.474443	0.999993	1.59414	1.18861	FRS2
243	G1/S-Specific Transcription R-HSA-69205	2029-01-01	0.474443	0.999993	1.59414	1.18861	LIN52
244	HS-GAG Biosynthesis R-HSA-2022928	2029-01-01	0.474443	0.999993	1.59414	1.18861	SLC35D2
245	Interaction Between L1 And Ankyrins R-HSA-445095	2029-01-01	0.474443	0.999993	1.59414	1.18861	SCN9A
246	Negative Regulation Of FGFR4 Signaling R-HSA-5654733	2029-01-01	0.474443	0.999993	1.59414	1.18861	FRS2
247	Peptide Ligand-Binding Receptors R-HSA-375276	4/162	0.476238	0.999993	1.1302	0.838427	CD200R1;RXFP4;NMUR1;MCHR2
248	Sensory Processing Of Sound R-HSA-9659379	1973-02-01	0.477693	0.999993	1.25743	0.928977	MYO3B;PJVK
249	Regulation Of Lipid Metabolism By PPARalpha R-HSA-400206	3/118	0.480354	0.999993	1.16452	0.853865	MED14;NRF1;SULT2A1
250	Glucagon-type Ligand Receptors R-HSA-420092	1930-01-01	0.48598	0.999993	1.53911	1.11061	VIPR2
251	MAPK Targets/ Nuclear Events Mediated By MAP Kinases R-HSA-450282	1930-01-01	0.48598	0.999993	1.53911	1.11061	RPS6KA2
252	Signaling By GPCR R-HSA-372790	14/619	0.491064	0.999993	1.03304	0.734676	WNT10A;CASR;VIPR2;FZD4;GPR55;RXFP4;LPAR3;KALRN;MCHR2;CD200R1;LPAR5;RPS6KA2;HRH4;NMUR1
253	Metabolism Of Water-Soluble Vitamins And Cofactors R-HSA-196849	3/120	0.491472	0.999993	1.14453	0.813014	NADK2;SLC25A32;NMNAT2
254	Constitutive Signaling By Aberrant PI3K In Cancer R-HSA-2219530	1975-02-01	0.49188	0.999993	1.22289	0.867664	PDGFRA;FRS2
255	Nucleotide Catabolism R-HSA-8956319	1931-01-01	0.497264	0.999993	1.48775	1.03939	ENTPD5
256	RIPK1-mediated Regulated Necrosis R-HSA-5213460	1931-01-01	0.497264	0.999993	1.48775	1.03939	RRM1
257	DNA Strand Elongation R-HSA-69190	1931-01-01	0.497264	0.999993	1.48775	1.03939	RFC3
258	Diseases Associated With TLR Signaling Cascade R-HSA-5602358	1931-01-01	0.497264	0.999993	1.48775	1.03939	NFKB1
259	Late Endosomal Microautophagy R-HSA-9615710	1931-01-01	0.497264	0.999993	1.48775	1.03939	IFT88
260	Senescence-Associated Secretory Phenotype (SASP) R-HSA-2559582	1976-02-01	0.498882	0.999993	1.20631	0.838854	RPS6KA2;NFKB1
261	COPI-dependent Golgi-to-ER Retrograde Traffic R-HSA-6811434	1977-02-01	0.505822	0.999993	1.19018	0.811195	KIF13B;COPZ2
262	Transcription-Coupled Nucleotide Excision Repair (TC-NER) R-HSA-6781827	1977-02-01	0.505822	0.999993	1.19018	0.811195	RFC3;POLE2
263	Expression And Translocation Of Olfactory Receptors R-HSA-9752946	7/306	0.508031	0.999993	1.04486	0.707591	OR51E1;OR2J3;OR51A4;OR4K17;LDB2;OR2T12;OR52N4
264	Phase 0 - Rapid Depolarisation R-HSA-5576892	1932-01-01	0.5083	0.999993	1.4397	0.974221	SCN9A
265	Activation Of Pre-Replicative Complex R-HSA-68962	1932-01-01	0.5083	0.999993	1.4397	0.974221	POLE2
266	Amino Acid Transport Across Plasma Membrane R-HSA-352230	1932-01-01	0.5083	0.999993	1.4397	0.974221	SLC7A6
267	SIRT1 Negatively Regulates rRNA Expression R-HSA-427359	1932-01-01	0.5083	0.999993	1.4397	0.974221	SUV39H1
268	Signaling By WNT In Cancer R-HSA-4791275	1932-01-01	0.5083	0.999993	1.4397	0.974221	FZD4
269	Negative Regulation Of FGFR1 Signaling R-HSA-5654726	1932-01-01	0.5083	0.999993	1.4397	0.974221	FRS2
270	Negative Regulation Of FGFR2 Signaling R-HSA-5654727	1932-01-01	0.5083	0.999993	1.4397	0.974221	FRS2
271	Telomere C-strand (Lagging Strand) Synthesis R-HSA-174417	1933-01-01	0.519095	0.999993	1.39466	0.914432	RFC3
272	Keratan Sulfate/Keratin Metabolism R-HSA-1638074	1933-01-01	0.519095	0.999993	1.39466	0.914432	SLC35D2
273	Metabolic Disorders Of Biological Oxidation Enzymes R-HSA-5579029	1933-01-01	0.519095	0.999993	1.39466	0.914432	CYP2U1
274	Amine Ligand-Binding Receptors R-HSA-375280	1934-01-01	0.529653	0.999993	1.35234	0.859457	HRH4
275	EPHB-mediated Forward Signaling R-HSA-3928662	1934-01-01	0.529653	0.999993	1.35234	0.859457	KALRN
276	Impaired BRCA2 Binding To RAD51 R-HSA-9709570	1934-01-01	0.529653	0.999993	1.35234	0.859457	RFC3
277	Global Genome Nucleotide Excision Repair (GG-NER) R-HSA-5696399	1982-02-01	0.539568	0.999993	1.11558	0.688296	RFC3;POLE2
278	Transcriptional Regulation Of White Adipocyte Differentiation R-HSA-381340	1982-02-01	0.539568	0.999993	1.11558	0.688296	MED14;NFKB1
279	Mitochondrial Fatty Acid Beta-Oxidation R-HSA-77289	1935-01-01	0.53998	0.999993	1.31251	0.808802	ACBD7
280	Signaling By FGFR R-HSA-190236	1983-02-01	0.546123	0.999993	1.10176	0.666466	TIAL1;FRS2
281	Activation Of ATR In Response To Replication Stress R-HSA-176187	1936-01-01	0.55008	0.999993	1.27496	0.762034	RFC3
282	RHOV GTPase Cycle R-HSA-9013424	1936-01-01	0.55008	0.999993	1.27496	0.762034	VANGL1
283	Class C/3 (Metabotropic Glutamate/Pheromone Receptors) R-HSA-420499	1936-01-01	0.55008	0.999993	1.27496	0.762034	CASR
284	Signaling By FGFR1 In Disease R-HSA-5655302	1936-01-01	0.55008	0.999993	1.27496	0.762034	FRS2
285	Early SARS-CoV-2 Infection Events R-HSA-9772572	1936-01-01	0.55008	0.999993	1.27496	0.762034	ACE2
286	HDR Thru Single Strand Annealing (SSA) R-HSA-5685938	1936-01-01	0.55008	0.999993	1.27496	0.762034	RFC3
287	Sensory Perception Of Sweet, Bitter, And Umami (Glutamate) Taste R-HSA-9717207	1937-01-01	0.559959	0.999993	1.2395	0.718775	SCN9A
288	Fatty acyl-CoA Biosynthesis R-HSA-75105	1937-01-01	0.559959	0.999993	1.2395	0.718775	HSD17B8
289	NGF-stimulated Transcription R-HSA-9031628	1937-01-01	0.559959	0.999993	1.2395	0.718775	CDK5R1
290	Metabolism Of Vitamins And Cofactors R-HSA-196854	4/181	0.563171	0.999993	1.00812	0.578833	NADK2;SLC25A32;NMNAT2;LRP12
291	Telomere Maintenance R-HSA-157579	1986-02-01	0.565395	0.999993	1.06228	0.605747	PIF1;RFC3
292	Signaling By FGFR3 R-HSA-5654741	1938-01-01	0.569621	0.999993	1.20595	0.678689	FRS2
293	Signaling By FGFR4 R-HSA-5654743	1938-01-01	0.569621	0.999993	1.20595	0.678689	FRS2
294	GPCR Downstream Signaling R-HSA-388396	12/559	0.570539	0.999993	0.978112	0.548891	CD200R1;CASR;VIPR2;LPAR5;RPS6KA2;GPR55;HRH4;RXFP4;LPAR3;NMUR1;KALRN;MCHR2
295	PCP/CE Pathway R-HSA-4086400	1987-02-01	0.571687	0.999993	1.04974	0.58698	FZD4;PRICKLE1
296	RAC2 GTPase Cycle R-HSA-9013404	1987-02-01	0.571687	0.999993	1.04974	0.58698	VANGL1;VAMP3
297	Axon Guidance R-HSA-422475	11/513	0.572463	0.999993	0.976991	0.544973	CACNB4;SHC3;RPS6KA2;SCN9A;FRS2;GFRA1;LDB2;KALRN;CACNA1H;CLASP1;CDK5R1
298	Chromatin Modifying Enzymes R-HSA-3247509	5/232	0.577547	0.999993	0.982371	0.539289	SUV39H1;BRMS1L;SGF29;ELP6;NFKB1
299	Drug ADME R-HSA-9748784	1988-02-01	0.577912	0.999993	1.0375	0.568895	SULT2A1;ABCG2
300	Presynaptic Phase Of Homologous DNA Pairing And Strand Exchange R-HSA-5693616	1939-01-01	0.579072	0.999993	1.17417	0.641482	RFC3
301	RHOU GTPase Cycle R-HSA-9013420	1939-01-01	0.579072	0.999993	1.17417	0.641482	VANGL1
302	Transcriptional Regulation By VENTX R-HSA-8853884	1939-01-01	0.579072	0.999993	1.17417	0.641482	NFKB1
303	Regulation Of TP53 Activity Thru Phosphorylation R-HSA-6804756	1989-02-01	0.584071	0.999993	1.02553	0.551462	RFC3;CDK5R1
304	Unfolded Protein Response (UPR) R-HSA-381119	1989-02-01	0.584071	0.999993	1.02553	0.551462	EXTL2;MBTPS2
305	Mitochondrial Biogenesis R-HSA-1592230	1989-02-01	0.584071	0.999993	1.02553	0.551462	DMAC2L;NRF1
306	PI3K Cascade R-HSA-109704	1940-01-01	0.588315	0.999993	1.14402	0.606891	FRS2
307	Binding And Uptake Of Ligands By Scavenger Receptors R-HSA-2173782	1940-01-01	0.588315	0.999993	1.14402	0.606891	HBA1
308	Retinoid Metabolism And Transport R-HSA-975634	1940-01-01	0.588315	0.999993	1.14402	0.606891	LRP12
309	Defective Homologous Recombination Repair (HRR) Due To BRCA2 Loss Of Function R-HSA-9701190	1940-01-01	0.588315	0.999993	1.14402	0.606891	RFC3
310	Signaling By FGFR2 In Disease R-HSA-5655253	1940-01-01	0.588315	0.999993	1.14402	0.606891	FRS2
311	Clathrin-mediated Endocytosis R-HSA-8856828	3/140	0.595472	0.999993	0.976666	0.506305	FZD4;OCRL;VAMP3
312	HCMV Early Events R-HSA-9609690	1991-02-01	0.596189	0.999993	1.00241	0.518442	RRM1;NFKB1
313	Metabolism Of Nucleotides R-HSA-15869	1991-02-01	0.596189	0.999993	1.00241	0.518442	RRM1;ENTPD5
314	Smooth Muscle Contraction R-HSA-445355	1941-01-01	0.597356	0.999993	1.11537	0.574686	CACNA1H
315	Kinesins R-HSA-983189	1941-01-01	0.597356	0.999993	1.11537	0.574686	KIF13B
316	Beta-catenin Independent WNT Signaling R-HSA-3858494	3/141	0.600296	0.999993	0.96955	0.494792	FZD4;AXIN2;PRICKLE1
317	Gamma Carboxylation, Hypusine Formation And Arylsulfatase Activation R-HSA-163841	1942-01-01	0.606199	0.999993	1.08812	0.544658	ARSA
318	Homologous DNA Pairing And Strand Exchange R-HSA-5693579	1942-01-01	0.606199	0.999993	1.08812	0.544658	RFC3
319	Intra-Golgi Traffic R-HSA-6811438	1942-01-01	0.606199	0.999993	1.08812	0.544658	TRIP11
320	tRNA Modification In Nucleus And Cytosol R-HSA-6782315	1942-01-01	0.606199	0.999993	1.08812	0.544658	PUS7
321	Potential Therapeutics For SARS R-HSA-9679191	1994-02-01	0.613867	0.999993	0.969604	0.473145	ACE2;BRMS1L
322	Sensory Perception Of Taste R-HSA-9717189	1943-01-01	0.614847	0.999993	1.06217	0.516621	SCN9A
323	IRS-mediated Signaling R-HSA-112399	1943-01-01	0.614847	0.999993	1.06217	0.516621	FRS2
324	Protein Folding R-HSA-391251	1995-02-01	0.619626	0.999993	0.95914	0.459082	TBCE;ARL2
325	P75 NTR Receptor-Mediated Signaling R-HSA-193704	1995-02-01	0.619626	0.999993	0.95914	0.459082	KALRN;NFKB1
326	MyD88 Cascade Initiated On Plasma Membrane R-HSA-975871	1995-02-01	0.619626	0.999993	0.95914	0.459082	RPS6KA2;NFKB1
327	Bile Acid And Bile Salt Metabolism R-HSA-194068	1944-01-01	0.623307	0.999993	1.03743	0.490411	SLC10A2
328	Regulation Of Complement Cascade R-HSA-977606	1944-01-01	0.623307	0.999993	1.03743	0.490411	CFHR1
329	TAK1-dependent IKK And NF-kappa-B Activation R-HSA-445989	1944-01-01	0.623307	0.999993	1.03743	0.490411	NFKB1
330	TBC/RABGAPs R-HSA-8854214	1944-01-01	0.623307	0.999993	1.03743	0.490411	TBC1D25
331	Glycosphingolipid Metabolism R-HSA-1660662	1944-01-01	0.623307	0.999993	1.03743	0.490411	ARSA
332	Metabolism Of Fat-Soluble Vitamins R-HSA-6806667	1944-01-01	0.623307	0.999993	1.03743	0.490411	LRP12
333	Phase II - Conjugation Of Compounds R-HSA-156580	1996-02-01	0.625319	0.999993	0.948899	0.445501	SULT1B1;SULT2A1
334	Anchoring Of Basal Body To Plasma Membrane R-HSA-5620912	1997-02-01	0.630946	0.999993	0.938873	0.432384	FBF1;CLASP1
335	Heme Signaling R-HSA-9707616	1945-01-01	0.63158	0.999993	1.01381	0.465878	HBA1
336	Nervous System Development R-HSA-9675108	11/539	0.637697	0.999993	0.927908	0.417459	CACNB4;SHC3;RPS6KA2;SCN9A;FRS2;GFRA1;LDB2;KALRN;CACNA1H;CLASP1;CDK5R1
337	SARS-CoV-2 Modulates Host Translation Machinery R-HSA-9754678	1946-01-01	0.639672	0.999993	0.991245	0.442887	SMN1
338	XBP1(S) Activates Chaperone Genes R-HSA-381038	1946-01-01	0.639672	0.999993	0.991245	0.442887	EXTL2
339	TRAF6 Mediated Induction Of NFkB And MAP Kinases Upon TLR7/8 Or 9 Activation R-HSA-975138	1999-02-01	0.642002	0.999993	0.919442	0.407464	RPS6KA2;NFKB1
340	L1CAM Interactions R-HSA-373760	1999-02-01	0.642002	0.999993	0.919442	0.407464	RPS6KA2;SCN9A
341	Phase I - Functionalization Of Compounds R-HSA-211945	2/100	0.647431	0.999993	0.910023	0.395627	CYP2U1;CYP4A22
342	Potassium Channels R-HSA-1296071	2/100	0.647431	0.999993	0.910023	0.395627	KCNK17;HCN1
343	MyD88 Dependent Cascade Initiated On Endosome R-HSA-975155	2/100	0.647431	0.999993	0.910023	0.395627	RPS6KA2;NFKB1
344	Inositol Phosphate Metabolism R-HSA-1483249	1947-01-01	0.647587	0.999993	0.969657	0.421318	OCRL
345	Biological Oxidations R-HSA-211859	4/202	0.649312	0.999993	0.900443	0.388849	SULT1B1;CYP2U1;CYP4A22;SULT2A1
346	PI3K/AKT Signaling In Cancer R-HSA-2219528	2/101	0.652794	0.999993	0.900796	0.384183	PDGFRA;FRS2
347	Toll Like Receptor 7/8 (TLR7/8) Cascade R-HSA-168181	2/101	0.652794	0.999993	0.900796	0.384183	RPS6KA2;NFKB1
348	Generic Transcription Pathway R-HSA-212436	24/1165	0.653071	0.999993	0.935537	0.398604	ZNF28;ZNF285;ZNF582;RFC3;ZNF140;ZNF490;NR2F1;FANCC;LDB2;NFKB1;MED14;ZNF529;ZNF429;ZNF418;ZNF737;ZNF726;ZNF317;ZNF677;ZNF676;ZNF544;ZNF300;ZIM3;ZNF860;CDK5R1
349	Signaling By FGFR1 R-HSA-5654736	1948-01-01	0.655329	0.999993	0.948989	0.40106	FRS2
350	IRE1alpha Activates Chaperones R-HSA-381070	1948-01-01	0.655329	0.999993	0.948989	0.40106	EXTL2
351	Insulin Receptor Signaling Cascade R-HSA-74751	1948-01-01	0.655329	0.999993	0.948989	0.40106	FRS2
352	DNA Repair R-HSA-73894	6/303	0.655423	0.999993	0.900088	0.380265	RFC3;NPLOC4;POLE2;FANCC;FANCE;RAD18
353	PI5P, PP2A And IER3 Regulate PI3K/AKT Signaling R-HSA-6811558	2/102	0.658093	0.999993	0.891752	0.373117	PDGFRA;FRS2
354	Cargo Recognition For Clathrin-Mediated Endocytosis R-HSA-8856825	2/102	0.658093	0.999993	0.891752	0.373117	FZD4;VAMP3
355	Reproduction R-HSA-1474165	2/102	0.658093	0.999993	0.891752	0.373117	IZUMO3;SYCP3
356	Toll Like Receptor 3 (TLR3) Cascade R-HSA-168164	2/102	0.658093	0.999993	0.891752	0.373117	RPS6KA2;NFKB1
357	HATs Acetylate Histones R-HSA-3214847	2/102	0.658093	0.999993	0.891752	0.373117	SGF29;ELP6
358	MAPK Family Signaling Cascades R-HSA-5683057	6/307	0.667745	0.999993	0.887985	0.358612	PDGFRA;SHC3;ARL2;FRS2;GFRA1;KALRN
359	Toll Like Receptor 9 (TLR9) Cascade R-HSA-168138	2/104	0.668496	0.999993	0.874197	0.352062	RPS6KA2;NFKB1
360	Interleukin-4 And Interleukin-13 Signaling R-HSA-6785807	2/104	0.668496	0.999993	0.874197	0.352062	IL23A;IRF4
361	Signaling By Rho GTPases, Miro GTPases And RHOBTB3 R-HSA-9716542	13/649	0.668884	0.999993	0.909702	0.365831	FRS2;OCRL;TEX2;IQGAP3;KALRN;VANGL1;SYDE2;SH3PXD2A;RHPN2;RAB9B;FAM83B;CLASP1;VAMP3
362	Regulation Of Ornithine Decarboxylase (ODC) R-HSA-350562	1950-01-01	0.670306	0.999993	0.910182	0.364093	SLC25A21
363	Diseases Of DNA Repair R-HSA-9675135	1950-01-01	0.670306	0.999993	0.910182	0.364093	RFC3
364	SARS-CoV-1 Infection R-HSA-9678108	1951-01-01	0.677549	0.999993	0.891943	0.34721	ACE2
365	Synthesis Of PIPs At Plasma Membrane R-HSA-1660499	1951-01-01	0.677549	0.999993	0.891943	0.34721	OCRL
366	Nuclear Receptor Transcription Pathway R-HSA-383280	1951-01-01	0.677549	0.999993	0.891943	0.34721	NR2F1
367	MyD88-independent TLR4 Cascade R-HSA-166166	2/106	0.678641	0.999993	0.857318	0.332351	RPS6KA2;NFKB1
368	RAF/MAP Kinase Cascade R-HSA-5673001	5/262	0.683423	0.999993	0.866659	0.329886	PDGFRA;SHC3;ARL2;FRS2;GFRA1
369	Nucleotide-binding Domain, Leucine Rich Repeat Containing NLR Signaling Pathways R-HSA-168643	1952-01-01	0.684633	0.999993	0.87442	0.331294	NFKB1
370	Signaling By PDGF R-HSA-186797	1952-01-01	0.684633	0.999993	0.87442	0.331294	PDGFRA
371	Transcriptional Activation Of Mitochondrial Biogenesis R-HSA-2151201	1952-01-01	0.684633	0.999993	0.87442	0.331294	NRF1
372	Heparan Sulfate/Heparin (HS-GAG) Metabolism R-HSA-1638091	1952-01-01	0.684633	0.999993	0.87442	0.331294	SLC35D2
373	Meiotic Synapsis R-HSA-1221632	1952-01-01	0.684633	0.999993	0.87442	0.331294	SYCP3
374	Metabolism Of Non-Coding RNA R-HSA-194441	1952-01-01	0.684633	0.999993	0.87442	0.331294	SMN1
375	Nucleotide Excision Repair R-HSA-5696398	2/108	0.688532	0.999993	0.841075	0.313884	RFC3;POLE2
376	Metabolism Of Lipids R-HSA-556833	14/707	0.688655	0.999993	0.898643	0.335207	ACBD7;ARSA;HPGD;SLC10A2;CYP4A22;OCRL;NRF1;PTGR2;HSD17B8;MED14;CYP2U1;ETNK2;MBTPS2;SULT2A1
377	S Phase R-HSA-69242	3/161	0.688661	0.999993	0.846149	0.315619	RFC3;POLE2;LIN52
378	Interleukin-12 Family Signaling R-HSA-447115	1953-01-01	0.691562	0.999993	0.85757	0.316274	IL23A
379	Nuclear Envelope Breakdown R-HSA-2980766	1953-01-01	0.691562	0.999993	0.85757	0.316274	VRK1
380	HDR Thru Homologous Recombination (HRR) Or Single Strand Annealing (SSA) R-HSA-5693567	2/109	0.693383	0.999993	0.833182	0.305089	RFC3;POLE2
381	Negative Regulation Of PI3K/AKT Network R-HSA-199418	2/109	0.693383	0.999993	0.833182	0.305089	PDGFRA;FRS2
382	Golgi-to-ER Retrograde Transport R-HSA-8856688	2/110	0.698171	0.999993	0.825434	0.296571	KIF13B;COPZ2
383	Complement Cascade R-HSA-166658	1954-01-01	0.698338	0.999993	0.841356	0.30209	CFHR1
384	Degradation Of AXIN R-HSA-4641257	1954-01-01	0.698338	0.999993	0.841356	0.30209	AXIN2
385	ECM Proteoglycans R-HSA-3000178	1954-01-01	0.698338	0.999993	0.841356	0.30209	HAPLN1
386	Formation Of beta-catenin:TCF Transactivating Complex R-HSA-201722	1954-01-01	0.698338	0.999993	0.841356	0.30209	AXIN2
387	MAPK1/MAPK3 Signaling R-HSA-5684996	5/268	0.702304	0.999993	0.846684	0.299209	PDGFRA;SHC3;ARL2;FRS2;GFRA1
388	MyD88:MAL(TIRAP) Cascade Initiated On Plasma Membrane R-HSA-166058	2/111	0.702897	0.999993	0.817829	0.288321	RPS6KA2;NFKB1
389	Regulation Of Cholesterol Biosynthesis By SREBP (SREBF) R-HSA-1655829	1955-01-01	0.704967	0.999993	0.825743	0.288684	MBTPS2
390	Degradation Of DVL R-HSA-4641258	1955-01-01	0.704967	0.999993	0.825743	0.288684	DACT1
391	E3 Ubiquitin Ligases Ubiquitinate Target Proteins R-HSA-8866654	1955-01-01	0.704967	0.999993	0.825743	0.288684	RAD18
392	Golgi Associated Vesicle Biogenesis R-HSA-432722	1955-01-01	0.704967	0.999993	0.825743	0.288684	OCRL
393	Chromosome Maintenance R-HSA-73886	2/112	0.707562	0.999993	0.810362	0.280329	PIF1;RFC3
394	HDACs Deacetylate Histones R-HSA-3214815	1956-01-01	0.71145	0.999993	0.810697	0.276002	BRMS1L
395	Ion Channel Transport R-HSA-983712	3/168	0.715901	0.999993	0.810026	0.270721	BEST4;ANO2;BEST1
396	Homology Directed Repair R-HSA-5693538	2/114	0.716708	0.999993	0.795828	0.26508	RFC3;POLE2
397	Macroautophagy R-HSA-1632852	2/114	0.716708	0.999993	0.795828	0.26508	IFT88;TOMM20
398	Regulated Necrosis R-HSA-5218859	1957-01-01	0.71779	0.999993	0.796189	0.263999	RRM1
399	Cytoprotection By HMOX1 R-HSA-9707564	1957-01-01	0.71779	0.999993	0.796189	0.263999	HBA1
400	NRAGE Signals Death Thru JNK R-HSA-193648	1957-01-01	0.71779	0.999993	0.796189	0.263999	KALRN
401	Formation Of RNA Pol II Elongation Complex R-HSA-112382	1958-01-01	0.723992	0.999993	0.78219	0.252628	MLLT1
402	GABA Receptor Activation R-HSA-977443	1958-01-01	0.723992	0.999993	0.78219	0.252628	GABRA4
403	Metabolism Of Polyamines R-HSA-351202	1958-01-01	0.723992	0.999993	0.78219	0.252628	SLC25A21
404	Regulation Of IGF Transport And Uptake By IGFBPs R-HSA-381426	2/116	0.725612	0.999993	0.781804	0.250756	PAPPA;IGF1
405	HCMV Infection R-HSA-9609646	2/116	0.725612	0.999993	0.781804	0.250756	RRM1;NFKB1
406	Signaling By FGFR In Disease R-HSA-1226099	1959-01-01	0.730057	0.999993	0.768673	0.241849	FRS2
407	Transport Of Small Molecules R-HSA-382551	13/681	0.732735	0.999993	0.864999	0.26899	SLC35D2;ARL2;HBA1;ANO2;BEST1;SLC7A6;BEST4;NIPAL3;FLVCR1;LRRC8B;SLC39A4;MBTPS2;ABCG2
408	Cardiac Conduction R-HSA-5576891	2/118	0.734279	0.999993	0.768264	0.237291	SCN9A;KCNK17
409	Signaling By Rho GTPases R-HSA-194315	12/633	0.735517	0.999993	0.858981	0.263864	VANGL1;SYDE2;SH3PXD2A;FRS2;OCRL;RHPN2;TEX2;IQGAP3;KALRN;FAM83B;CLASP1;VAMP3
410	Post NMDA Receptor Activation Events R-HSA-438064	1960-01-01	0.73599	0.999993	0.755615	0.231626	RPS6KA2
411	Synthesis Of DNA R-HSA-69239	2/119	0.738524	0.999993	0.761667	0.230863	RFC3;POLE2
412	Regulation Of PTEN Gene Transcription R-HSA-8943724	1961-01-01	0.741792	0.999993	0.742992	0.221922	SALL4
413	Signaling By WNT R-HSA-195721	5/282	0.743267	0.999993	0.803442	0.238381	WNT10A;FZD4;PRICKLE1;AXIN2;DACT1
414	Platelet Degranulation R-HSA-114608	2/121	0.746841	0.999993	0.748806	0.218579	PHACTR2;IGF1
415	Rab Regulation Of Trafficking R-HSA-9007101	2/121	0.746841	0.999993	0.748806	0.218579	TBC1D25;RAB9B
416	TP53 Regulates Transcription Of DNA Repair Genes R-HSA-6796648	1962-01-01	0.747467	0.999993	0.730783	0.212705	FANCC
417	Cytosolic Sensors Of Pathogen-Associated DNA R-HSA-1834949	1963-01-01	0.753017	0.999993	0.718967	0.203947	NFKB1
418	Plasma Lipoprotein Assembly, Remodeling, And Clearance R-HSA-174824	1964-01-01	0.758446	0.999993	0.707527	0.19562	MBTPS2
419	Semaphorin Interactions R-HSA-373755	1964-01-01	0.758446	0.999993	0.707527	0.19562	CDK5R1
420	RNA Polymerase II Transcription R-HSA-73857	25/1286	0.760788	0.999993	0.879017	0.240324	ZNF28;ZNF490;MLLT1;LDB2;MED14;ZNF529;ZNF429;ZNF726;ZNF544;ZNF300;ZIM3;ZNF860;ZNF285;ZNF582;RFC3;ZNF140;NR2F1;FANCC;NFKB1;ZNF418;ZNF737;ZNF317;ZNF677;ZNF676;CDK5R1
421	Interferon Alpha/Beta Signaling R-HSA-909733	1965-01-01	0.763756	0.999993	0.696444	0.187697	IRF4
422	Response To Elevated Platelet Cytosolic Ca2+ R-HSA-76005	2/126	0.766645	0.999993	0.71847	0.19092	PHACTR2;IGF1
423	SLC-mediated Transmembrane Transport R-HSA-425407	4/238	0.768778	0.999993	0.76082	0.20006	SLC7A6;SLC35D2;ARL2;SLC39A4
424	Activation Of NF-kappaB In B Cells R-HSA-1169091	1966-01-01	0.768949	0.999993	0.685703	0.180155	NFKB1
425	Diseases Of Programmed Cell Death R-HSA-9645723	1966-01-01	0.768949	0.999993	0.685703	0.180155	CDK5R1
426	Regulation Of PTEN Stability And Activity R-HSA-8948751	1967-01-01	0.774028	0.999993	0.675286	0.172973	FRK
427	Autophagy R-HSA-9612973	2/128	0.774183	0.999993	0.707009	0.180957	IFT88;TOMM20
428	Muscle Contraction R-HSA-397014	3/185	0.774331	0.999993	0.733867	0.187691	SCN9A;KCNK17;CACNA1H
429	G1/S Transition R-HSA-69206	2/129	0.777871	0.999993	0.701415	0.176192	POLE2;LIN52
430	TCF Dependent Signaling In Response To WNT R-HSA-201681	3/188	0.783551	0.999993	0.72188	0.176081	FZD4;AXIN2;DACT1
431	Loss Of Nlp From Mitotic Centrosomes R-HSA-380259	1969-01-01	0.783854	0.999993	0.655373	0.159605	CLASP1
432	Signaling By Insulin Receptor R-HSA-74752	1970-01-01	0.788606	0.999993	0.645849	0.153382	FRS2
433	trans-Golgi Network Vesicle Budding R-HSA-199992	1971-01-01	0.793254	0.999993	0.636598	0.147444	OCRL
434	AURKA Activation By TPX2 R-HSA-8854518	1972-01-01	0.797799	0.999993	0.627607	0.141775	CLASP1
435	G2/M DNA Damage Checkpoint R-HSA-69473	1972-01-01	0.797799	0.999993	0.627607	0.141775	RFC3
436	Negative Epigenetic Regulation Of rRNA Expression R-HSA-5250941	1972-01-01	0.797799	0.999993	0.627607	0.141775	SUV39H1
437	Activation Of NMDA Receptors And Postsynaptic Events R-HSA-442755	1973-01-01	0.802245	0.999993	0.618865	0.136361	RPS6KA2
438	Cell Death Signaling Via NRAGE, NRIF And NADE R-HSA-204998	1974-01-01	0.806594	0.999993	0.610364	0.131189	KALRN
439	DDX58/IFIH1-mediated Induction Of Interferon-Alpha/Beta R-HSA-168928	1974-01-01	0.806594	0.999993	0.610364	0.131189	NFKB1
440	Toll Like Receptor 4 (TLR4) Cascade R-HSA-166016	2/138	0.808754	0.999993	0.654763	0.13898	RPS6KA2;NFKB1
441	Processing Of DNA Double-Strand Break Ends R-HSA-5693607	1975-01-01	0.810847	0.999993	0.602091	0.126244	RFC3
442	Protein Ubiquitination R-HSA-8852135	1975-01-01	0.810847	0.999993	0.602091	0.126244	RAD18
443	Nuclear Envelope (NE) Reassembly R-HSA-2995410	1975-01-01	0.810847	0.999993	0.602091	0.126244	VRK1
444	PTEN Regulation R-HSA-6807070	2/139	0.811939	0.999993	0.649958	0.135406	SALL4;FRK
445	Death Receptor Signaling R-HSA-73887	2/139	0.811939	0.999993	0.649958	0.135406	KALRN;NFKB1
446	Developmental Biology R-HSA-1266738	17/931	0.812198	0.999993	0.8244	0.171485	SHC3;LGI2;FRS2;GFRA1;LDB2;KALRN;NFKB1;CACNA1H;MED14;CACNB4;KRT17;SALL4;RPS6KA2;ADAM23;SCN9A;CLASP1;CDK5R1
447	G Alpha (12/13) Signaling Events R-HSA-416482	1977-01-01	0.819074	0.999993	0.5862	0.116994	KALRN
448	COPI-mediated Anterograde Transport R-HSA-6807878	1978-01-01	0.823053	0.999993	0.578565	0.112666	COPZ2
449	FCERI Mediated NF-kB Activation R-HSA-2871837	1978-01-01	0.823053	0.999993	0.578565	0.112666	NFKB1
450	Meiosis R-HSA-1500620	1978-01-01	0.823053	0.999993	0.578565	0.112666	SYCP3
451	Post-translational Modification: Synthesis Of GPI-anchored Proteins R-HSA-163125	1979-01-01	0.826945	0.999993	0.571124	0.108524	PIGP
452	Downstream Signaling Events Of B Cell Receptor (BCR) R-HSA-1168372	1979-01-01	0.826945	0.999993	0.571124	0.108524	NFKB1
453	DNA Double-Strand Break Repair R-HSA-5693532	2/144	0.827162	0.999993	0.626948	0.118966	RFC3;POLE2
454	PIP3 Activates AKT Signaling R-HSA-1257604	4/262	0.828992	0.999993	0.689385	0.12929	PDGFRA;SALL4;FRS2;FRK
455	RNA Polymerase II Pre-transcription Events R-HSA-674695	1980-01-01	0.830751	0.999993	0.563873	0.104556	MLLT1
456	Recruitment Of NuMA To Mitotic Centrosomes R-HSA-380320	1980-01-01	0.830751	0.999993	0.563873	0.104556	CLASP1
457	Signaling By Receptor Tyrosine Kinases R-HSA-9006934	8/483	0.833811	0.999993	0.747711	0.135896	TIAL1;PDGFRA;SHC3;RPS6KA2;FRS2;IGF1;SHB;CDK5R1
458	Centrosome Maturation R-HSA-380287	1981-01-01	0.834473	0.999993	0.556802	0.100756	CLASP1
459	Mitotic G1 Phase And G1/S Transition R-HSA-453279	2/147	0.835755	0.999993	0.613903	0.110146	POLE2;LIN52
460	PI Metabolism R-HSA-1483255	1982-01-01	0.838114	0.999993	0.549906	0.097114	OCRL
461	Platelet Homeostasis R-HSA-418346	1982-01-01	0.838114	0.999993	0.549906	0.097114	PDE9A
462	Cyclin E Associated Events During G1/S Transition R-HSA-69202	1982-01-01	0.838114	0.999993	0.549906	0.097114	LIN52
463	Transport Of Bile Salts And Organic Acids, Metal Ions And Amine Compounds R-HSA-425366	1982-01-01	0.838114	0.999993	0.549906	0.097114	SLC39A4
464	Metabolism Of Steroids R-HSA-8957322	2/148	0.838533	0.999993	0.609674	0.107365	SLC10A2;MBTPS2
465	DNA Replication R-HSA-69306	2/150	0.843961	0.999993	0.601387	0.102025	RFC3;POLE2
466	Cyclin A:Cdk2-associated Events At S Phase Entry R-HSA-69656	1984-01-01	0.845158	0.999993	0.536613	0.0902755	LIN52
467	Degradation Of Beta-Catenin By Destruction Complex R-HSA-195253	1984-01-01	0.845158	0.999993	0.536613	0.0902755	AXIN2
468	HCMV Late Events R-HSA-9610379	1986-01-01	0.851895	0.999993	0.523945	0.083984	RRM1
469	Interferon Gamma Signaling R-HSA-877300	1986-01-01	0.851895	0.999993	0.523945	0.083984	IRF4
470	Gene Expression (Transcription) R-HSA-74160	26/1421	0.855098	0.999993	0.823276	0.128874	ZNF28;ZNF490;SUV39H1;MLLT1;LDB2;MED14;ZNF529;ZNF429;ZNF726;ZNF544;ZNF300;ZIM3;ZNF860;ZNF285;ZNF582;RFC3;ZNF140;NR2F1;FANCC;NFKB1;ZNF418;ZNF737;ZNF317;ZNF677;ZNF676;CDK5R1
471	Regulation Of PLK1 Activity At G2/M Transition R-HSA-2565942	1987-01-01	0.855154	0.999993	0.517832	0.0810274	CLASP1
472	Sphingolipid Metabolism R-HSA-428157	1988-01-01	0.85834	0.999993	0.51186	0.078189	ARSA
473	MAPK6/MAPK4 Signaling R-HSA-5687128	1988-01-01	0.85834	0.999993	0.51186	0.078189	KALRN
474	Regulation Of TP53 Activity R-HSA-5633007	2/156	0.859265	0.999993	0.577819	0.0876426	RFC3;CDK5R1
475	RAB GEFs Exchange GTP For GDP On RABs R-HSA-8876198	1989-01-01	0.861457	0.999993	0.506023	0.0754634	RAB9B
476	ER-Phagosome Pathway R-HSA-1236974	1989-01-01	0.861457	0.999993	0.506023	0.0754634	VAMP3
477	Cellular Senescence R-HSA-2559583	2/158	0.864053	0.999993	0.570365	0.0833423	RPS6KA2;NFKB1
478	Toll-like Receptor Cascades R-HSA-168898	2/159	0.866391	0.999993	0.56671	0.0812769	RPS6KA2;NFKB1
479	EPH-Ephrin Signaling R-HSA-2682334	1991-01-01	0.867486	0.999993	0.494739	0.0703298	KALRN
480	VEGFA-VEGFR2 Pathway R-HSA-4420097	1991-01-01	0.867486	0.999993	0.494739	0.0703298	SHB
481	Visual Phototransduction R-HSA-2187338	1991-01-01	0.867486	0.999993	0.494739	0.0703298	LRP12
482	RUNX1 Regulates Transcription Of Genes Involved In Differentiation Of HSCs R-HSA-8939236	1992-01-01	0.870402	0.999993	0.489283	0.0679124	LDB2
483	Downstream TCR Signaling R-HSA-202424	1992-01-01	0.870402	0.999993	0.489283	0.0679124	NFKB1
484	Protein Localization R-HSA-9609507	2/161	0.870957	0.999993	0.559537	0.0773074	CHCHD5;TOMM20
485	Unattached Kinetochores Signal Amplification Via A MAD2 Inhibitory Signal R-HSA-141444	1993-01-01	0.873254	0.999993	0.483945	0.0655886	CLASP1
486	Leishmania Infection R-HSA-9658195	3/226	0.875466	0.999993	0.597963	0.0795283	VIPR2;ENTPD5;NFKB1
487	Neutrophil Degranulation R-HSA-6798695	7/460	0.880152	0.999993	0.685403	0.0874992	PIGR;GHDC;ARSA;DNAJC13;FRK;NFKB1;RAB9B
488	Keratinization R-HSA-6805567	1996-01-01	0.881439	0.999993	0.468607	0.0591381	KRT17
489	SLC Transporter Disorders R-HSA-5619102	1997-01-01	0.884048	0.999993	0.463707	0.0571491	SLC39A4
490	EML4 And NUDC In Mitotic Spindle Formation R-HSA-9648025	1997-01-01	0.884048	0.999993	0.463707	0.0571491	CLASP1
491	Hedgehog Off State R-HSA-5610787	1997-01-01	0.884048	0.999993	0.463707	0.0571491	IFT88
492	CLEC7A (Dectin-1) Signaling R-HSA-5607764	1998-01-01	0.8866	0.999993	0.458909	0.0552349	NFKB1
493	KEAP1-NFE2L2 Pathway R-HSA-9755511	1999-01-01	0.889096	0.999993	0.454208	0.0533922	NPLOC4
494	Signaling By VEGF R-HSA-194138	1/100	0.891537	0.999993	0.449602	0.0516181	SHB
495	MHC Class II Antigen Presentation R-HSA-2132295	1/101	0.893924	0.999993	0.445088	0.0499096	PRICKLE1
496	Intracellular Signaling By Second Messengers R-HSA-9006925	4/299	0.895923	0.999993	0.602029	0.0661635	PDGFRA;SALL4;FRS2;FRK
497	Transport Of Inorganic Cations/Anions And Amino Acids/Oligopeptides R-HSA-425393	1/102	0.896259	0.999993	0.440664	0.0482639	SLC7A6
498	Antigen processing-Cross Presentation R-HSA-1236975	1/104	0.900776	0.999993	0.432073	0.0451509	VAMP3
499	tRNA Processing R-HSA-72306	1/104	0.900776	0.999993	0.432073	0.0451509	PUS7
500	Transmission Across Chemical Synapses R-HSA-112315	3/241	0.90097	0.999993	0.559941	0.0583926	CACNB4;RPS6KA2;GABRA4
501	Resolution Of Sister Chromatid Cohesion R-HSA-2500257	1/106	0.905097	0.999993	0.42381	0.0422593	CLASP1
502	Mitotic Prophase R-HSA-68875	1/106	0.905097	0.999993	0.42381	0.0422593	VRK1
503	Neurotransmitter Receptors And Postsynaptic Signal Transmission R-HSA-112314	2/179	0.906025	0.999993	0.502275	0.0495688	RPS6KA2;GABRA4
504	Cellular Response To Chemical Stress R-HSA-9711123	2/180	0.907685	0.999993	0.499433	0.048374	NPLOC4;HBA1
505	G2/M Transition R-HSA-69275	2/182	0.910924	0.999993	0.493845	0.0460737	CLASP1;LIN52
506	Ub-specific Processing Proteases R-HSA-5689880	2/182	0.910924	0.999993	0.493845	0.0460737	AXIN2;TOMM20
507	Signaling By B Cell Receptor (BCR) R-HSA-983705	1/109	0.911229	0.999993	0.411988	0.038299	NFKB1
508	Epigenetic Regulation Of Gene Expression R-HSA-212165	1/110	0.913183	0.999993	0.408192	0.0370714	SUV39H1
509	Mitotic Spindle Checkpoint R-HSA-69618	1/110	0.913183	0.999993	0.408192	0.0370714	CLASP1
510	Mitotic G2-G2/M Phases R-HSA-453274	2/184	0.914056	0.999993	0.488379	0.0438874	CLASP1;LIN52
511	Respiratory Electron Transport, ATP Synthesis By Chemiosmotic Coupling, Heat Production By Uncoupling Proteins R-HSA-163200	1/111	0.915095	0.999993	0.404465	0.0358871	DMAC2L
512	ADORA2B Mediated Anti-Inflammatory Cytokine Production R-HSA-9660821	1/113	0.918793	0.999993	0.397211	0.0336415	VIPR2
513	Interleukin-1 Signaling R-HSA-9020702	1/113	0.918793	0.999993	0.397211	0.0336415	NFKB1
514	Neuronal System R-HSA-112316	5/378	0.919585	0.999993	0.594368	0.0498275	CACNB4;GABRA4;RPS6KA2;KCNK17;HCN1
515	TCR Signaling R-HSA-202403	1/114	0.920582	0.999993	0.39368	0.0325769	NFKB1
516	Hemostasis R-HSA-109582	8/558	0.924756	0.999993	0.643799	0.0503613	SLC7A6;HBG2;HBG1;KIF13B;PHACTR2;IGF1;HBD;PDE9A
517	Immunoregulatory Interactions Between A Lymphoid And A non-Lymphoid Cell R-HSA-198933	1/117	0.925714	0.999993	0.383453	0.0295986	CD200R1
518	RHO GTPases Activate Formins R-HSA-5663220	1/118	0.92735	0.999993	0.380161	0.0286732	CLASP1
519	RHO GTPase Effectors R-HSA-195258	3/261	0.927639	0.999993	0.516122	0.0387675	RHPN2;IQGAP3;CLASP1
520	Glycosaminoglycan Metabolism R-HSA-1630316	1/119	0.928951	0.999993	0.376924	0.0277792	SLC35D2
521	Glycerophospholipid Biosynthesis R-HSA-1483206	1/121	0.932046	0.999993	0.370612	0.026081	ETNK2
522	DNA Replication Pre-Initiation R-HSA-69002	1/122	0.933543	0.999993	0.367535	0.0252747	POLE2
523	Vesicle-mediated Transport R-HSA-5653656	9/627	0.934313	0.999993	0.643961	0.0437529	FZD4;KIF13B;COPZ2;TRIP11;TBC1D25;OCRL;HBA1;RAB9B;VAMP3
524	Phospholipid Metabolism R-HSA-1483257	2/202	0.937941	0.999993	0.444106	0.0284533	ETNK2;OCRL
525	Signaling By ROBO Receptors R-HSA-376176	2/206	0.942318	0.999993	0.435329	0.025864	LDB2;CLASP1
526	ER To Golgi Anterograde Transport R-HSA-199977	1/130	0.944392	0.999993	0.344633	0.0197176	COPZ2
527	Fc Epsilon Receptor (FCERI) Signaling R-HSA-2454202	1/130	0.944392	0.999993	0.344633	0.0197176	NFKB1
528	Metabolism Of Carbohydrates R-HSA-71387	3/279	0.945832	0.999993	0.482115	0.026849	GLYCTK;SLC35D2;B3GALT1
529	Translation R-HSA-72766	3/280	0.946707	0.999993	0.480356	0.0263071	MRPL48;MRPL45;MRPL46
530	Signaling By Hedgehog R-HSA-5358351	1/132	0.946816	0.999993	0.339344	0.0185452	IFT88
531	Membrane Trafficking R-HSA-199991	8/590	0.947975	0.999993	0.607614	0.0324634	FZD4;KIF13B;COPZ2;TRIP11;TBC1D25;OCRL;RAB9B;VAMP3
532	Cell Surface Interactions At Vascular Wall R-HSA-202733	1/133	0.947988	0.999993	0.33676	0.0179874	SLC7A6
533	G Alpha (S) Signaling Events R-HSA-418555	1/135	0.950256	0.999993	0.331707	0.0169251	VIPR2
534	Diseases Of Signal Transduction By Growth Factor Receptors And Second Messengers R-HSA-5663202	5/416	0.952038	0.999993	0.538592	0.0264721	ZC3HC1;PDGFRA;FZD4;TRIP11;FRS2
535	Signal Transduction R-HSA-162582	41/2351	0.952386	0.999993	0.775486	0.0378318	SHC3;VIPR2;RXFP4;ARL2;LPAR3;PRICKLE1;SHB;IQGAP3;KALRN;MCHR2;TIAL1;SYDE2;SH3PXD2A;SALL4;RPS6KA2;HRH4;RHPN2;FAM83B;CLASP1;DACT1;PDGFRA;WNT10A;CASR;FZD4;GPR55;FRS2;GFRA1;OCRL;IGF1;AXIN2;TEX2;NFKB1;VANGL1;IFT88;CD200R1;LPAR5;NMUR1;FRK;RAB9B;VAMP3;CDK5R1
536	C-type Lectin Receptors (CLRs) R-HSA-5621481	1/137	0.952424	0.999993	0.326803	0.0159299	NFKB1
537	Metabolism Of Amino Acids And Derivatives R-HSA-71291	4/357	0.955137	0.999993	0.501945	0.0230393	DUOX1;GADL1;SARDH;SLC25A21
538	G2/M Checkpoints R-HSA-69481	1/143	0.95838	0.999993	0.31292	0.0133024	RFC3
539	Anti-inflammatory Response Favoring Leishmania Infection R-HSA-9662851	1/145	0.960195	0.999993	0.308549	0.0125328	VIPR2
540	Interleukin-1 Family Signaling R-HSA-446652	1/149	0.963592	0.999993	0.300162	0.0111323	NFKB1
541	Mitotic Anaphase R-HSA-68882	2/232	0.964366	0.999993	0.385718	0.0139954	VRK1;CLASP1
542	Mitotic Metaphase And Anaphase R-HSA-2555396	2/233	0.965027	0.999993	0.384032	0.0136711	VRK1;CLASP1
543	Neddylation R-HSA-8951664	2/235	0.966314	0.999993	0.380706	0.0130453	NPLOC4;FBXL4
544	Citric Acid (TCA) Cycle And Respiratory Electron Transport R-HSA-1428517	1/161	0.972141	0.999993	0.277518	0.00784107	DMAC2L
545	Transport To Golgi And Subsequent Modification R-HSA-948021	1/161	0.972141	0.999993	0.277518	0.00784107	COPZ2
546	Platelet Activation, Signaling And Aggregation R-HSA-76002	2/248	0.973634	0.999993	0.3604	0.00962997	PHACTR2;IGF1
547	Regulation Of Expression Of SLITs And ROBOs R-HSA-9010553	1/166	0.975082	0.999993	0.269055	0.0067893	LDB2
548	Separation Of Sister Chromatids R-HSA-2467813	1/170	0.97721	0.999993	0.262645	0.00605504	CLASP1
549	Deubiquitination R-HSA-5688426	2/259	0.978605	0.999993	0.344823	0.00745738	AXIN2;TOMM20
550	Disorders Of Transmembrane Transporters R-HSA-5619115	1/174	0.979156	0.999993	0.256531	0.00540366	SLC39A4
551	Cell Cycle Checkpoints R-HSA-69620	2/266	0.981283	0.999993	0.335586	0.00634062	RFC3;CLASP1
552	Mitotic Prometaphase R-HSA-68877	1/186	0.984054	0.999993	0.239777	0.00385417	CLASP1
553	SARS-CoV-2 Infection R-HSA-9694516	2/275	0.984252	0.999993	0.324406	0.00514934	ACE2;SMN1
554	Metabolism R-HSA-1430728	31/1983	0.984414	0.999993	0.691541	0.0108632	HPGD;SLC35D2;CYP4A22;GADL1;NRF1;HSD17B8;NADK2;DUOX1;MED14;B3GALT1;FLVCR1;SLC25A21;SULT2A1;DMAC2L;ACBD7;ARSA;RRM1;GLYCTK;ENTPD5;SLC10A2;OCRL;NMNAT2;PTGR2;SULT1B1;CYP2U1;ETNK2;SARDH;SLC25A32;LRP12;MBTPS2;ABCG2
555	Transcriptional Regulation By TP53 R-HSA-3700989	3/353	0.984469	0.999993	0.379058	0.00593349	RFC3;FANCC;CDK5R1
556	SARS-CoV-2-host Interactions R-HSA-9705683	1/188	0.984751	0.999993	0.237193	0.00364484	SMN1
557	Interferon Signaling R-HSA-913531	1/190	0.985417	0.999993	0.234664	0.00344731	IRF4
558	SARS-CoV Infections R-HSA-9679506	3/358	0.985767	0.999993	0.373644	0.00535633	ACE2;BRMS1L;SMN1
559	Signaling By Interleukins R-HSA-449147	4/436	0.987041	0.999993	0.408855	0.00533296	IL23A;IRF4;RPS6KA2;NFKB1
560	Transcriptional Regulation By RUNX1 R-HSA-8878171	1/196	0.987246	0.999993	0.22739	0.00291879	LDB2
561	Extracellular Matrix Organization R-HSA-1474244	2/287	0.987508	0.999993	0.310598	0.0039044	SH3PXD2A;HAPLN1
562	Cell Cycle R-HSA-1640170	7/644	0.988278	0.999993	0.483811	0.00570456	PIF1;RFC3;POLE2;VRK1;SYCP3;CLASP1;LIN52
563	Cell Cycle, Mitotic R-HSA-69278	5/517	0.9892	0.999993	0.430591	0.00467568	RFC3;POLE2;VRK1;CLASP1;LIN52
564	Programmed Cell Death R-HSA-5357801	1/208	0.990245	0.999993	0.214105	0.00209879	RRM1
565	Diseases Of Metabolism R-HSA-5668914	1/243	0.99554	0.999993	0.182884	0.000818	CYP2U1
566	M Phase R-HSA-68886	2/374	0.997755	0.999993	0.23713	0.000533	VRK1;CLASP1
567	Class I MHC Mediated Antigen Processing And Presentation R-HSA-983169	2/376	0.997843	0.999993	0.235843	0.000509	FBXL4;VAMP3
568	Asparagine N-linked Glycosylation R-HSA-446203	1/278	0.997962	0.999993	0.159553	0.000326	COPZ2
569	Cellular Responses To Stress R-HSA-2262752	6/706	0.998338	0.999993	0.375737	0.000625	EXTL2;NPLOC4;RPS6KA2;HBA1;NFKB1;MBTPS2
570	Cellular Responses To Stimuli R-HSA-8953897	6/714	0.998538	0.999993	0.371371	0.000543	EXTL2;NPLOC4;RPS6KA2;HBA1;NFKB1;MBTPS2
571	Adaptive Immune System R-HSA-1280218	6/720	0.998673	0.999993	0.36816	0.000489	CD200R1;BTN1A1;PRICKLE1;FBXL4;NFKB1;VAMP3
572	Antigen Processing: Ubiquitination And Proteasome Degradation R-HSA-983168	1/305	0.998886	0.999993	0.145225	0.000162	FBXL4
573	Innate Immune System R-HSA-168249	9/976	0.999344	0.999993	0.405728	0.000266	PIGR;GHDC;ARSA;CFHR1;RPS6KA2;DNAJC13;FRK;NFKB1;RAB9B
574	Cytokine Signaling In Immune System R-HSA-1280215	4/674	0.999796	0.999993	0.261096	5.32e-05	IL23A;IRF4;RPS6KA2;NFKB1
575	Infectious Disease R-HSA-5663205	7/922	0.999835	0.999993	0.333019	5.5e-05	ACE2;RRM1;VIPR2;ENTPD5;BRMS1L;SMN1;NFKB1
576	Metabolism Of Proteins R-HSA-392499	20/1827	0.999898	0.999993	0.475199	4.84e-05	ARSA;PIGP;COPZ2;ARL2;MRPL48;IGF1;AXIN2;MRPL45;MRPL46;TOMM20;DPP4;ACE2;NPLOC4;RAB23;PAPPA;TBCE;EEF2KMT;FBXL4;RAD18;RAB9B
577	Post-translational Protein Modification R-HSA-597592	11/1334	0.999973	0.999993	0.358433	9.77e-06	ARSA;NPLOC4;RAB23;PIGP;EEF2KMT;COPZ2;AXIN2;FBXL4;TOMM20;RAD18;RAB9B
578	Disease R-HSA-1643685	16/1678	0.999973	0.999993	0.412858	1.11e-05	PDGFRA;RFC3;RRM1;VIPR2;FZD4;ENTPD5;FRS2;NFKB1;ZC3HC1;ACE2;CYP2U1;BRMS1L;TRIP11;SMN1;SLC39A4;CDK5R1
579	Metabolism Of RNA R-HSA-8953854	2/659	0.99999	0.999993	0.13273	1.3e-06	SMN1;PUS7
580	Immune System R-HSA-168256	16/1859	0.999993	0.999993	0.36946	2.46e-06	PIGR;GHDC;ARSA;BTN1A1;DNAJC13;PRICKLE1;NFKB1;CD200R1;IL23A;CFHR1;IRF4;RPS6KA2;FBXL4;FRK;RAB9B;VAMP3

## Sheet: Sheet 4
S5 : Functional pathways of severe dengue patients using reactome pathway database
S. No.	Term	Overlap	P-value	Adjusted P-value	Odds Ratio	Combined Score	Genes
1	Metabolism Of Proteins R-HSA-392499	920/1806	1.52077e-18	2.27599e-15	1.53549	62.9969	NUP107;PSMD8;CSNK2A2;MRTFA;HSPG2;ACE2;LARS2;EID3;LARS1;PSME3;PSME4;SAR1B;B3GLCT;MRPL16;MRPL17;GATA4;COPS7A;GATA3;MRPL15;MRPL12;MRPL13;MRPL10;MRPL11;ADAMTS16;C3;ADAMTS15;MRPL20;ADAMTS14;RHOT1;PSMF1;B3GALNT2;CREBBP;NAPSA;PMM1;ABCA3;EDEM1;FUCA2;EDEM2;FN1;MRPL23;CP;MRPL24;MRPL21;LYPD6B;ARF3;ARF4;PIGU;PIGT;PIGO;PIGQ;PIGP;MRPL39;PIGZ;MRPL36;MRPL34;PIGW;PIGV;MRPL32;DDA1;MRPL33;TUBA1C;MRPL40;IKBKG;CHST8;…
2	Gene Expression (Transcription) R-HSA-74160	737/1410	2.52467e-18	2.27599e-15	1.61247	65.3378	NUP107;MAML2;EHMT2;RBPJ;RRP8;PSMD8;LSM11;H2AC14;HENMT1;AKT2;AKT3;ZSCAN32;AKT1;PIP4K2A;MTERF1;PIP4K2B;RNF111;ZNF17;ZNF287;GAMT;NUP214;ZNF18;MEF2C;PRKAB2;ZNF19;ZNF285;ZNF705G;PRKCB;ZNF160;CSNK2A2;MED8;ZNF10;PRKCA;DICER1;ZNF12;MED4;PRKAB1;ZNF14;MED6;MED7;NUP93;DDX39A;DDX39B;SCO1;PSME3;SARNP;PSME4;ZSCAN25;MYL9;UBA52;ZNF157;RHNO1;ZNF155;ZNF154;NUP205;ZNF273;ANAPC15;ZNF394;MEAF6;ANAPC16;MAPKAP1;GATA4;G…
3	RNA Polymerase II Transcription R-HSA-73857	671/1276	1.63404e-17	9.82058e-15	1.62956	62.9871	MAML2;EHMT2;RBPJ;PSMD8;LSM11;H2AC14;AKT2;AKT3;ZSCAN32;AKT1;PIP4K2A;PIP4K2B;RNF111;ZNF17;ZNF287;GAMT;ZNF18;MEF2C;PRKAB2;ZNF19;ZNF285;ZNF705G;PRKCB;ZNF160;CSNK2A2;MED8;ZNF10;PRKCA;ZNF12;MED4;PRKAB1;ZNF14;MED6;MED7;DDX39A;DDX39B;SCO1;PSME3;SARNP;PSME4;ZSCAN25;MYL9;UBA52;ZNF157;RHNO1;ZNF155;ZNF154;ZNF273;ANAPC15;ZNF394;MEAF6;ANAPC16;MAPKAP1;GATA4;GATA3;GATA1;ZNF25;ANAPC10;ANAPC11;PRDX2;PSMF1;NRBF2;PP…
4	Post-translational Protein Modification R-HSA-597592	690/1320	3.26395e-17	1.47122e-14	1.60955	61.1002	NUP107;TRRAP;DCAF8;DCAF5;SMC3;DCAF4;DCAF7;DCAF6;PSMD8;H2AC11;H2AC14;CHGB;DDX17;NUP214;WSB1;WSB2;MRTFA;HCFC1;NUP93;DYNC1LI1;RNF123;DYNC1LI2;EID3;RNF128;PSME3;PSME4;ALG10B;UBA52;NUP205;SAR1B;CTBP1;B3GLCT;COPS7A;XPC;GATA3;BCL10;ADAMTS16;C3;ADAMTS15;ADAMTS14;RHOT1;POM121C;RAD21;CHST10;ST3GAL4;NUP88;PSMF1;ST3GAL1;ST3GAL3;B3GALNT2;BARD1;CREBBP;NAPSA;PHC2;ICMT;PMM1;EDEM1;EDEM2;FUCA2;FN1;GP2;INO80;CP;TAD…
5	Signal Transduction R-HSA-162582	1127/2315	7.47885e-15	2.69687e-12	1.40326	45.6433	ITSN2;NUP107;TFRC;ZFYVE9;ITSN1;SPINT2;F11R;HTR4;RBPJ;MYLK;PSMD8;SYNGAP1;AKT2;AKT3;C3AR1;EPSTI1;AKT1;PRKACB;MEF2A;PRKAB2;MEF2C;RBFOX2;CSNK2A2;MRTFA;FRS2;RNASE3;FRS3;PRKAB1;ZFYVE16;SPINT1;DDX39B;PSME3;PSME4;RBCK1;MYL9;MTMR1;HPN;GATA3;IQGAP2;MTMR4;IQGAP3;C3;RHOT2;C5;RHOT1;RDH11;PRKAR2B;NPBWR1;PRKAR2A;NPBWR2;MYO6;RDH16;PIP5K1B;RDH14;PIP5K1C;RDH13;PSMF1;JAG2;GPR17;CREBBP;JAG1;GPR15;FN1;PBX1;VANGL1;MOV…
6	Generic Transcription Pathway R-HSA-212436	601/1155	1.29936e-14	3.90459e-12	1.58786	50.7708	MAML2;EHMT2;RBPJ;PSMD8;H2AC14;AKT2;AKT3;ZSCAN32;AKT1;PIP4K2A;PIP4K2B;RNF111;ZNF17;ZNF287;GAMT;ZNF18;MEF2C;PRKAB2;ZNF19;ZNF285;ZNF705G;PRKCB;ZNF160;CSNK2A2;MED8;ZNF10;PRKCA;ZNF12;MED4;PRKAB1;ZNF14;MED6;MED7;SCO1;PSME3;PSME4;ZSCAN25;MYL9;UBA52;ZNF157;RHNO1;ZNF155;ZNF154;ZNF273;ANAPC15;ZNF394;MEAF6;ANAPC16;MAPKAP1;GATA4;GATA3;GATA1;ZNF25;ANAPC10;ANAPC11;PRDX2;PSMF1;NRBF2;PPARGC1B;ZNF267;NR2C2AP;BARD…
7	Membrane Trafficking R-HSA-199991	329/586	9.43446e-14	2.43005e-11	1.86019	55.7906	ITSN2;TFRC;KDELR1;ITSN1;GCC2;GCC1;GOLGA2;GJA1;GJA3;AKT2;AKT3;GJA4;GOLGA1;AP1S2;TBC1D10C;AKT1;ARFIP2;KIF21A;AP1S3;KIFAP3;TBC1D10A;TBC1D10B;PRKAB2;COG8;COG5;COG4;SYTL1;COG1;CSNK1D;ANK3;GAPVD1;PRKAB1;ANK1;EREG;DYNC1LI1;DYNC1LI2;BIN1;ZW10;KDELR2;RIN3;ULK1;KIF20A;KIF20B;RIN1;UBA52;RIN2;OPTN;VPS28;CFTR;SPTBN4;SPTBN5;STXBP3;SAR1B;COPS7A;PLA2G6;GNS;SCFD1;RACGAP1;BLOC1S1;BLOC1S3;MYO6;PIP5K1C;SEC31A;SPTBN2…
8	Metabolism R-HSA-1430728	952/1945	2.47878e-13	5.58655e-11	1.41128	40.9635	NUP107;NDST2;PSMD8;NDST1;NSDHL;NDST4;LIPH;AKT1;MLYCD;PRKACB;XYLB;GSTK1;STARD3;PRKAB2;STARD4;STARD5;TSTD1;SECISBP2;CSNK2A2;CACNA2D2;PHKA2;HSPG2;UPB1;RUFY1;SLC5A6;MTHFD1;SCO1;LARS1;PSME3;PSME4;UQCRC1;FAR1;TMEM126B;CYP2E1;IDO1;MTMR1;MTMR2;HS3ST3A1;MTMR3;SAR1B;ABCB7;SHMT1;ABCB4;PLA2G3;MTMR9;PLA2G6;MTMR4;CIAO3;MRPL13;OAZ2;CIAO1;HACD4;OAZ3;PCNX4;CYP2B6;HLCS;RDH11;PRKAR2B;PRKAR2A;AFMID;PIP5K1B;LTA4H;PIP…
9	Cell Cycle R-HSA-1640170	354/643	4.08967e-13	8.19298e-11	1.78048	50.7884	ANKLE2;NUP107;CCNH;SMC3;SMC4;PSMD8;CDC20;GOLGA2;H2AC14;CDC23;PPP2R1A;AKT2;CHEK2;AKT3;AKT1;RCC1;FBXO5;BTRC;SKP2;CDK5RAP2;SKP1;TMPO;NUP214;ESCO1;PRKCB;CSNK2A2;TINF2;PRKCA;CSNK1D;ESCO2;EML4;NUP93;DYNC1LI1;DYNC1LI2;PSME3;ZW10;PSME4;AKAP9;DNA2;KIF20A;UBA52;TP53;OPTN;RHNO1;NUP205;ANAPC15;ANAPC16;NCAPG;BRCC3;ANAPC10;NCAPH;SKA1;ANAPC11;SKA2;DSN1;CHTF8;SPAST;POM121C;TERT;PRKAR2B;RAD21;CEP70;CEP72;NUP88;CE…
10	Vesicle-mediated Transport R-HSA-5653656	339/620	4.14876e-12	7.48021e-10	1.75183	45.9123	ITSN2;SPARC;TFRC;KDELR1;ITSN1;GCC2;GCC1;GOLGA2;GJA1;GJA3;AKT2;AKT3;GJA4;GOLGA1;AP1S2;TBC1D10C;AKT1;ARFIP2;KIF21A;AP1S3;KIFAP3;TBC1D10A;TBC1D10B;PRKAB2;COG8;COG5;COG4;SYTL1;COG1;CSNK1D;ANK3;GAPVD1;PRKAB1;ANK1;EREG;DYNC1LI1;DYNC1LI2;BIN1;ZW10;KDELR2;RIN3;ULK1;KIF20A;KIF20B;RIN1;UBA52;RIN2;OPTN;VPS28;CFTR;SPTBN4;SPTBN5;STXBP3;SAR1B;COPS7A;PLA2G6;GNS;SCFD1;HSPH1;RACGAP1;BLOC1S1;BLOC1S3;MYO6;PIP5K1C;S…
11	Cell Cycle, Mitotic R-HSA-69278	286/516	2.73827e-11	4.48828e-09	1.8023	43.8339	ANKLE2;NUP107;CCNH;SMC3;SMC4;PSMD8;CDC20;GOLGA2;H2AC14;CDC23;PPP2R1A;AKT2;AKT3;AKT1;RCC1;FBXO5;BTRC;SKP2;CDK5RAP2;SKP1;TMPO;NUP214;ESCO1;PRKCB;CSNK2A2;PRKCA;CSNK1D;ESCO2;EML4;NUP93;DYNC1LI1;DYNC1LI2;PSME3;ZW10;PSME4;AKAP9;DNA2;KIF20A;UBA52;TP53;OPTN;NUP205;ANAPC15;ANAPC16;NCAPG;ANAPC10;NCAPH;SKA1;ANAPC11;SKA2;DSN1;SPAST;POM121C;PRKAR2B;RAD21;CEP70;CEP72;NUP88;CEP192;PSMF1;SLC19A1;CEP78;PLK4;NCAPH…
12	Adaptive Immune System R-HSA-1280218	378/715	9.2063e-11	1.38325e-08	1.62885	37.6403	AHCYL1;ICAM2;KEAP1;ICAM5;PSMD8;CDC20;HERC3;CDC23;PPP2R1A;AKT2;AKT3;AP1S2;AKT1;FBXO6;AP1S3;BTRC;KIFAP3;SKP2;PRKACB;RNF111;FBXO9;HERC6;SKP1;WSB1;PRKCB;PRKCA;RNASE3;HLA-G;DYNC1LI1;RNF123;DYNC1LI2;CDC34;PSME3;PSME4;CD226;RBCK1;KIF20A;UBA52;TRIM11;ANAPC13;SAR1B;MAPKAP1;PIK3R3;BCL10;CD1D;PIK3R1;CD1C;UBE2J2;PPL;ANAPC10;ANAPC11;C3;CD79B;CD79A;RACGAP1;CD19;RNF217;PLCG2;SLAMF7;PLCG1;PSMF1;ICOS;HLA-DQA2;HLA…
13	Transcriptional Regulation By TP53 R-HSA-3700989	202/353	6.37471e-10	8.84123e-08	1.93302	40.9289	TP53RK;CCNH;EHMT2;TP53AIP1;PPP2R1A;AKT2;CHEK2;AKT3;AKT1;PIP4K2A;PIP4K2B;PRKAB2;CSNK2A2;PRKAB1;COX7A2L;RRAGA;RRAGC;SCO1;DNA2;TP53;UBA52;RHNO1;L3MBTL1;MEAF6;MAPKAP1;SUPT4H1;PRDX2;BARD1;CREBBP;SURF1;GADD45A;MOV10;TPX2;AGO4;AGO1;CDK12;CDK13;TP73;CDKN1A;COX7B;ELL;PHF20;SETD9;PRKAG1;PRKAG2;COX7C;BBC3;ING5;ING3;PIP4P1;ELOA;ELOB;ELOC;NELFA;NELFCD;NELFE;PRMT5;RMI2;CNOT6L;RMI1;TOP3A;RAD51D;CTDP1;COX5B;COX5…
14	DNA Repair R-HSA-73894	177/304	1.17198e-09	1.45196e-07	2.01213	41.3787	DCLRE1B;DCLRE1C;CCNH;MPG;ALKBH3;YY1;ALKBH5;H2AC14;PPP4R2;EME1;EME2;CHEK2;RUVBL1;PCLAF;EP300;RNF111;FAAP100;GEN1;AQR;TIPIN;USP7;H2AC7;H2AC4;TINF2;REV1;LIG4;PIAS1;RBX1;NEIL3;MSH2;POLG2;FANCD2;TIMELESS;UBE2V2;PPIE;ADPRS;DNA2;NEIL1;ZNF830;TP53;UBA52;RHNO1;INO80C;BLM;INO80E;INO80D;UBA7;XPA;COPS7A;XPC;BRCC3;PPP4C;TP53BP1;NHEJ1;SLC19A1;BARD1;FANCI;ACD;XRCC6;UBE2I;FANCM;FANCL;XRCC2;XRCC3;FANCA;XRCC1;FANC…
15	Immune System R-HSA-168256	877/1835	1.20795e-09	1.45196e-07	1.33993	27.5145	NUP107;C4BPB;SLA2;PSMD8;TBK1;AKT2;AKT3;C3AR1;AKT1;PGLYRP1;PRKACB;GBP6;MEF2A;MEF2C;RNASE3;SCAMP1;FLG2;PSME3;PSME4;RBCK1;NLRX1;SAR1B;GATA3;PLA2G6;IQGAP2;C3;C5;RNF216;RNF217;LTA4H;PSMF1;CREBBP;HACE1;FUCA2;FN1;LNPEP;TREML1;DZIP3;HLA-DRB1;RNF220;ARHGAP9;SIGLEC9;ECSIT;IL18BP;PANX1;EEA1;IKBKB;MMP28;IKBKG;JAK3;JAK1;HLA-DPA1;DYNLL1;DYNLL2;RBSN;DUSP6;LRRC41;DUSP7;VAMP8;PSMA3;PSMA4;VAMP7;PSMA1;TLR10;PAFAH1B…
16	Signaling By Rho GTPases, Miro GTPases And RHOBTB3 R-HSA-9716542	341/648	1.51894e-09	1.71165e-07	1.61024	32.6963	ITSN2;CYFIP1;CPNE8;ANKLE2;NUP107;TFRC;WIPF2;ITSN1;MYLK;CDC20;GOLGA3;GJA1;BAIAP2L2;H2AC14;PPP2R1A;EPSTI1;TMPO;PRKCB;ACTN1;MRTFA;FRS2;PRKCA;SCRIB;FRS3;NISCH;DYNC1LI1;DYNC1LI2;DAAM1;DDX39B;ZW10;SPATA13;KCTD13;MYL9;CFTR;LLGL1;MTMR1;TMEM87A;PIK3R3;TWF1;PIK3R1;IQGAP2;IQGAP3;SKA1;SKA2;MYL12B;ABR;RHOT2;DSN1;SCFD1;RHOT1;RACGAP1;MYO6;NCKAP1L;EGR2;JAG1;HOMER2;MCAM;PLK1;STAM;PTK2;ZWINT;VANGL1;ANLN;CCDC88A;GR…
17	Signaling By Rho GTPases R-HSA-194315	331/632	5.16547e-09	5.47843e-07	1.59319	30.4002	ITSN2;CYFIP1;CPNE8;ANKLE2;NUP107;TFRC;WIPF2;ITSN1;MYLK;CDC20;GOLGA3;GJA1;BAIAP2L2;H2AC14;PPP2R1A;EPSTI1;TMPO;PRKCB;ACTN1;MRTFA;FRS2;PRKCA;SCRIB;FRS3;NISCH;DYNC1LI1;DYNC1LI2;DAAM1;DDX39B;ZW10;SPATA13;KCTD13;MYL9;CFTR;LLGL1;MTMR1;TMEM87A;PIK3R3;TWF1;PIK3R1;IQGAP2;IQGAP3;SKA1;SKA2;MYL12B;ABR;DSN1;SCFD1;RACGAP1;MYO6;NCKAP1L;EGR2;JAG1;HOMER2;MCAM;PLK1;STAM;PTK2;ZWINT;VANGL1;ANLN;CCDC88A;GRB2;ARHGAP9;A…
18	Metabolism Of Lipids R-HSA-556833	361/697	5.5414e-09	5.55064e-07	1.55755	29.6106	GLTP;PI4K2B;LPGAT1;CERK;ECI1;CPNE6;ECI2;GBA2;NSDHL;STS;LIPH;CHEK2;FDXR;PIP4K2A;PIP4K2B;CPNE3;MLYCD;ACAD11;PTGDS;PRKACB;ACAD10;MFSD2A;ACOT9;STARD3;ACOT8;PRKAB2;STARD4;CPT1A;MECR;STARD5;MUSK;CSNK2A2;MED8;PRKCA;ACSL3;SLC51A;MED4;MED6;MED7;RUFY1;CYP27A1;GNPAT;PLPP6;CYP2U1;SOAT1;ACOT2;ACOT1;FAR1;PRKD2;CYP2E1;PTGES;MTMR1;MTMR2;MTMR3;SAR1B;ABCB4;MTMR9;PLA2G3;PIK3R3;PIK3R1;MTMR4;PLA2G6;PIK3R6;HACD4;PTDSS…
19	Antigen Processing: Ubiquitination And Proteasome Degradation R-HSA-983168	170/300	3.59033e-08	3.40704e-06	1.8862	32.334	UBE2D4;UBE3C;UBE3D;UBE2D2;LTN1;KEAP1;UBE3A;UBE3B;FBXO21;CDC20;PSMD8;NPEPPS;HERC3;CDC23;RNF19A;FBXO6;BTRC;SKP2;RNF111;FBXO9;HERC6;SKP1;FBXW12;WSB1;AREL1;FBXW5;ANAPC7;FBXW8;FBXW11;FBXW7;UBE2E3;UBE2E1;FBXO15;LMO7;FBXO11;KCTD6;KCTD7;RBX1;RNF41;TRAIP;RNF123;CDC34;PSME3;PSME4;UBE2V2;ANAPC4;RBCK1;UBA52;TRIM11;ANAPC1;ANAPC2;ANAPC13;PSMD12;PSMD11;PSMD14;UBA7;PSMD13;UBA6;CUL3;UBA5;CUL1;KLHL11;UBR2;UBR1;UBE…
20	M Phase R-HSA-68886	205/373	4.11739e-08	3.71182e-06	1.76163	29.9573	ANKLE2;NUP107;SMC3;SMC4;CDC20;GOLGA2;PSMD8;CDC23;H2AC14;PPP2R1A;RCC1;FBXO5;CDK5RAP2;TMPO;NUP214;PRKCB;CSNK2A2;CSNK1D;PRKCA;EML4;NUP93;DYNC1LI1;DYNC1LI2;PSME3;ZW10;AKAP9;PSME4;KIF20A;UBA52;NUP205;ANAPC15;ANAPC16;NCAPG;ANAPC10;NCAPH;SKA1;ANAPC11;SKA2;DSN1;SPAST;POM121C;PRKAR2B;RAD21;CEP70;CEP72;CEP192;NUP88;PSMF1;CEP78;PLK4;NCAPH2;PLK1;WAPL;ZWINT;CC2D1B;PHF8;TUBA1C;NIPBL;CNTRL;ENSA;NUF2;EMD;OFD1;NU…
21	Organelle Biogenesis And Maintenance R-HSA-1852241	154/269	6.32421e-08	5.42979e-06	1.93043	31.9994	DYNC2I2;DYNC2I1;CRTC3;TRAF3IP1;CRTC1;MICOS10;CHCHD3;PPP2R1A;MTERF1;NEK2;KIFAP3;CDK5RAP2;MEF2C;PRKAB2;CEP135;CSNK1D;PRKCA;CYS1;PRKAB1;LZTFL1;HCFC1;POLG2;AKAP9;TFAM;PRKD2;ARL3;FBF1;ATP5MC2;ATP5MC3;MCHR1;PRKAR2B;TTC21B;CEP70;CEP72;CEP192;NPHP4;ATP5MG;PPARGC1B;ATP5MF;CEP78;ATP5ME;BBS2;PLK4;ESRRA;CREBBP;APOOL;ODF2;PLK1;RAB3IP;IDH2;DNAJC11;IFT122;BBIP1;NR1D1;GLUD1;AHI1;CDK1;CEP83;CYCS;IFT27;DYNLRB1;CEP…
22	Chromatin Modifying Enzymes R-HSA-3247509	136/233	7.59942e-08	6.22807e-06	2.02	33.1132	SMARCB1;PRDM9;TRRAP;KDM1B;EHMT2;ARID4A;YEATS4;H2AC11;H2AC14;RUVBL2;RUVBL1;EPC1;KAT8;EP300;KAT7;KMT5A;ARID2;ATXN7L3;SMARCC2;H2AC7;KMT5C;H2AC4;ARID5B;SUPT7L;HCFC1;JMJD6;WDR77;KAT6B;MORF4L2;KDELR2;PADI4;KMT2D;ENY2;MEAF6;KMT2A;PHF21A;TAF5L;ATXN7;PRDM16;MBIP;SMYD2;DMAP1;SMYD3;SUDS3;KAT14;CREBBP;BRPF3;SMARCA2;NFKB2;TADA2B;COPRS;TADA2A;ZZZ3;CDK4;H2AC21;RIOX2;TADA3;BRWD1;RCOR1;EZH2;PHF2;KDM5B;KDM5D;PHF20…
23	Disease R-HSA-1643685	782/1654	9.74947e-08	7.64274e-06	1.30739	21.1057	NUP107;ZFYVE9;HTR4;RBPJ;PSMD8;TBK1;CAPNS1;MPRIP;AKT2;AKT3;FGFR1OP2;C3AR1;AKT1;PRKACB;FRS2;RNASE3;FRS3;HSPG2;SND1;EML4;ACE2;PSME3;PSME4;SAR1B;ABCB4;B3GLCT;ZC3HAV1;MRPL13;ADAMTS16;C3;ADAMTS15;ADAMTS14;HLCS;PRKAR2B;PRKAR2A;PSMF1;JAG2;CREBBP;JAG1;GPR15;ABCA3;EDEM2;EIF2AK3;FN1;ERLIN1;ERLIN2;CP;NMT1;EZH2;PIGU;NCAN;HEXA;IKBKB;ATIC;HEY2;IKBKG;NELFA;NELFCD;JAK3;JAK1;NELFE;CHST6;RMI2;RMI1;PTH2R;DUSP8;DYNLL…
24	RHO GTPase Cycle R-HSA-9012999	232/434	1.19857e-07	9.00429e-06	1.65867	26.4342	ITSN2;CYFIP1;CPNE8;ANKLE2;TFRC;WIPF2;ITSN1;GOLGA3;GJA1;BAIAP2L2;EPSTI1;TMPO;ACTN1;FRS2;SCRIB;FRS3;NISCH;DAAM1;DDX39B;SPATA13;KCTD13;CFTR;MTMR1;TMEM87A;PIK3R3;TWF1;PIK3R1;IQGAP2;IQGAP3;ABR;SCFD1;RACGAP1;MYO6;NCKAP1L;EGR2;JAG1;HOMER2;MCAM;STAM;VANGL1;ANLN;CCDC88A;GRB2;ARHGAP9;CLTC;FAF2;ARHGAP5;OSBPL11;ARHGAP6;SH3RF1;LRRC1;AKAP12;HINT2;SH3PXD2A;EMD;VAV3;CCT2;NUDC;RHOG;RRAS2;RHOH;VAV1;RHOB;VAV2;ARHGE…
25	Intra-Golgi And Retrograde Golgi-to-ER Traffic R-HSA-6811442	107/177	1.59377e-07	1.14943e-05	2.19996	34.4338	SYS1;KDELR1;GOLIM4;GCC2;GCC1;RAB43;GOLGA1;ARFIP2;KIF21A;KIFAP3;COG8;COG5;COG4;COG1;DYNC1LI1;RINT1;DYNC1LI2;RAB36;ZW10;KDELR2;KIF20A;KIF20B;COPA;RHOBTB3;KLC1;PLA2G6;KLC3;RACGAP1;RAB6A;RAB6B;NAPSA;IGF2R;KIF4B;ARF3;ARF4;KIF11;BICD2;KIF15;CAPZB;MAN1A2;TMED3;KIF1C;KIF1B;MAN1A1;KIF1A;TMED7;SNAP29;TMED9;KIF23;DYNLL1;DYNLL2;KIF6;ARFGAP1;BET1L;KIF27;KIF9;KIF2A;KIFC2;KIFC1;NAA35;KIF2C;NAA38;KIF2B;VAMP4;PAF…
26	Class I MHC Mediated Antigen Processing And Presentation R-HSA-983169	201/370	1.76522e-07	1.22411e-05	1.7162	26.6866	KEAP1;CDC20;PSMD8;HERC3;CDC23;FBXO6;BTRC;SKP2;RNF111;FBXO9;HERC6;SKP1;WSB1;HLA-G;RNF123;CDC34;PSME3;PSME4;RBCK1;UBA52;TRIM11;ANAPC13;SAR1B;UBE2J2;ANAPC10;ANAPC11;RNF217;PSMF1;SEC31A;HACE1;SIAH1;LNPEP;FBXL8;FBXL3;FBXL4;DZIP3;RNF220;DET1;CTSS;SH3RF1;IKBKB;TRIM4;MRC1;ARIH2;ELOB;CD36;ELOC;IKBKG;SEC13;LRRC41;VAMP8;RNF144B;PSMA3;PSMA4;PSMA1;TLR4;TLR2;VAMP3;PRKN;PSMA8;PSMB4;PSMB5;PSMB2;MIB2;UBE2G1;UBE2G…
27	Diseases Of Signal Transduction By Growth Factor Receptors And Second Messengers R-HSA-5663202	220/413	3.57133e-07	2.31383e-05	1.64525	24.4239	PHB1;MAML2;ZFYVE9;HDAC11;GCC2;RBPJ;PSMD8;MPRIP;PPP2R1A;AKT2;AKT3;FGFR1OP2;TRIM24;AKT1;SKP1;FRS2;RNASE3;FRS3;SND1;EREG;EML4;PSME3;PSME4;AKAP9;TLN1;UBA52;CTBP2;CTBP1;MAPKAP1;PIK3R3;ZC3HAV1;PIK3R1;FXR1;NCSTN;APH1B;CD19;PLCG1;PSMF1;ICOS;SEC31A;JAG2;CREBBP;JAG1;FZD4;BCL11A;FZD6;EIF2AK3;FN1;ERLIN2;GRB2;CDKN1A;PIGU;WDR48;HIP1;CLTC;ATIC;HEY2;CNTRL;PSENEN;RHOG;DUSP8;DUSP6;GATD3;VAV1;DUSP7;APBB1IP;CNKSR2;K…
28	Cellular Responses To Stress R-HSA-2262752	353/701	3.59331e-07	2.31383e-05	1.468	21.7837	RPL4;SLC46A1;NUP107;EHMT2;RPL34;KEAP1;RPL9;CCAR2;PSMD8;RPS6KA3;H2AC14;CDC23;CREB3L3;AKT2;AKT3;CREB3L2;RPS6KA1;AKT1;RPL38;CHAC1;ATP6V1E1;BTRC;SKP2;RPL39;RPS10;RPS13;RPS12;SKP1;NUP214;MEF2C;ATP6V1G1;ATP6V0E1;ATP6V1G2;CSNK2A2;TINF2;TALDO1;NUP93;DYNC1LI1;DYNC1LI2;COX7A2L;RRAGA;SCO1;RRAGC;PSME3;PSME4;ATF5;RPL29;ATP6V0D1;TLN1;ATF6;UBA52;TP53;ATF3;NUP205;ANAPC15;ANAPC16;EPAS1;HSPA4L;RPS4Y1;MRPL13;ANAPC1…
29	Deubiquitination R-HSA-5688426	146/259	4.88436e-07	3.03672e-05	1.86127	27.0481	OTUD5;TRRAP;KDM1B;KEAP1;TOMM20;CDC20;H2AC11;PSMD8;YY1;H2AC14;RUVBL1;EP300;SKP2;MAP3K7;USP8;USP7;USP5;H2AC7;H2AC4;USP3;USP2;MUL1;YOD1;CDC25A;HCFC1;RNF123;RNF128;POLG2;HGS;PSME3;PSME4;VDAC2;VDAC1;STAMBP;TP53;UBA52;CFTR;INO80C;INO80E;PSMD12;INO80D;PSMD11;PSMD14;PSMD13;TNKS;BRCC3;GATA3;ADRB2;FOXO4;RHOT1;ATXN7;PSMF1;SUDS3;BARD1;SMAD2;ZRANB1;SMAD3;SMURF2;INO80;STAM;ESR1;TADA2B;CYLD;H2AC21;TADA3;CDK1;MD…
30	Cellular Responses To Stimuli R-HSA-8953897	355/709	6.80524e-07	4.08995e-05	1.45097	20.6043	RPL4;SLC46A1;NUP107;EHMT2;RPL34;KEAP1;RPL9;CCAR2;PSMD8;RPS6KA3;H2AC14;CDC23;CREB3L3;AKT2;AKT3;CREB3L2;RPS6KA1;AKT1;RPL38;CHAC1;ATP6V1E1;BTRC;SKP2;RPL39;RPS10;RPS13;RPS12;SKP1;NUP214;MEF2C;ATP6V1G1;ATP6V0E1;ATP6V1G2;CSNK2A2;TINF2;TALDO1;NUP93;DYNC1LI1;DYNC1LI2;COX7A2L;RRAGA;SCO1;RRAGC;PSME3;PSME4;MT1F;ATF5;RPL29;ATP6V0D1;TLN1;ATF6;UBA52;TP53;ATF3;NUP205;ANAPC15;ANAPC16;EPAS1;HSPA4L;RPS4Y1;MRPL13;A…
31	Metabolism Of RNA R-HSA-8953854	330/657	1.15446e-06	6.71447e-05	1.45919	19.9498	RPL4;EIF4A2;POP5;EIF4A1;NUP107;TP53RK;CCNH;RPL34;EIF4A3;RTCB;FCF1;THUMPD1;RPL9;CCAR1;GLE1;PSMD8;LSM11;SNRPD2;PPP2R1A;MAGOH;AKT1;RPL38;SNRPD3;RPL39;RPS10;RPS13;RPS12;NUP214;SRRM2;AQR;TYW5;METTL1;TYW3;METTL3;PRKCA;CSNK1D;IMP4;CRNKL1;WDR77;NUP93;DDX39A;DDX39B;XRN1;CLNS1A;PSME3;SARNP;PSME4;XRN2;RPL29;UBA52;NUP205;CSTF2;RPS4Y1;MRPL13;GSPT2;OSGEP;POM121C;PDCD11;ERI1;DHX37;DHX38;SYMPK;NUP88;PSMF1;ZRSR2;…
32	MHC Class II Antigen Presentation R-HSA-2132295	65/101	2.04023e-06	0.00011153	2.59374	33.9843	CLTC;CLTA;AP2A1;KIF11;CTSS;KIF15;CTSO;ACTR1B;CAPZB;AP1G1;AP1S2;AP1S3;CTSF;HLA-DOA;KIFAP3;CTSE;HLA-DOB;CTSD;SH3GL2;CTSB;HLA-DPA1;LAG3;SEC13;KIF23;DYNLL1;DYNLL2;DNM1;DNM3;DYNC1LI1;DYNC1LI2;KIF2A;KIF2C;KIF20A;KIF2B;HLA-DQB2;RAB7A;DCTN6;DYNC1I2;DCTN2;SAR1B;DCTN1;DCTN4;DCTN3;PRICKLE1;KLC1;KLC3;HLA-DMB;RACGAP1;AP2S1;HLA-DQA2;HLA-DQA1;AP1M1;SEC31A;SPTBN2;CTSA;DYNC1H1;SEC24A;KIF4B;KIF26A;CAPZA2;OSBPL1A;S…
33	COPI-independent Golgi-to-ER Retrograde Traffic R-HSA-6811436	27/33	2.04131e-06	0.00011153	6.45317	84.5489	DCTN6;DYNC1I2;DCTN2;DCTN1;DCTN4;DCTN3;PLA2G6;AGPAT3;BICD2;CAPZB;RAB6A;RAB6B;DYNC1H1;GALNT2;GALNT1;DYNLL1;DYNLL2;DYNC1LI1;DYNC1LI2;CAPZA2;RAB18;RAB3GAP2;ACTR10;PAFAH1B3;PAFAH1B2;RAB3GAP1;PAFAH1B1
34	Ub-specific Processing Proteases R-HSA-5689880	106/182	2.27481e-06	0.000120632	2.00628	26.0688	TRRAP;KEAP1;TOMM20;CDC20;H2AC11;PSMD8;H2AC14;RUVBL1;SKP2;MAP3K7;USP8;USP7;USP5;H2AC7;H2AC4;USP3;USP2;MUL1;CDC25A;RNF123;RNF128;POLG2;HGS;PSME3;PSME4;VDAC2;VDAC1;TP53;UBA52;CFTR;PSMD12;PSMD11;PSMD14;PSMD13;TNKS;GATA3;ADRB2;FOXO4;RHOT1;ATXN7;PSMF1;SUDS3;SMAD2;SMAD3;SMURF2;TADA2B;CYLD;H2AC21;TADA3;MDM2;MDM4;TAB1;RIGI;USP37;WDR48;ARRB1;IDE;IFIH1;H2BC26;UFD1;IKBKG;USP30;TOMM70;USP47;USP42;AXIN1;AXIN2;…
35	Nucleotide Excision Repair R-HSA-5696398	68/108	3.77059e-06	0.000194239	2.44216	30.4984	ELL;CCNH;YY1;SUMO1;RUVBL1;SUMO2;EP300;POLK;RNF111;AQR;USP7;RFC4;PARP1;RFC2;ACTR5;ACTL6A;USP45;RAD23A;RAD23B;PIAS1;RBX1;DDB1;UBE2V2;PPIE;ZNF830;UBA52;INO80C;INO80E;INO80D;GPS1;XPA;COPS7A;XPC;POLD3;POLD4;TFPT;POLR2A;POLD1;POLR2C;POLR2D;LRIG1;POLR2E;POLR2F;POLR2H;SLC19A1;POLR2K;POLR2L;UBE2I;MCRS1;XRCC1;GTF2H1;INO80;GTF2H2;GTF2H3;GTF2H5;COPS3;CDK7;COPS6;COPS5;ERCC3;ERCC4;COPS2;POLE2;POLE3;TCEA1;ERCC6…
36	Asparagine N-linked Glycosylation R-HSA-446203	151/277	4.372e-06	0.000218964	1.72569	21.2955	DPAGT1;CMAS;KDELR1;MANEA;GOLGA2;FPGT;PDIA3;ALG8;COG8;ALG9;ALG6;COG5;COG4;ALG5;ALG3;COG1;ALG13;CSNK1D;MOGS;ALG12;ALG1;ANK3;ANK1;DYNC1LI1;DPM2;DYNC1LI2;DPM3;SLPI;TBC1D20;TRIM13;KDELR2;ALG10B;UBA52;GRIA1;SPTBN4;SPTBN5;COPA;SAR1B;UAP1;SCFD1;FUT8;AMDHD2;CHST10;ST3GAL4;ST8SIA4;MLEC;ST8SIA5;ST3GAL1;SEC31A;SPTBN2;ST3GAL3;MPDU1;CTSA;TRAPPC2;NUS1;TRAPPC3;NAPSA;PMM1;ST8SIA1;EDEM1;ST8SIA2;SEC16A;EDEM2;GFPT1;…
37	Mitotic Prometaphase R-HSA-68877	107/186	4.49447e-06	0.000219014	1.94808	23.9861	ERCC6L;NUP107;ZWILCH;BUB1B;SMC3;SMC4;CDC20;PPP2R1A;NEK2;CDK5RAP2;CEP135;CSNK2A2;CSNK1D;PRKCA;EML4;SGO1;DYNC1LI1;SGO2;DYNC1LI2;ZW10;AKAP9;NCAPG;PDS5B;PDS5A;NCAPH;NUP160;SKA1;SKA2;CCNB1;DSN1;PRKAR2B;RAD21;CEP70;CEP72;CEP192;CEP78;PLK4;NEK9;ODF2;NEK6;NEK7;PLK1;NDC80;WAPL;ZWINT;CDK1;TUBGCP3;TUBGCP4;YWHAE;NUMA1;PPP2R5E;CNTRL;NUF2;PMEPA1;CEP290;OFD1;NUDC;SEC13;HAUS4;PPP2R5B;HAUS3;PPP2R5A;PPP2R5D;HAUS5;…
38	Mitochondrial Translation Termination R-HSA-5419276	54/82	5.29805e-06	0.000251379	2.76892	33.6374	MRPS17;GFM2;MRPS14;MRPS11;MRPL39;MRPS10;MRPL36;MRPL34;MRPL32;MRPL33;MRPL4;MRPL3;MRPL40;MRPL9;MRPS26;MRPS24;MRPS22;MRPL49;MRPS18B;MRPS18A;MRPS2;MRPS21;MRPL47;MRPL48;MRPL45;MRPS7;MRPL46;MRPL43;MRPS18C;MRPL53;MRPS9;MRPL51;AURKAIP1;MRRF;MTRF1L;MRPS36;MRPS34;MRPL16;MRPL17;MRPL58;MRPL15;MRPS30;MRPL12;MRPL13;MRPL10;MRPL11;MRPL55;MRPL20;GADD45GIP1;PTCD3;ERAL1;MRPL23;MRPL24;MRPL21
39	Mitochondrial Translation R-HSA-5368287	57/88	6.35604e-06	0.000288488	2.64015	31.5923	MRPS17;MTFMT;GFM2;MRPS14;MRPS11;MRPL39;MRPS10;MRPL36;MRPL34;MRPL32;MRPL33;MRPL4;MRPL3;MRPL40;MRPL9;TSFM;MRPS26;MRPS24;MRPS22;MRPL49;MRPS18B;MRPS18A;MRPS2;MRPS21;MRPL47;MRPL48;MRPL45;MRPS7;MRPL46;MRPL43;MRPS18C;MRPL53;MRPS9;MRPL51;AURKAIP1;MRRF;MTRF1L;MRPS36;MRPS34;MRPL16;MRPL17;MRPL58;MRPL15;MRPS30;MTIF3;MRPL12;MRPL13;MRPL10;MRPL11;MRPL55;MRPL20;GADD45GIP1;PTCD3;ERAL1;MRPL23;MRPL24;MRPL21
40	RHOG GTPase Cycle R-HSA-9013408	49/73	6.40018e-06	0.000288488	2.93064	35.0481	CYFIP1;DOCK5;ANKLE2;DOCK4;TFRC;PRKCSH;ITSN1;ARHGAP39;ARHGAP5;ARHGAP35;ARHGDIA;MCF2L;EMD;TMPO;PLEKHG3;VAV3;ARHGEF16;RHOG;VRK2;VAV1;VAV2;CDC42EP1;ELMO2;DSG2;DOCK2;ARHGEF5;RAB7A;VAMP3;ARHGEF26;PIK3R1;IQGAP2;PGRMC2;STX5;YKT6;PAK4;NDUFA5;CAV1;MCAM;MCF2;ERBIN;MPP7;KTN1;LETM1;VANGL1;ARHGAP32;VAPB;ESYT1;LAMTOR1;MAP3K11
41	Rab Regulation Of Trafficking R-HSA-9007101	74/121	6.80916e-06	0.000299437	2.26208	26.9126	DENND1C;YWHAE;DENND1B;GDI1;DENND5B;DENND1A;RAB43;AKT2;MPZ;AKT3;TBC1D10C;AKT1;SBF1;TBC1D10A;RAB8A;TBC1D10B;DENND2D;DENND2C;DENND2B;SYTL1;TSC2;GAPVD1;RAB33A;RAB32;TRAPPC6A;TBC1D20;MADD;TBC1D7;TBC1D25;DENND6B;RAB38;RIN3;ULK1;RIN1;RIN2;OPTN;ARF6;RAB7A;RAB5C;RABGAP1;RGPD1;RAB21;GGA1;ALS2CL;GGA3;TBC1D13;CHML;RAB6A;TBC1D17;RAB6B;TBC1D16;TRAPPC2;TRAPPC3;RAB4A;ANKRD27;CCZ1B;DENND4B;DENND4A;DENND4C;HPS1;RA…
42	Mitotic Metaphase And Anaphase R-HSA-2555396	129/233	7.60208e-06	0.000326346	1.7849	21.0387	ANKLE2;ERCC6L;NUP107;NUP188;ZWILCH;BUB1B;SMC3;CDC20;PSMD8;TUBB8;TUBB6;CDC23;PPP2R1A;RCC1;BANF1;FBXO5;TMPO;ANAPC7;IST1;UBE2E1;VRK2;LEMD2;TUBA4B;NUP93;SGO1;DYNC1LI1;SGO2;DYNC1LI2;PSME3;ZW10;PSME4;ANAPC4;UBA52;ANAPC1;KPNB1;ANAPC2;NUP205;PSMD12;ANAPC15;PSMD11;ANAPC16;PSMD14;PSMD13;PDS5B;PDS5A;ANAPC10;SKA1;NUP160;ANAPC11;SKA2;DSN1;CCNB1;SPAST;RAD21;PSMF1;UBE2I;PLK1;WAPL;ZWINT;NDC80;UBE2S;CHMP2B;CDK1;C…
43	Golgi-to-ER Retrograde Transport R-HSA-8856688	68/110	9.42568e-06	0.000395221	2.32554	26.9113	ARF3;ARF4;KDELR1;KIF11;BICD2;KIF15;CAPZB;TMED3;KIF1C;KIF21A;KIF1B;KIF1A;KIFAP3;TMED7;TMED9;KIF23;DYNLL1;DYNLL2;KIF6;ARFGAP1;KIF27;DYNC1LI1;RINT1;DYNC1LI2;KIF9;KIF2A;KIFC2;KIFC1;ZW10;KDELR2;KIF2C;KIF20A;KIF2B;KIF20B;PAFAH1B3;ARF5;PAFAH1B2;PAFAH1B1;DCTN6;DYNC1I2;COPA;DCTN2;DCTN1;DCTN4;DCTN3;KLC1;PLA2G6;AGPAT3;NAPG;KLC3;RACGAP1;BNIP1;RAB6A;RAB6B;DYNC1H1;NAPSA;GALNT2;PTGES2;GALNT1;KIF4B;KIF26A;KIF26B…
44	Mitotic Anaphase R-HSA-68882	128/232	1.03576e-05	0.000424426	1.77088	20.3258	ANKLE2;ERCC6L;NUP107;NUP188;ZWILCH;BUB1B;SMC3;CDC20;PSMD8;TUBB8;TUBB6;CDC23;PPP2R1A;RCC1;BANF1;TMPO;ANAPC7;IST1;UBE2E1;VRK2;LEMD2;TUBA4B;NUP93;SGO1;DYNC1LI1;SGO2;DYNC1LI2;PSME3;ZW10;PSME4;ANAPC4;UBA52;ANAPC1;KPNB1;ANAPC2;NUP205;PSMD12;ANAPC15;PSMD11;ANAPC16;PSMD14;PSMD13;PDS5B;PDS5A;ANAPC10;SKA1;NUP160;ANAPC11;SKA2;DSN1;CCNB1;SPAST;RAD21;PSMF1;UBE2I;PLK1;WAPL;ZWINT;NDC80;UBE2S;CHMP2B;CDK1;CHMP2A;…
45	Constitutive Signaling By AKT1 E17K In Cancer R-HSA-5674400	21/25	1.3597e-05	0.000544788	7.52518	84.3246	PRR5;GSK3B;CDKN1A;GSK3A;CHUK;BAD;PDPK1;MAPKAP1;TSC2;FOXO4;FOXO3;FOXO1;MTOR;CASP9;CREB1;AKT2;AKT3;AKT1S1;RPS6KB2;MDM2;AKT1
46	Neddylation R-HSA-8951664	127/231	1.4065e-05	0.000551286	1.75686	19.6274	UBE2D2;DCAF8;KEAP1;DCAF5;FBXO21;DCAF4;DCAF7;DCAF6;PSMD8;FBXO6;BTRC;SKP2;FBXO9;SKP1;FBXW12;WSB1;FBXW5;WSB2;CISH;FBXW8;FBXW11;FBXW7;FBXO15;MUL1;LMO7;FBXO11;KCTD6;KCTD7;RBX1;PSME3;PSME4;OBSL1;UBA52;CUL9;PSMD12;PSMD11;PSMD14;EPAS1;PSMD13;DCUN1D3;CUL3;DCUN1D1;CUL1;DCUN1D2;KLHL11;COPS7A;SOCS2;FBXO40;COMMD8;COMMD9;PSMF1;SOCS6;WDTC1;UBE2F;KLHL25;ZBTB16;KLHL21;BTBD6;FBXO30;PUM2;FBXL8;COPS3;COPS6;COPS5;COP…
47	Mitochondrial Translation Initiation R-HSA-5368286	53/82	1.45725e-05	0.000559025	2.62348	29.2161	MRPS17;MTFMT;MRPS14;MRPS11;MRPL39;MRPS10;MRPL36;MRPL34;MRPL32;MRPL33;MRPL4;MRPL3;MRPL40;MRPL9;MRPS26;MRPS24;MRPS22;MRPL49;MRPS18B;MRPS18A;MRPS2;MRPS21;MRPL47;MRPL48;MRPL45;MRPS7;MRPL46;MRPL43;MRPS18C;MRPL53;MRPS9;MRPL51;AURKAIP1;MRPS36;MRPS34;MRPL16;MRPL17;MRPL58;MRPL15;MRPS30;MTIF3;MRPL12;MRPL13;MRPL10;MRPL11;MRPL55;MRPL20;GADD45GIP1;PTCD3;ERAL1;MRPL23;MRPL24;MRPL21
48	Mitochondrial Biogenesis R-HSA-1592230	56/88	1.67198e-05	0.000628036	2.51234	27.633	ALAS1;CRTC3;CHD9;CRTC1;PRKAG1;PRKAG2;MICOS10;CHCHD3;MTERF1;GABPA;NCOA1;NCOA2;MEF2C;PRKAB2;TWNK;TFB2M;PPRC1;PRKAB1;HCFC1;SIRT3;CREB1;POLG2;TFAM;ACSS2;HDAC3;PRKAA2;SMARCD3;ATP5MC2;ATP5MC3;ATP5F1A;RXRA;SAMM50;ATP5MG;MEF2D;ATP5MF;PPARGC1B;ATP5ME;ESRRA;ATP5PF;MBD4;CREBBP;APOOL;MTX2;IDH2;DNAJC11;IMMT;NR1D1;ATP5F1C;MAPK14;ATP5F1D;GLUD1;MAPK11;CAMK4;CARM1;ATP5PO;CYCS
49	HIV Infection R-HSA-162906	124/227	2.63634e-05	0.000970064	1.73161	18.2573	NUP107;CCNT1;NUP188;CCNH;GTF2B;PSMD8;AP1S2;RCC1;BANF1;AP1S3;BTRC;SKP1;NUP214;SUPT16H;LIG4;GTF2F2;RBX1;NUP93;PSME3;PSME4;ELMO1;UBA52;VPS28;KPNB1;NUP205;PSMD12;PSMD11;PSMD14;PSMD13;SUPT4H1;GTF2E2;NUP160;POM121C;TPR;ATP6V1H;NUP88;PSMF1;AP1M1;XRCC6;HMGA1;ELOA2;CDK9;CDK7;CHMP2B;NMT1;CHMP2A;RNF103-CHMP3;FEN1;ELL;PSIP1;AP2A1;AP1G1;ELOA;ELOB;ELOC;NELFA;NELFCD;CCR5;NELFE;SEC13;PDCD6IP;VPS37C;VPS37A;VPS37B…
50	Regulation Of TP53 Activity R-HSA-5633007	90/157	2.98798e-05	0.00107747	1.93034	20.111	PRR5;PPP1R13B;TP53RK;PHF20;SETD9;EHMT2;PRKAG1;PRKAG2;PRDM1;CHD3;ING5;STK11;ING3;PIP4P1;PPP2R1A;EXO1;AKT2;CHEK2;AKT3;AKT1;EP300;PIP4K2A;PIP4K2B;KMT5A;TOPBP1;PRMT5;PRKAB2;SUPT16H;USP7;RMI2;RFC4;PDPK1;RFC2;RMI1;CSNK2A2;USP2;TOP3A;PPP2R5C;PRKAB1;CCNA2;MAPKAPK5;DNA2;TP53;UBA52;RHNO1;L3MBTL1;BLM;HDAC2;PRKAA1;PRKAA2;RNF34;MEAF6;MAPKAP1;TAF9;AURKA;WRN;PDZD2;RBBP4;TP53INP1;SMYD2;RBBP8;RBBP7;BRD7;MTA2;RFFL…
51	HIV Life Cycle R-HSA-162587	85/147	3.1743e-05	0.00112221	1.96982	20.4031	FEN1;NUP107;CCNT1;NUP188;ELL;CCNH;GTF2B;PSIP1;RCC1;ELOA;BANF1;ELOB;ELOC;NELFA;NELFCD;CCR5;NELFE;NUP214;SUPT16H;SEC13;PDCD6IP;VPS37C;LIG4;VPS37A;VPS37B;GTF2F2;NUP93;NUP54;CHMP6;UBA52;CHMP7;VPS28;NUP58;CHMP5;GTF2A1;NUP205;GTF2A2;CTDP1;VPS4B;TAF9;VPS4A;SUPT4H1;GTF2E2;NUP160;POM121C;POLR2A;NUP42;POLR2C;TPR;MVB12B;POLR2D;LRIG1;MVB12A;POLR2E;POLR2F;NUP88;NUP43;POLR2H;TAF9B;POLR2K;POLR2L;RANBP2;XRCC6;RN…
52	SUMOylation R-HSA-2990846	97/172	3.68175e-05	0.0012718	1.85884	18.9779	NUP107;NUP188;RORA;SMC3;NR3C2;TRIM28;SCMH1;EP300;TRIM27;DDX17;NUP214;NSMCE3;NSMCE2;NSMCE1;MRTFA;MITF;HIC1;PIAS2;PIAS1;NUP93;EID3;TP53;BLM;DNMT1;NUP205;L3MBTL2;CTBP1;XPC;NUP160;POM121C;RAD21;TPR;ZBED1;NUP88;TP53BP1;CBX8;CREBBP;PHC2;CBX5;UBE2I;CBX4;ESR1;NFKB2;SP3;MDM2;UBA2;SAE1;TOP2A;TOP2B;THRA;CHD3;ING3;SUMO1;SUMO2;PMEPA1;IKBKG;NCOA1;NCOA2;SEC13;PARP1;RING1;DNMT3A;FOXL2;SENP2;SMC1A;TOPORS;SENP1;NS…
53	Global Genome Nucleotide Excision Repair (GG-NER) R-HSA-5696399	52/82	3.80905e-05	0.0012718	2.48775	25.3143	CCNH;YY1;SUMO1;RUVBL1;SUMO2;POLK;RNF111;RFC4;PARP1;RFC2;ACTR5;ACTL6A;USP45;RAD23A;RAD23B;PIAS1;RBX1;DDB1;UBE2V2;UBA52;INO80C;INO80E;INO80D;GPS1;XPA;COPS7A;XPC;POLD3;POLD4;TFPT;POLD1;LRIG1;SLC19A1;UBE2I;MCRS1;XRCC1;GTF2H1;GTF2H2;INO80;GTF2H3;GTF2H5;COPS3;CDK7;COPS6;COPS5;ERCC3;ERCC4;COPS2;POLE2;POLE3;COPS8;CUL4B
54	Mitochondrial Translation Elongation R-HSA-5389840	52/82	3.80905e-05	0.0012718	2.48775	25.3143	MRPS17;MRPS14;MRPS11;MRPL39;MRPS10;MRPL36;MRPL34;MRPL32;MRPL33;MRPL4;MRPL3;MRPL40;MRPL9;TSFM;MRPS26;MRPS24;MRPS22;MRPL49;MRPS18B;MRPS18A;MRPS2;MRPS21;MRPL47;MRPL48;MRPL45;MRPS7;MRPL46;MRPL43;MRPS18C;MRPL53;MRPS9;MRPL51;AURKAIP1;MRPS36;MRPS34;MRPL16;MRPL17;MRPL58;MRPL15;MRPS30;MRPL12;MRPL13;MRPL10;MRPL11;MRPL55;MRPL20;GADD45GIP1;PTCD3;ERAL1;MRPL23;MRPL24;MRPL21
55	RAB GEFs Exchange GTP For GDP On RABs R-HSA-8876198	55/89	6.60356e-05	0.00216477	2.32177	22.3477	DENND1C;YWHAE;DENND1B;GDI1;DENND5B;DENND1A;AKT2;MPZ;AKT3;AKT1;SBF1;RAB8A;DENND2D;DENND2C;DENND2B;GAPVD1;RAB32;TRAPPC6A;MADD;DENND6B;RAB38;RIN3;ULK1;RIN1;RIN2;RAB7A;RAB5C;RGPD1;RAB21;ALS2CL;CHML;RAB6A;RAB6B;TRAPPC2;TRAPPC3;ANKRD27;CCZ1B;DENND4B;DENND4A;DENND4C;HPS1;RAB3IP;TRAPPC5;RAB27A;RAB39B;RAB27B;TRAPPC9;RAB10;RAB14;RAB12;RAB18;RAB3GAP2;MON1A;RAB3GAP1;MON1B
56	Separation Of Sister Chromatids R-HSA-2467813	95/170	7.07515e-05	0.00227795	1.82014	17.3938	ERCC6L;NUP107;ZWILCH;BUB1B;SMC3;CDC20;PSMD8;CDC23;PPP2R1A;PPP2R5E;NUF2;PMEPA1;NUDC;SEC13;ANAPC7;UBE2E1;PPP2R5B;PPP2R5A;PPP2R5D;PPP2R5C;DYNLL1;SMC1A;CKAP5;DYNLL2;SGO1;DYNC1LI1;SGO2;DYNC1LI2;PSMA3;PSMA4;ESPL1;KIF2A;PSMA1;INCENP;PSME3;ZW10;PSME4;ANAPC4;KIF2C;KIF2B;UBA52;ANAPC1;ANAPC2;PAFAH1B1;DYNC1I2;PSMD12;ANAPC15;PSMD11;ANAPC16;PSMD14;PSMD13;MIS12;PDS5B;PDS5A;HDAC8;ANAPC10;NUP160;SKA1;ANAPC11;SKA2…
57	PPARA Activates Gene Expression R-HSA-1989781	67/113	7.32108e-05	0.00231577	2.09128	19.9135	ARHGAP9;ALAS1;CHD9;MED19;RORA;AHR;MED15;MED17;MED12;MED11;MED14;MED13;MED10;ANKRD1;EP300;CD36;NCOA1;NCOA2;SREBF1;CPT1A;MUSK;HMGCS1;CYP4A11;MED8;MED4;MED27;APOA5;MED26;MED6;MED29;SREBF2;MED7;MED28;MED22;MED25;MED20;AHRR;PLIN2;PPARG;ANGPTL4;AGXT;TNFRSF21;HDAC3;SMARCD3;ABCB4;HMGCR;PKMYT1;NPAS2;RXRB;RXRA;MED30;FAM120B;PPARGC1B;FDFT1;ESRRA;MBD4;CDK19;CREBBP;NFYB;TXNRD1;NR1H3;NR1D1;GRHL1;MED13L;CDK8;CA…
58	Citric Acid (TCA) Cycle And Respiratory Electron Transport R-HSA-1428517	90/160	7.83764e-05	0.00243643	1.84722	17.4636	NDUFA13;COX7B;NDUFA11;NDUFA12;ETFB;ECSIT;COX7C;MPC1;NNT;MPC2;BSG;PDK3;UQCRFS1;IDH3A;PDHX;PDPK1;NDUFC1;SDHD;COQ10B;COQ10A;PLPP6;COX7A2L;NDUFS8;SCO1;NDUFS4;UQCRC1;SUCLG2;NDUFS2;VDAC1;NDUFS1;TMEM126B;HAGH;L2HGDH;COX19;NDUFB8;COX16;NDUFB10;UQCRB;NDUFB6;NDUFB11;COX18;NDUFB4;NDUFB3;ATP5MC2;ETFDH;NDUFB2;ATP5MC3;NDUFB1;PDHB;COX5B;COX5A;LDHC;ATP5F1A;RXRA;LDHD;UCP2;COX14;D2HGDH;NDUFV3;ATP5MG;NDUFV1;LDLR;AT…
59	HATs Acetylate Histones R-HSA-3214847	61/102	0.000107221	0.00323214	2.13565	19.5212	TRRAP;PHF20;YEATS4;SGF29;H2AC11;ING5;H2AC14;H2BC26;ING3;VPS72;RUVBL2;RUVBL1;WDR5;EP300;EPC1;KAT8;KAT7;ATXN7L3;NCOA1;NCOA2;H2AC7;H2AC4;ACTL6A;H2BC17;SUPT7L;HCFC1;H2BC13;KAT2B;H2BC14;KAT2A;KAT6B;MORF4L2;H2BC11;KDELR2;ENY2;MEAF6;TAF9;TAF5L;H3C13;ATXN7;MBIP;DMAP1;BRD8;RBBP7;KAT14;CREBBP;TAF12;BRPF3;H2BC3;MCRS1;H2BC4;ELP2;ELP3;ELP6;TADA2B;TADA2A;ZZZ3;KANSL1;KANSL2;H2AC21;TADA3
60	Resolution Of Sister Chromatid Cohesion R-HSA-2500257	63/106	0.000107559	0.00323214	2.10321	19.2181	ERCC6L;NUP107;ZWILCH;BUB1B;SMC3;CDC20;PPP2R1A;PPP2R5E;NUF2;PMEPA1;NUDC;SEC13;PPP2R5B;PPP2R5A;PPP2R5D;PPP2R5C;DYNLL1;SMC1A;CKAP5;DYNLL2;SGO1;DYNC1LI1;SGO2;DYNC1LI2;KIF2A;INCENP;ZW10;KIF2C;KIF2B;PAFAH1B1;DYNC1I2;MIS12;PDS5B;PDS5A;HDAC8;NUP160;SKA1;SKA2;CCNB1;DSN1;RAD21;NUP43;CLASP2;CENPT;RANBP2;DYNC1H1;NDE1;PLK1;NDC80;WAPL;ZWINT;CENPH;KANSL1;CENPI;TAOK1;CENPK;CDK1;CENPN;CENPO;CENPQ;SPC24;MAD2L1;NUP…
61	Cell Cycle Checkpoints R-HSA-69620	140/267	0.000117569	0.00347504	1.58547	14.3461	ERCC6L;NUP107;ZWILCH;BUB1B;CDC20;PSMD8;CDC23;PPP2R1A;CHEK2;ANAPC7;UBE2E1;CDC25A;SGO1;DYNC1LI1;SGO2;DYNC1LI2;CCNE2;CCNE1;PSME3;ZW10;PSME4;UBE2V2;ANAPC4;DNA2;TP53;UBA52;ANAPC1;RHNO1;ANAPC2;BLM;PSMD12;ANAPC15;PSMD11;ANAPC16;PSMD14;PSMD13;BRCC3;PKMYT1;ANAPC10;SKA1;NUP160;ANAPC11;SKA2;DSN1;CCNB1;ORC3;PSMF1;TP53BP1;BARD1;PLK1;CDC7;CDC6;ZWINT;NDC80;UBE2S;CDK2;CDK1;MDM2;MDM4;YWHAE;CDKN1A;MCM7;PHF20;BABAM…
62	SUMO E3 Ligases SUMOylate Target Proteins R-HSA-3108232	92/166	0.000136825	0.00392281	1.78606	15.8902	TOP2A;TOP2B;NUP107;NUP188;THRA;RORA;CHD3;SMC3;NR3C2;ING3;TRIM28;SUMO1;SCMH1;SUMO2;EP300;PMEPA1;TRIM27;IKBKG;DDX17;NUP214;NCOA1;NCOA2;SEC13;PARP1;RING1;NSMCE3;NSMCE2;DNMT3A;NSMCE1;MRTFA;MITF;FOXL2;SMC1A;HIC1;PIAS2;TOPORS;PIAS1;NUP93;EID3;NSMCE4A;INCENP;NUP54;PPARG;TOP1;TP53;NUP58;HDAC4;BLM;DNMT1;NUP205;HDAC2;SP100;L3MBTL2;CTBP1;SATB1;SATB2;NR1I2;XPC;NUP160;RNF2;AURKA;WRN;RXRA;POM121C;NUP42;RAD21;T…
63	Formation Of HIV-1 Elongation Complex Containing HIV-1 Tat R-HSA-167200	30/43	0.00013707	0.00392281	3.30868	29.4308	CTDP1;CCNT1;ELL;CCNH;SUPT4H1;POLR2A;POLR2C;POLR2D;POLR2E;ELOA;POLR2F;ELOB;ELOC;NELFA;NELFCD;POLR2H;POLR2K;NELFE;POLR2L;SUPT16H;ELOA2;GTF2H1;GTF2H2;GTF2H3;GTF2F2;GTF2H5;CDK9;CDK7;ERCC3;TCEA1
64	Regulation Of PLK1 Activity At G2/M Transition R-HSA-2565942	53/87	0.000152192	0.00425159	2.23688	19.663	YWHAE;PPP2R1A;CNTRL;NEK2;BTRC;CEP290;RAB8A;CDK5RAP2;SKP1;OFD1;BORA;CEP135;FBXW11;HAUS4;HAUS3;CSNK1D;PRKCA;HAUS5;DYNLL1;TUBG1;CKAP5;HAUS2;HAUS1;AKAP9;PPP1R12B;AJUBA;UBA52;OPTN;PAFAH1B1;SDCCAG8;DYNC1I2;DCTN2;DCTN1;SSNA1;DCTN3;CUL1;AURKA;CCNB1;PRKAR2B;CEP70;CEP72;CEP192;CEP78;PLK4;DYNC1H1;ODF2;CEP152;NDE1;PLK1;NEDD1;CDK1;CEP41;CEP43
65	Regulation Of Lipid Metabolism By PPARalpha R-HSA-400206	67/115	0.000153274	0.00425159	2.00386	17.6005	ARHGAP9;ALAS1;CHD9;MED19;RORA;AHR;MED15;MED17;MED12;MED11;MED14;MED13;MED10;ANKRD1;EP300;CD36;NCOA1;NCOA2;SREBF1;CPT1A;MUSK;HMGCS1;CYP4A11;MED8;MED4;MED27;APOA5;MED26;MED6;MED29;SREBF2;MED7;MED28;MED22;MED25;MED20;AHRR;PLIN2;PPARG;ANGPTL4;AGXT;TNFRSF21;HDAC3;SMARCD3;ABCB4;HMGCR;PKMYT1;NPAS2;RXRB;RXRA;MED30;FAM120B;PPARGC1B;FDFT1;ESRRA;MBD4;CDK19;CREBBP;NFYB;TXNRD1;NR1H3;NR1D1;GRHL1;MED13L;CDK8;CA…
66	Mitotic Telophase/Cytokinesis R-HSA-68884	12/13	0.000188861	0.00507664	17.1884	147.382	MAU2;NIPBL;RAD21;PLK1;PMEPA1;KIF23;PDS5B;KIF20A;PDS5A;SMC1A;SMC3;WAPL
67	Late Phase Of HIV Life Cycle R-HSA-162599	76/134	0.000190895	0.00507664	1.88152	16.113	NUP107;CCNT1;NUP188;ELL;CCNH;GTF2B;RCC1;ELOA;ELOB;ELOC;NELFA;NELFCD;NELFE;NUP214;SUPT16H;SEC13;PDCD6IP;VPS37C;VPS37A;VPS37B;GTF2F2;NUP93;NUP54;CHMP6;UBA52;CHMP7;VPS28;NUP58;CHMP5;GTF2A1;NUP205;GTF2A2;CTDP1;VPS4B;TAF9;VPS4A;SUPT4H1;GTF2E2;NUP160;POM121C;POLR2A;NUP42;POLR2C;TPR;MVB12B;POLR2D;MVB12A;POLR2E;POLR2F;NUP88;NUP43;POLR2H;TAF9B;POLR2K;POLR2L;RANBP2;RNGTT;TAF12;TAF13;ELOA2;GTF2H1;GTF2H2;GTF…
68	Pausing And Recovery Of Tat-mediated HIV Elongation R-HSA-167238	23/31	0.000194716	0.00507664	4.1206	35.2063	SUPT16H;CTDP1;CCNT1;ELL;SUPT4H1;ELOA2;GTF2F2;CDK9;POLR2A;POLR2C;POLR2D;POLR2E;ELOA;POLR2F;TCEA1;ELOB;ELOC;NELFA;NELFCD;POLR2H;POLR2K;NELFE;POLR2L
69	S Phase R-HSA-69242	89/161	0.000196404	0.00507664	1.77552	15.1547	GSK3B;CDKN1A;FEN1;MCM7;CCNH;GMNN;SMC3;PSMD8;CDC23;AKT2;AKT3;AKT1;PMEPA1;SKP2;SKP1;RFC4;ANAPC7;ESCO1;RFC2;UBE2E1;ESCO2;SMC1A;CDC25A;RBX1;CCNA2;PSMA3;PSMA4;TFDP1;CCNE2;PSMA1;CCNE1;PSME3;PSME4;MCM3;ANAPC4;MCM4;DNA2;MCM6;UBA52;ANAPC1;ANAPC2;PSMD12;ANAPC15;PSMD11;ANAPC16;PSMD14;PSMD13;CUL1;PDS5B;PDS5A;ANAPC10;ANAPC11;PSMA8;POLD3;POLD4;FZR1;PSMB4;CDC45;PSMB5;PSMB2;RBBP4;ORC3;RAD21;POLD1;E2F1;LRIG1;PSMF…
70	ER To Golgi Anterograde Transport R-HSA-199977	74/130	0.000197452	0.00507664	1.89732	16.1842	ARF3;ARF4;MCFD2;KDELR1;CTSZ;GOLGA2;PPP6C;CAPZB;PPP6R3;TMED3;TMED7;COG8;SEC13;TMED9;COG5;COG4;COG1;CSNK1D;ANK3;DYNLL1;ANK1;DYNLL2;SPTB;ARFGAP1;BET1L;F5;DYNC1LI1;DYNC1LI2;TRAPPC6A;TBC1D20;GORASP1;KDELR2;SEC22A;ARF5;GRIA1;DCTN6;SPTBN4;DYNC1I2;COPA;SPTBN5;DCTN2;STX17;SAR1B;DCTN1;DCTN4;DCTN3;GOSR1;NAPG;SCFD1;LMAN2;STX5;CD59;YKT6;SEC31A;SPTBN2;TRAPPC2;TRAPPC3;DYNC1H1;NAPSA;SEC24A;PTGES2;SEC16A;TRAPPC5;…
71	SARS-CoV Infections R-HSA-9679506	178/352	0.000199912	0.00507664	1.47212	12.539	PATJ;NUP107;NUP188;ZDHHC5;KEAP1;ARID4A;ZDHHC8;COMT;ZDHHC2;ZDHHC3;GJA1;TBK1;SNRPD2;AKT2;AKT3;AKT1;SNRPD3;RPS10;IL6R;MAP3K7;RPS13;VPS39;RPS12;NUP214;IFNA16;RPS6;VPS33B;MOGS;ATP1B3;ATP1B2;ZCRB1;ATP1B1;HLA-G;HSPG2;RBX1;NUP93;ACE2;GEMIN4;GEMIN5;GEMIN6;MASP2;SNRPE;SNRPF;FKBP4;UBA52;ISCU;NUP205;SDC4;SAR1B;CUL3;SDC3;RPS4Y1;NUP160;PHF21A;CD79B;CD79A;FUT8;POM121C;IRAK1;IRAK2;G3BP1;TPR;PLCG2;ST3GAL4;G3BP2;N…
72	Mitotic Spindle Checkpoint R-HSA-69618	64/110	0.000224673	0.00562618	1.99703	16.7768	ERCC6L;NUP107;ZWILCH;BUB1B;CDC20;CDC23;PPP2R1A;PPP2R5E;NUF2;NUDC;SEC13;ANAPC7;UBE2E1;PPP2R5B;PPP2R5A;PPP2R5D;PPP2R5C;DYNLL1;CKAP5;DYNLL2;SGO1;DYNC1LI1;SGO2;DYNC1LI2;KIF2A;INCENP;ZW10;ANAPC4;KIF2C;KIF2B;ANAPC1;ANAPC2;PAFAH1B1;DYNC1I2;ANAPC15;ANAPC16;MIS12;ANAPC10;NUP160;SKA1;ANAPC11;SKA2;DSN1;NUP43;CLASP2;CENPT;RANBP2;DYNC1H1;NDE1;PLK1;NDC80;ZWINT;CENPH;KANSL1;UBE2S;CENPI;TAOK1;CENPK;CENPN;CENPO;C…
73	Regulation Of Cholesterol Biosynthesis By SREBP (SREBF) R-HSA-1655829	36/55	0.000231979	0.00565214	2.7171	22.7391	IDI1;MVK;SMARCD3;CHD9;INSIG2;SAR1B;INSIG1;HMGCR;PKMYT1;ACACB;ACACA;TM7SF2;LMBR1;RXRA;SC5D;SCAP;FDFT1;NCOA1;NCOA2;SREBF1;MBD4;CREBBP;SEC24A;GGPS1;HMGCS1;NFYB;SREBF2;SQLE;SCD;CARM1;MVD;DHCR7;SEC24D;SEC24C;KPNB1;MBTPS2
74	Signaling By ALK Fusions And Activated Point Mutants R-HSA-9725370	36/55	0.000231979	0.00565214	2.7171	22.7391	ALK;HIP1;RNASEH2A;DCTN1;CLTC;CUL1;GCC2;RRBP1;PIK3R1;KLC1;WDCP;ATIC;TPR;MAPK1;PLCG1;SKP1;SEC31A;RANBP2;NPM1;TPM4;BCL11A;RPS6;STAT3;EIF2AK3;FN1;FRS2;LMO7;FRS3;RBX1;EML4;ZC3HC1;PIK3CA;BIRC6;GRB2;CARS1;VCL
75	Cilium Assembly R-HSA-5617833	98/181	0.000268219	0.00644799	1.6962	13.949	DYNC2I2;DYNC2I1;TRAF3IP1;PPP2R1A;NEK2;KIFAP3;CDK5RAP2;CEP135;CSNK1D;PRKCA;CYS1;LZTFL1;AKAP9;PRKD2;ARL3;FBF1;MCHR1;PRKAR2B;TTC21B;CEP70;CEP72;CEP192;NPHP4;CEP78;BBS2;PLK4;ODF2;PLK1;RAB3IP;IFT122;BBIP1;AHI1;CDK1;CEP83;IFT27;DYNLRB1;CEP89;YWHAE;ARF4;IFT52;TCTN3;TCTN2;CNTRL;TCTN1;IFT57;TNPO1;CEP290;BBS4;RAB8A;CCT3;DYNLT5;OFD1;CCT2;MKKS;EXOC8;DYNLT2;HAUS4;HAUS3;HAUS5;DYNLL1;TUBG1;CKAP5;DYNLL2;HAUS2;HA…
76	RUNX1 Interacts With Co-Factors Whose Precise Effect On RUNX1 Targets Is Not Known R-HSA-8939243	25/35	0.000277778	0.00658991	3.58335	29.3429	SMARCD1;SMARCD2;SMARCB1;SMARCD3;CBFB;RNF2;SCMH1;EP300;ARID2;CBX8;SMARCE1;PBRM1;PHC2;SMARCC2;ACTL6B;CBX4;RING1;ACTL6A;CSNK2A2;ARID1A;ARID1B;SMARCA2;HIPK2;RUNX1;RYBP
77	Signaling By WNT R-HSA-195721	143/278	0.000311208	0.00728712	1.52308	12.2989	VPS29;TRRAP;RORA;PSMD8;FRAT1;H2AC14;PPP2R1A;AKT2;RUVBL1;AKT1;EP300;VPS35;BTRC;MAP3K7;SOX4;SKP1;RNF43;USP8;TLE1;WNT5B;PRKCB;H2AC7;H2AC4;CSNK2A2;CTNNBIP1;WNT5A;SOX13;PRKCA;SCRIB;RBX1;PYGO2;DAAM1;PSME3;HECW1;PSME4;UBA52;KMT2D;PSMD12;PSMD11;CTBP2;PSMD14;CTBP1;PSMD13;TNKS;CUL3;CUL1;ITPR2;NLK;GNG10;PORCN;TERT;DVL3;PIP5K1B;PSMF1;BCL9L;WNT10B;CREBBP;ZRANB1;FZD2;SMURF2;FZD4;SMURF1;FZD7;CAV1;FZD6;NFATC1;GN…
78	Transcription-Coupled Nucleotide Excision Repair (TC-NER) R-HSA-6781827	47/77	0.000330584	0.00764158	2.2474	18.0122	ELL;CCNH;GPS1;XPA;COPS7A;POLD3;POLD4;POLR2A;POLD1;POLR2C;POLR2D;LRIG1;POLR2E;EP300;POLR2F;POLK;POLR2H;POLR2K;SLC19A1;POLR2L;AQR;USP7;RFC4;RFC2;XRCC1;GTF2H1;GTF2H2;GTF2H3;GTF2H5;RBX1;DDB1;COPS3;CDK7;COPS6;COPS5;ERCC3;ERCC4;COPS2;POLE2;POLE3;PPIE;TCEA1;ERCC6;ZNF830;COPS8;UBA52;CUL4B
79	EML4 And NUDC In Mitotic Spindle Formation R-HSA-9648025	57/97	0.000339561	0.00774972	2.04481	16.3337	ERCC6L;NUP107;ZWILCH;BUB1B;CDC20;PPP2R1A;PPP2R5E;NUF2;NUDC;SEC13;PPP2R5B;PPP2R5A;PPP2R5D;PPP2R5C;DYNLL1;CKAP5;DYNLL2;EML4;SGO1;DYNC1LI1;SGO2;DYNC1LI2;KIF2A;INCENP;ZW10;KIF2C;KIF2B;PAFAH1B1;DYNC1I2;MIS12;NUP160;SKA1;SKA2;DSN1;NUP43;CLASP2;CENPT;RANBP2;NEK9;DYNC1H1;NEK6;NDE1;NEK7;PLK1;NDC80;ZWINT;CENPH;KANSL1;CENPI;TAOK1;CENPK;CENPN;CENPO;CENPQ;SPC24;MAD2L1;NUP37
80	Formation Of TC-NER Pre-Incision Complex R-HSA-6781823	34/52	0.000354673	0.00799344	2.70836	21.5161	CCNH;GPS1;XPA;COPS7A;POLR2A;POLR2C;POLR2D;POLR2E;EP300;POLR2F;POLR2H;POLR2K;POLR2L;AQR;USP7;GTF2H1;GTF2H2;GTF2H3;GTF2H5;RBX1;DDB1;COPS3;CDK7;COPS6;COPS5;ERCC3;COPS2;PPIE;TCEA1;ERCC6;ZNF830;COPS8;UBA52;CUL4B
81	Hemostasis R-HSA-109582	265/549	0.000375944	0.00836824	1.34424	10.6008	SPARC;SERPINE2;F11R;ISLR;VPREB1;PPP2R1A;BSG;HABP4;AKT1;KIF21A;KIFAP3;PRKACB;PRKCH;PRKCB;PRKCE;ZNF160;ACTN1;PRKCA;RNASE3;GTPBP2;FCAMR;PSG5;PSG6;NHLRC2;KIF20A;KIF20B;TLN1;ZFPM2;TP53;SDC4;STXBP3;PDE1B;GYPE;SDC3;STXBP2;ENDOD1;GATA5;PIK3R3;GATA4;A1BG;GATA3;PIK3R1;GATA1;GLG1;PIK3R6;CYB5R1;GNG10;RACGAP1;PRKAR2B;KCNMB1;PRKAR2A;PLCG2;PLCG1;S100A10;CARMIL1;APOOL;PDE2A;FN1;RAB27B;PPBP;GP6;L1CAM;PTK2;GNG13;M…
82	Deadenylation-dependent mRNA Decay R-HSA-429914	36/56	0.00039324	0.00864648	2.58107	20.2384	EIF4A2;EIF4A1;HBS1L;DDX6;TUT7;TUT4;EIF4A3;PARN;EDC3;EDC4;EXOSC7;EXOSC4;EXOSC9;EXOSC8;EIF4E;EXOSC1;PAIP1;CNOT6L;DIS3;LSM1;LSM5;LSM4;NT5C3B;CNOT6;SKIC2;XRN1;SKIC3;CNOT1;CNOT11;CNOT2;CNOT3;PABPC1;DCP1A;CNOT9;DCP1B;EIF4G1
83	Formation Of RNA Pol II Elongation Complex R-HSA-112382	37/58	0.00041027	0.00891225	2.52652	19.7035	CTDP1;CCNT1;ELL;CCNH;CTR9;SUPT4H1;MLLT1;AFF4;IWS1;POLR2A;POLR2C;POLR2D;LEO1;POLR2E;ELOA;POLR2F;ELOB;ELOC;NELFA;NELFCD;DMAP1;POLR2H;POLR2K;NELFE;POLR2L;SUPT16H;EAF1;ELOA2;GTF2H1;GTF2H2;GTF2H3;GTF2F2;GTF2H5;CDK9;CDK7;ERCC3;TCEA1
84	RND2 GTPase Cycle R-HSA-9696270	29/43	0.000439768	0.0094393	2.96943	22.9515	BLTP3B;PLXND1;PRAG1;TFRC;PIK3R1;TNFAIP1;ARHGAP5;RND2;ARHGAP35;LRRC1;GOLGA3;ANKRD26;NUDC;DST;KIDINS220;CAV1;TXNL1;FRS2;SCRIB;PTPN13;FRS3;KTN1;ALDH3A2;NISCH;VANGL1;UBXN11;DLG5;KCTD13;PKP4
85	Formation Of HIV Elongation Complex In Absence Of HIV Tat R-HSA-167152	30/45	0.0004764	0.00998777	2.86712	21.9313	CTDP1;CCNT1;ELL;CCNH;SUPT4H1;POLR2A;POLR2C;POLR2D;POLR2E;ELOA;POLR2F;ELOB;ELOC;NELFA;NELFCD;POLR2H;POLR2K;NELFE;POLR2L;SUPT16H;ELOA2;GTF2H1;GTF2H2;GTF2H3;GTF2F2;GTF2H5;CDK9;CDK7;ERCC3;TCEA1
86	RMTs Methylate Histone Arginines R-HSA-3214858	30/45	0.0004764	0.00998777	2.86712	21.9313	SMARCD1;SMARCD2;SMARCB1;SMARCD3;H2AC11;H2AC14;H3C13;WDR5;RBBP7;ARID2;H2AZ1;SMARCE1;PRMT5;PBRM1;PRMT7;SMARCC2;ACTL6B;H2AC7;H2AC4;ACTL6A;DNMT3A;PRMT3;ARID1A;ARID1B;SMARCA2;WDR77;COPRS;CDK4;CARM1;H2AC21
87	Processing Of Capped Intron-Containing Pre-mRNA R-HSA-72203	124/239	0.000484458	0.01004	1.54959	11.8272	NUP107;NUP188;PDCD7;EIF4A3;CWC25;CASC3;CWC27;CCAR1;GLE1;EFTUD2;SNRPD2;MAGOH;PAPOLA;SNRPD3;SNRNP35;NUP214;SRRM2;AQR;SNRPN;METTL3;THOC1;THOC2;ZCRB1;THOC5;CRNKL1;GTF2F2;THOC7;NUP93;DDX39A;PRPF6;DDX39B;SARNP;PRPF3;PPIE;SNRNP27;SNRPE;SRSF4;SNRPF;SNRPC;SRSF6;NUP205;CSTF2;PRPF8;NUP160;POM121C;TPR;ZMAT5;DHX38;SYMPK;NUP88;ZRSR2;CHTOP;CPSF7;PRPF38A;CPSF6;CPSF1;FUS;ALYREF;CPSF2;UPF3B;LSM5;LSM4;HNRNPL;HNRNPM…
88	COPI-mediated Anterograde Transport R-HSA-6807878	47/78	0.000501834	0.0102144	2.17475	16.5221	ARF3;DCTN6;ARF4;DYNC1I2;SPTBN4;COPA;SPTBN5;DCTN2;KDELR1;DCTN1;DCTN4;DCTN3;GOSR1;NAPG;GOLGA2;CAPZB;TMED3;STX5;CD59;TMED7;YKT6;SPTBN2;DYNC1H1;COG8;TMED9;NAPSA;COG5;PTGES2;COG4;COG1;ANK3;DYNLL1;ANK1;DYNLL2;SPTB;ARFGAP1;BET1L;DYNC1LI1;DYNC1LI2;TMEM115;GORASP1;CAPZA2;KDELR2;COPG1;ACTR10;ARF5;BET1
89	RNA Polymerase II Pre-transcription Events R-HSA-674695	48/80	0.000504204	0.0102144	2.15168	16.3367	GTF2A1;GTF2A2;CTDP1;CCNT1;ELL;CCNH;GTF2B;CTR9;TAF9;SUPT4H1;MLLT1;AFF4;GTF2E2;IWS1;POLR2A;POLR2C;POLR2D;LEO1;POLR2E;ELOA;POLR2F;ELOB;ELOC;NELFA;NELFCD;DMAP1;POLR2H;TAF9B;POLR2K;NELFE;POLR2L;SUPT16H;TAF12;TAF13;EAF1;ELOA2;GTF2H1;GTF2H2;GTF2H3;GTF2F2;GTF2H5;CDK9;CDK7;ERCC3;TAF7;TCEA1;TAF6;TAF4
90	Signaling By NOTCH R-HSA-157118	104/197	0.000603177	0.0117813	1.60633	11.9082	POGLUT1;MAML2;PLXND1;WWC1;HDAC11;RBPJ;PSMD8;H2AC14;POFUT1;AKT1;EP300;SKP1;TLE1;FBXW7;H2AC7;H2AC4;RUNX1;RBX1;ADAM17;PSME3;MFNG;TP53;UBA52;PSMD12;PSMD11;PSMD14;PSMD13;NOTCH4;CUL1;DTX1;PSEN1;DTX4;NCSTN;APH1B;ST3GAL4;PSMF1;RAB6A;ST3GAL3;JAG2;CREBBP;JAG1;SMAD3;PBX1;MOV10;CDK8;AGO4;AGO1;FLT4;ATP2A3;ATP2A2;ARRB1;H2BC26;HEY2;PSENEN;SIRT6;H2BC17;GATD3;ACTA2;FCER2;KAT2B;H2BC13;KAT2A;PSMA3;H2BC14;PSMA4;CREB…
91	Infectious Disease R-HSA-5663205	420/905	0.000610391	0.0117813	1.24959	9.24871	RPL4;CYFIP1;PATJ;NUP107;RPL34;WIPF2;HTR4;RPL9;PSMD8;H2AC11;GJA1;TBK1;H2AC14;AKT2;AKT3;C3AR1;AP1S2;AKT1;RPL38;AP1S3;PRKACB;RPL39;VPS39;NUP214;PRKCA;HSPG2;NUP93;ACE2;DYNC1LI1;DYNC1LI2;ADCY9;PSME3;PSME4;RPL29;UBA52;VPS28;NUP205;SAR1B;RPS4Y1;MRPL13;C3;POM121C;PRKAR2B;PRKAR2A;PLCG2;ST3GAL4;HMOX1;NCKAP1L;NUP88;PSMF1;PLCG1;ST3GAL1;ST3GAL3;VPS16;CREBBP;GPR15;FZD7;EDEM2;RPL3L;H2AC21;NMT1;EZH2;ELL;ARPC1B;C…
92	Intrinsic Pathway For Apoptosis R-HSA-109606	35/55	0.000624454	0.0117813	2.50912	18.5138	AVEN;YWHAE;PPP1R13B;XIAP;BBC3;CASP9;CASP7;MAPK8;PPP3CC;BCL2L11;AKT2;CASP3;AKT3;E2F1;AKT1;MAPK1;BMF;BAK1;BID;YWHAH;APAF1;BAD;CDKN2A;CARD8;STAT3;SEPTIN4;DYNLL1;REXO2;DYNLL2;TFDP1;BCL2;NMT1;CYCS;TP53;TP73
93	SUMOylation Of Chromatin Organization Proteins R-HSA-4551638	35/55	0.000624454	0.0117813	2.50912	18.5138	HDAC4;HDAC2;NUP205;NUP107;L3MBTL2;NUP188;SATB1;SATB2;CHD3;NUP160;RNF2;SUMO1;POM121C;NUP42;SCMH1;SUMO2;TPR;ZBED1;NUP43;NUP88;NUP214;CBX8;RANBP2;SEC13;PHC2;CBX5;UBE2I;RING1;CBX4;PIAS2;PIAS1;NUP93;NUP54;NUP58;NUP37
94	Chromosome Maintenance R-HSA-73886	63/111	0.000631425	0.0117813	1.88346	13.8765	FEN1;RSF1;PPP6C;H2AC14;H2BC26;MIS18BP1;RUVBL2;RUVBL1;PPP6R3;RFC4;H2AC7;RFC2;H2AC4;TINF2;ATRX;TERF1;H2BC17;CCNA2;H2BC13;H2BC14;SHQ1;H2BC11;NHP2;POT1;DNA2;BLM;POLD3;POLD4;WRN;CHTF8;TERT;POLR2A;RBBP4;POLD1;POLR2C;POLR2D;LRIG1;POLR2E;POLR2F;POLR2H;RBBP7;SLC19A1;POLR2K;POLR2L;CTC1;CENPT;H2AZ1;ACD;NPM1;STN1;CENPW;CENPX;H2BC3;H2BC4;MIS18A;CENPH;CENPI;CDK2;CENPK;CENPN;CENPO;CENPQ;WRAP53
95	Respiratory Electron Transport, ATP Synthesis By Chemiosmotic Coupling, Heat Production By Uncoupling Proteins R-HSA-163200	63/111	0.000631425	0.0117813	1.88346	13.8765	NDUFA13;COX7B;NDUFA11;NDUFA12;ETFB;ECSIT;COX7C;UQCRFS1;NDUFC1;SDHD;COQ10B;COQ10A;COX7A2L;NDUFS8;SCO1;NDUFS4;UQCRC1;NDUFS2;NDUFS1;TMEM126B;COX19;NDUFB8;COX16;NDUFB10;UQCRB;NDUFB6;NDUFB11;COX18;NDUFB4;NDUFB3;ATP5MC2;ETFDH;NDUFB2;ATP5MC3;NDUFB1;COX5B;COX5A;ATP5F1A;UCP2;COX14;NDUFV3;ATP5MG;NDUFV1;ATP5MF;ATP5ME;TRAP1;ATP5PF;SURF1;NDUFA7;COA1;TIMMDC1;NDUFA5;NUBPL;NDUFA3;ATP5F1C;ATP5F1D;LRPPRC;NDUFAF7;A…
96	Synthesis Of Glycosylphosphatidylinositol (GPI) R-HSA-162710	14/17	0.000633261	0.0117813	6.68477	49.2309	PIGO;PIGQ;PIGP;PIGZ;PIGW;PIGV;PIGC;DPM2;PIGB;PIGA;PIGM;PIGL;PIGF;PIGH
97	Protein Localization R-HSA-9609507	86/159	0.000641545	0.0117813	1.69153	12.4355	ABCD3;UBE2D2;ZFAND6;ECI2;CROT;IDE;TOMM20;PEX26;TOMM22;CHCHD4;CHCHD5;CHCHD3;SERP1;CHCHD7;PMPCB;GET1;MLYCD;MPV17;ACAA1;ABCD1;EMD;COA6;GET4;TOMM70;GSTK1;NANOS2;ACOT8;CMC2;TIMM23;PEX2;TIMM21;BAAT;ALDH3A2;GNPAT;PEX7;SLC25A17;EHHADH;AGPS;ACOT2;VDAC1;AGXT;UBA52;VAMP2;PAOX;SLC25A13;COX19;NDUFB8;TAFAZZIN;TIMM9;COX17;PEX11B;TIMM13;UBE2J2;TIMM50;HSPD1;BAG6;HMGCL;ATP5F1A;SAMM50;GRPEL1;PITRM1;GRPEL2;LDHD;HMOX…
98	Regulation Of TP53 Activity Thru Acetylation R-HSA-6804758	21/29	0.000642825	0.0117813	3.76152	27.6458	HDAC2;MEAF6;BRPF3;CHD3;GATAD2B;GATAD2A;ING5;ING3;PDZD2;PIP4P1;RBBP4;AKT2;AKT3;AKT1;EP300;PIP4K2A;PIP4K2B;RBBP7;BRD7;MTA2;TP53
99	Intracellular Signaling By Second Messengers R-HSA-9006925	150/297	0.000646892	0.0117813	1.46701	10.7728	AHCYL1;CLSTN1;PSMD8;FGF5;PPP2R1A;AKT2;AKT3;SCMH1;AKT1;PIP4K2A;PIP4K2B;TRIM27;MAF1;PRKACB;PDGFRB;USP7;PRKCE;CSNK2A2;TSC2;FRS2;PRKCA;EREG;RRAGA;ADCY9;RRAGC;PSME3;PSME4;TP53;UBA52;PSMD12;PSMD11;PSMD14;PDE1B;PSMD13;TNKS;MAPKAP1;PIK3R3;ITPR2;PIK3R1;FOXO4;FOXO3;FOXO1;IRAK1;PRKAR2B;CD19;PRKAR2A;THEM4;PIP5K1B;PIP5K1C;PLCG1;PSMF1;ICOS;FGF22;CBX8;PHC2;CBX4;INSR;ESR1;MOV10;AGO4;AGO1;MDM2;SNAI2;GRB2;FGF13;FG…
100	Developmental Biology R-HSA-1266738	422/911	0.000706519	0.0127385	1.24517	9.03388	RPL4;MAML2;RPL34;ITSN1;RBPJ;RPL9;PSMD8;SYNGAP1;ALCAM;H2AC14;CAPNS1;LIPJ;DPYSL5;AKT2;DPYSL2;AKT3;DPYSL3;AKT1;HOXA2;HOXA1;RPL38;PRKACB;RPL39;MEF2A;MEF2C;CSNK2A2;MED8;FRS2;UNC5C;PRKCA;UNC5D;MED4;SOX10;MED6;MED7;SCN10A;PSME3;TBPL2;PSME4;HOXB4;HOXB3;RPL29;MYL9;UBA52;AGAP2;GATA4;RPS4Y1;MRPL13;NCSTN;PRKAR2A;KRTAP5-11;PIP5K1C;PSMF1;PLCG1;WNT10B;CREBBP;CDK19;ST14;KRTAP16-1;RDX;UPF3B;L1CAM;FLI1;PBX1;RPL3L;…
101	Transcription Of HIV Genome R-HSA-167172	42/69	0.000730597	0.0128203	2.2308	16.1101	GTF2A1;GTF2A2;CTDP1;CCNT1;ELL;CCNH;GTF2B;TAF9;SUPT4H1;GTF2E2;POLR2A;POLR2C;POLR2D;POLR2E;ELOA;POLR2F;ELOB;ELOC;NELFA;NELFCD;POLR2H;TAF9B;POLR2K;NELFE;POLR2L;SUPT16H;RNGTT;TAF12;TAF13;ELOA2;GTF2H1;GTF2H2;GTF2H3;GTF2F2;GTF2H5;CDK9;CDK7;ERCC3;TAF7;TCEA1;TAF6;TAF4
102	RHOF GTPase Cycle R-HSA-9035034	28/42	0.000732384	0.0128203	2.86674	20.6956	MTMR1;STEAP3;SOWAHC;SNAP23;ARHGAP39;PIK3R1;ADD3;ARHGAP5;ARHGAP12;AKAP12;SYDE1;BAIAP2L2;CAPZB;SRGAP2;TMPO;FARP1;ACTN1;CAV1;MCAM;MYO9B;SENP1;SLC4A7;VANGL1;ARHGAP32;DIAPH1;ESYT1;RAB7A;VAMP3
103	tRNA Modification In Nucleus And Cytosol R-HSA-6782315	28/42	0.000732384	0.0128203	2.86674	20.6956	TP53RK;WDR4;THADA;LAGE3;OSGEP;THG1L;LCMT2;TRDMT1;PUS3;TYW5;METTL1;NSUN2;PUS1;TYW3;CDKAL1;NSUN6;PUS7;FTSJ1;ADAT2;DUS2;TRMT9B;CTU2;CTU1;TRMT5;TRMT6;TRMT12;TRMT11;TRMT61A
104	Transport Of Small Molecules R-HSA-382551	314/665	0.000753005	0.0130545	1.2891	9.27045	PHB1;AHCYL2;SLC46A1;SLC35B4;TFRC;AQP7;SLC4A2;ZDHHC8;ABCA12;AQP2;PHB2;SLC4A4;AQP3;SLC4A5;PSMD8;NIPAL4;CREB3L3;LIPG;BSG;NIPAL3;ATP6V1E1;PRKACB;SLC12A7;SKP1;SLC34A2;ATP6V1G1;SLC6A19;ATP6V0E1;ATP6V1G2;SLC6A13;SLC6A12;PRKCA;SLC6A11;RNASE3;RUNX1;SLC5A6;ABCA10;ADCY9;SOAT1;TFR2;PSME3;PSME4;YME1L1;VDAC2;VDAC1;ATP6V0D1;UBA52;CES3;CFTR;SLC45A3;SLC35D1;ABCB7;SAR1B;ABCB4;SLC22A2;ABCB5;SLC35D2;SLC30A10;SLC5A3;…
105	Extracellular Matrix Organization R-HSA-1474244	140/276	0.000763297	0.0131069	1.4796	10.6204	SPARC;ITGA2B;ICAM2;LOXL3;LOXL4;PLOD3;PLOD2;ICAM5;PLOD1;F11R;CAPN15;LOXL1;LOXL2;EFEMP2;EFEMP1;CAPNS1;CAPN6;TNN;BSG;DAG1;CAPN3;TNR;MUSK;PHYKPL;ACTN1;CTRB2;COL23A1;P3H2;P3H1;CASK;PRKCA;PCOLCE;HSPG2;ADAM19;ADAM17;ADAM15;LOX;COL4A4;COL8A2;ADAM9;COL4A5;FBN2;COL13A1;SDC4;SDC3;LTBP4;PSEN1;LTBP1;NID2;FBLN5;ADAMTS16;SCUBE3;ADAMTS14;NCSTN;SERPINH1;COL28A1;VCAM1;COL24A1;FN1;BMP4;BMP1;COL5A1;P4HA1;COL5A3;ITGA…
106	Sphingolipid De Novo Biosynthesis R-HSA-1660661	29/44	0.000784503	0.013344	2.77127	19.8158	SAMD8;PPM1L;SGMS1;SGMS2;ALDH3B2;SGPL1;SPTLC1;SPTLC2;SPTLC3;ALDH3B1;ORMDL2;ORMDL3;OSBP;SPTSSB;KDSR;CERT1;CERS4;CERS6;SPHK1;SPNS2;SGPP1;ALDH3A2;VAPA;VAPB;ACER3;DEGS1;PRKD2;DEGS2;CERS2
107	Transport Of RCbl Within Body R-HSA-9758890	2024-08-08	0.000819176	0.0135516	Infinity	Infinity	ABCD4;ABCC1;LMBRD1;TCN2;TCN1;LRP2;LDLRAP1;CD320
108	AKT Phosphorylates Targets In Cytosol R-HSA-198323	12/14	0.000822157	0.0135516	8.59358	61.0451	CASP9;GSK3B;CDKN1A;GSK3A;CHUK;BAD;AKT2;AKT1S1;AKT3;MDM2;TSC2;AKT1
109	Transport To Golgi And Subsequent Modification R-HSA-948021	86/160	0.000831947	0.0135516	1.66855	11.833	ARF3;ARF4;B4GALT3;MCFD2;KDELR1;CTSZ;MANEA;GOLGA2;PPP6C;CAPZB;MAN1A2;PPP6R3;TMED3;MAN1A1;TMED7;CHST8;COG8;SEC13;TMED9;COG5;COG4;COG1;CSNK1D;ANK3;DYNLL1;ANK1;DYNLL2;SPTB;ARFGAP1;BET1L;F5;DYNC1LI1;DYNC1LI2;TRAPPC6A;TBC1D20;GORASP1;KDELR2;SEC22A;ARF5;B4GALT4;GRIA1;DCTN6;SPTBN4;DYNC1I2;COPA;SPTBN5;DCTN2;STX17;SAR1B;DCTN1;DCTN4;DCTN3;GOSR1;NAPG;FUT8;SCFD1;LMAN2;MGAT5;CHST10;ST3GAL4;MAN1C1;STX5;CD59;YKT…
110	ESR-mediated Signaling R-HSA-8939211	94/177	0.000832305	0.0135516	1.6263	11.5326	CCNT1;SMC3;CHD1;IGF1R;YY1;H2AC14;H2BC26;AKT2;AKT3;AKT1;EP300;PMEPA1;CTSD;NCOA1;NCOA2;H2AC7;PDPK1;H2AC4;KCNH8;NANOS3;SPHK1;AXIN1;SMC1A;GTF2F2;H2BC17;KCTD6;EREG;RUNX1;UHMK1;H2BC13;KAT2B;H2BC14;CREB1;PIK3CA;H2BC11;FKBP4;PPID;FKBP5;HBEGF;GTF2A1;KANK1;GTF2A2;CBFB;SRC;PIK3R3;ZDHHC21;GATA3;PIK3R1;FOXO3;EGFR;GNG10;GNG2;GNG5;H3C13;POLR2A;RAD21;GNG7;POLR2C;NRIP1;POLR2D;POLR2E;MAPK1;POLR2F;POLR2H;POLR2K;POL…
111	PIP3 Activates AKT Signaling R-HSA-1257604	132/259	0.00083429	0.0135516	1.49365	10.5884	CLSTN1;PSMD8;FGF5;PPP2R1A;AKT2;AKT3;SCMH1;AKT1;PIP4K2A;PIP4K2B;TRIM27;MAF1;PDGFRB;USP7;CSNK2A2;TSC2;FRS2;EREG;RRAGA;RRAGC;PSME3;PSME4;TP53;UBA52;PSMD12;PSMD11;PSMD14;PSMD13;TNKS;MAPKAP1;PIK3R3;PIK3R1;FOXO4;FOXO3;FOXO1;IRAK1;CD19;THEM4;PIP5K1B;PIP5K1C;PSMF1;ICOS;FGF22;CBX8;PHC2;CBX4;INSR;ESR1;MOV10;AGO4;AGO1;MDM2;SNAI2;GRB2;FGF13;FGFR4;FGFR3;RCOR1;MYD88;EZH2;PRR5;GSK3B;CDKN1A;PIGU;GSK3A;CHD3;NR2E1…
112	SARS-CoV-2 Infection R-HSA-9694516	137/270	0.0008488	0.0135953	1.48042	10.469	PATJ;NUP107;NUP188;ZDHHC5;ZDHHC8;ZDHHC2;ZDHHC3;GJA1;TBK1;SNRPD2;AKT2;AKT3;AKT1;SNRPD3;RPS10;MAP3K7;RPS13;VPS39;RPS12;NUP214;IFNA16;RPS6;VPS33B;MOGS;ZCRB1;HLA-G;HSPG2;NUP93;ACE2;GEMIN4;GEMIN5;GEMIN6;MASP2;SNRPE;SNRPF;UBA52;ISCU;NUP205;SDC4;SAR1B;SDC3;RPS4Y1;NUP160;FUT8;POM121C;IRAK1;IRAK2;G3BP1;TPR;ST3GAL4;G3BP2;NUP88;SMN1;ST3GAL1;ST3GAL3;VPS16;SRPK2;UVRAG;CREBBP;UBE2I;CAV1;EDEM2;PARP16;SRPK1;PARP…
113	HIV Elongation Arrest And Recovery R-HSA-167287	23/33	0.000852066	0.0135953	3.29601	23.2957	SUPT16H;CTDP1;CCNT1;ELL;SUPT4H1;ELOA2;GTF2F2;CDK9;POLR2A;POLR2C;POLR2D;POLR2E;ELOA;POLR2F;TCEA1;ELOB;ELOC;NELFA;NELFCD;POLR2H;POLR2K;NELFE;POLR2L
114	RHOD GTPase Cycle R-HSA-9013405	32/50	0.000915878	0.0144853	2.54853	17.8285	CPNE8;STEAP3;MOSPD2;ARHGAP39;PIK3R1;ARHGAP5;ADD3;ARHGAP35;ARHGAP12;AKAP12;HINT2;PGRMC2;CAPZB;RACGAP1;PLXNA1;EMD;TMPO;ACTN1;CAV1;MCAM;VRK2;SLC4A7;VANGL1;ARHGAP32;DIAPH1;VAPB;FILIP1;PLXNB1;ESYT1;DBN1;RAB7A;VAMP3
115	Mitotic G2-G2/M Phases R-HSA-453274	97/184	0.000958315	0.0150247	1.60108	11.128	CCNH;PSMD8;PPME1;PPP2R1A;EP300;NEK2;BTRC;PHLDA1;CDK5RAP2;SKP1;BORA;CEP135;FBXW11;CSNK1D;PRKCA;CDC25A;RBX1;PSME3;AKAP9;PSME4;AJUBA;TP53;UBA52;OPTN;PSMD12;PSMD11;PSMD14;PSMD13;CUL1;PKMYT1;CCNB1;PRKAR2B;CEP70;CEP72;CEP192;PSMF1;CEP78;PLK4;ODF2;PLK1;TPX2;CDK7;CDK2;CDK1;TUBGCP3;TUBGCP4;YWHAE;CDKN1A;FOXM1;CNTRL;CEP290;RAB8A;OFD1;HAUS4;HAUS3;HAUS5;DYNLL1;TUBG1;CKAP5;HAUS2;HAUS1;CCNA2;MZT2A;PSMA3;PSMA4;P…
116	DNA Damage Recognition In GG-NER R-HSA-5696394	25/37	0.00104252	0.0159633	2.9857	20.5002	INO80C;INO80E;INO80D;GPS1;COPS7A;XPC;YY1;TFPT;RUVBL1;PARP1;ACTR5;MCRS1;ACTL6A;RAD23A;INO80;RAD23B;RBX1;DDB1;COPS3;COPS6;COPS5;COPS2;COPS8;UBA52;CUL4B
117	Regulation Of TP53 Expression And Degradation R-HSA-6806003	25/37	0.00104252	0.0159633	2.9857	20.5002	PRR5;RNF34;PHF20;MAPKAP1;PRDM1;PPP2R1A;AKT2;CHEK2;AKT3;AKT1;RFFL;USP7;CDKN2A;PDPK1;USP2;PPP2R5C;MTOR;CCNA2;CCNG1;CDK2;CDK1;MDM2;MDM4;TP53;UBA52
118	Respiratory Electron Transport R-HSA-611105	52/90	0.00104474	0.0159633	1.9629	13.4733	COX7B;NDUFA13;NDUFA11;NDUFA12;ETFB;ECSIT;COX7C;UQCRFS1;NDUFC1;SDHD;COQ10B;COQ10A;COX7A2L;NDUFS8;SCO1;NDUFS4;UQCRC1;NDUFS2;NDUFS1;TMEM126B;COX19;NDUFB8;COX16;NDUFB10;NDUFB6;UQCRB;NDUFB11;COX18;NDUFB4;NDUFB3;ETFDH;NDUFB2;NDUFB1;COX5B;COX5A;COX14;NDUFV3;NDUFV1;TRAP1;NDUFA7;SURF1;COA1;TIMMDC1;NDUFA5;NUBPL;NDUFA3;LRPPRC;NDUFAF7;CYCS;NDUFAF3;NDUFAF1;COX20
119	TP53 Regulates Transcription Of DNA Repair Genes R-HSA-6796648	38/62	0.00106954	0.0162043	2.2702	15.5294	CTDP1;CCNT1;ELL;CCNH;SUPT4H1;POLR2A;POLR2C;POLR2D;POLR2E;ELOA;POLR2F;ELOB;ELOC;NELFA;NELFCD;POLR2H;POLR2K;NELFE;POLR2L;FANCI;SUPT16H;ELOA2;FANCC;GTF2H1;GTF2H2;GTF2H3;GTF2F2;GTF2H5;CDK9;RAD51D;CDK7;MSH2;ERCC3;FANCD2;TCEA1;CDK12;CDK13;TP53
120	Activation Of HOX Genes During Differentiation R-HSA-5619507	49/84	0.00107849	0.0162043	2.00801	13.7191	RARG;ASH2L;CTCF;PAGR1;YY1;H2AC14;H2BC26;WDR5;EP300;HOXA2;HOXA1;KDM6A;EED;H2AC7;H2AC4;PAX6;H2BC17;PIAS2;H2BC13;H2BC14;H2BC11;HOXB4;HOXB3;RARB;AJUBA;KMT2D;HDAC3;RXRA;H3C13;POLR2A;RBBP4;POLR2C;POLR2D;POLR2E;POLR2F;POLR2H;RBBP7;POLR2K;POLR2L;H2AZ1;CREBBP;EGR2;H2BC3;H2BC4;PBX1;CNOT6;MAFB;CNOT9;EZH2
121	RNA Polymerase II Transcribes snRNA Genes R-HSA-6807505	44/74	0.00110678	0.016358	2.10331	14.3158	INTS11;INTS12;GTF2A1;INTS13;GTF2A2;INTS14;CCNT1;ELL;ICE1;ICE2;GTF2B;SRRT;TAF9;SUPT4H1;GTF2E2;SNAPC5;POLR2A;PCF11;SNAPC2;SNAPC3;POLR2C;SNAPC4;POLR2D;POLR2E;POLR2F;POLR2H;RPRD1A;POLR2K;POLR2L;ZNF143;POU2F1;TAF13;SSU72;GTF2F2;ELL2;ELL3;CDK9;CDK7;INTS5;NABP2;INTS7;TAF6;INTS9;INTS8
122	AURKA Activation By TPX2 R-HSA-8854518	43/72	0.00110686	0.016358	2.12632	14.4722	YWHAE;DYNC1I2;DCTN2;DCTN1;SSNA1;DCTN3;AURKA;PPP2R1A;PRKAR2B;CNTRL;CEP70;CEP72;NEK2;CEP192;CEP290;CDK5RAP2;CEP78;OFD1;PLK4;DYNC1H1;CEP135;ODF2;CEP152;NDE1;PLK1;HAUS4;HAUS3;CSNK1D;PRKCA;HAUS5;DYNLL1;TUBG1;CKAP5;HAUS2;HAUS1;NEDD1;TPX2;AKAP9;CDK1;CEP41;CEP43;PAFAH1B1;SDCCAG8
123	Signaling By Nuclear Receptors R-HSA-9006931	123/241	0.00114611	0.0168003	1.49754	10.1404	CCNT1;KDM1B;SMC3;IGF1R;YY1;H2AC14;AKT2;AKT3;AKT1;PDK3;EP300;PDHX;CPT1A;ABCG5;H2AC7;H2AC4;KCNH8;NANOS3;GTF2F2;KCTD6;EREG;RUNX1;UHMK1;FKBP4;PPID;FKBP5;CBFB;PIK3R3;GATA3;PIK3R1;FOXO3;GNG10;RDH11;RAD21;LDHD;RDH16;RDH14;RDH13;CREBBP;POU2F1;CAV1;ESR1;PTK2;GNG13;CDK9;CYP26A1;MOV10;AGO4;AGO1;GNB2;GNB1;BCL2;GNB4;GNB5;RARG;CHD1;H2BC26;PMEPA1;CTSD;NCOA1;NCOA2;SREBF1;PDPK1;SPHK1;AXIN1;SMC1A;H2BC17;ARL4C;KAT2…
124	MTOR Signaling R-HSA-165159	27/41	0.00120703	0.0175507	2.76408	18.5735	PRKAA1;PRKAA2;CAB39;CAB39L;PRKAG1;PRKAG2;STK11;AKT2;EIF4EBP1;AKT1;EIF4E;PRKAB2;STRADA;RPS6;TSC2;PRKAB1;MTOR;FKBP1A;PPM1A;RRAGA;RPS6KB1;RRAGC;AKT1S1;LAMTOR2;LAMTOR1;EIF4G1;LAMTOR5
125	Signaling By Receptor Tyrosine Kinases R-HSA-9006934	230/479	0.00124279	0.017926	1.32922	8.89299	CYFIP1;AHCYL1;SPARC;SPINT2;FGFRL1;TIAL1;RPS6KA3;SYNGAP1;PPP2R1A;AKT2;AKT3;STMN1;RPS6KA1;AKT1;ATP6V1E1;PRKACB;MEF2A;MEF2C;ATP6V1G1;RBFOX2;ATP6V0E1;ATP6V1G2;PRKCB;PRKCE;FRS2;PRKCA;FRS3;GABRG3;GABRG2;EREG;ARC;SPINT1;ATP6V0D1;UBA52;LLGL1;TPH1;ADCYAP1R1;MAPKAP1;SH2D2A;HPN;PIK3R3;PIK3R1;NCSTN;APH1B;FLRT2;FLRT1;ATP6V0A2;NCKAP1L;ATP6V0A4;PLCG1;RALGDS;ATP6V1C1;EGR2;INSR;PTK6;STAM;PTK2;FOSL1;HNRNPM;HNRNPF;…
126	FOXO-mediated Transcription Of Cell Death Genes R-HSA-9614657	13/16	0.00128151	0.0183377	6.20666	41.3346	CREBBP;CITED2;NFYB;FASLG;FOXO4;FOXO3;FOXO1;BBC3;PINK1;STK11;BCL2L11;BCL6;EP300
127	Activation Of BH3-only Proteins R-HSA-114452	21/30	0.00131286	0.0186133	3.34334	22.1849	YWHAE;PPP1R13B;BAD;DYNLL1;REXO2;DYNLL2;BBC3;MAPK8;BCL2L11;PPP3CC;TFDP1;AKT2;AKT3;E2F1;BCL2;AKT1;BMF;BID;TP53;YWHAH;TP73
128	Autophagy R-HSA-9612973	70/128	0.00132141	0.0186133	1.73192	11.481	MTMR14;PRKAG1;PRKAG2;WDR45;TOMM20;TOMM22;MAP1LC3C;RB1CC1;LAMP2;USP30;TOMM70;ATG3;GABARAPL1;PRKAB2;ATG9B;ATG9A;CSNK2A2;VPS37C;TSC2;VPS37A;WIPI1;VPS37B;WIPI2;DYNLL1;ATG13;PRKAB1;DYNLL2;ATG12;DYNC1LI1;DYNC1LI2;RRAGA;RRAGC;ULK1;VDAC1;PIK3C3;PLIN2;CHMP6;UBA52;CHMP7;CFTR;VPS28;ATG4D;PRKN;BECN1;DYNC1I2;PRKAA1;MTMR3;PRKAA2;EPAS1;SRC;WDR45B;AMBRA1;ARL13B;ATG101;HSF1;MVB12B;MVB12A;MFN2;UVRAG;DYNC1H1;MTERF3…
129	Factors Involved In Megakaryocyte Development And Platelet Production R-HSA-983231	69/126	0.00135786	0.0189785	1.73708	11.4679	DOCK5;DOCK4;DOCK9;DOCK8;HBD;KIF11;KIF15;DOCK10;AKAP10;CAPZB;HMG20B;KIF1C;KIF21A;KIF1B;KIF1A;KIFAP3;PRKACB;IFNA16;ITPK1;PRKCA;KIF23;KIF6;RBSN;KIF27;KIF9;RAD51C;KIF2A;KIFC2;KIFC1;IRF2;KIF2C;KIF20A;KIF2B;KIF20B;ZFPM2;DOCK2;TP53;HDAC2;GATA5;GATA4;GATA3;KLC1;GATA1;PHF21A;AKAP1;KLC3;RACGAP1;H3C13;PRKAR2B;PRKAR2A;MFN2;SH2B3;SH2B2;SH2B1;CARMIL1;CBX5;CABLES1;CABLES2;EHD1;EHD2;EHD3;KIF4B;KIF26A;MAFG;KIF26B…
130	Unattached Kinetochores Signal Amplification Via A MAD2 Inhibitory Signal R-HSA-141444	53/93	0.00144651	0.0200619	1.90054	12.4269	ERCC6L;NUP107;ZWILCH;BUB1B;CDC20;PPP2R1A;PPP2R5E;NUF2;NUDC;SEC13;PPP2R5B;PPP2R5A;PPP2R5D;PPP2R5C;DYNLL1;CKAP5;DYNLL2;SGO1;DYNC1LI1;SGO2;DYNC1LI2;KIF2A;INCENP;ZW10;KIF2C;KIF2B;PAFAH1B1;DYNC1I2;MIS12;NUP160;SKA1;SKA2;DSN1;NUP43;CLASP2;CENPT;RANBP2;DYNC1H1;NDE1;PLK1;NDC80;ZWINT;CENPH;KANSL1;CENPI;TAOK1;CENPK;CENPN;CENPO;CENPQ;SPC24;MAD2L1;NUP37
131	Transcriptional Activation Of Mitochondrial Biogenesis R-HSA-2151201	32/51	0.00149395	0.0204036	2.41422	15.7077	ALAS1;CRTC3;ACSS2;HDAC3;SMARCD3;CHD9;CRTC1;RXRA;MTERF1;MEF2D;GABPA;PPARGC1B;NCOA1;ESRRA;NCOA2;MBD4;MEF2C;CREBBP;TWNK;IDH2;TFB2M;NR1D1;PPRC1;HCFC1;SIRT3;GLUD1;CREB1;POLG2;CAMK4;CARM1;TFAM;CYCS
132	APC/C-mediated Degradation Of Cell Cycle Proteins R-HSA-174143	50/87	0.00151641	0.0204036	1.93816	12.5814	BUB1B;CDC14A;CDC20;PSMD8;CDC23;NEK2;FBXO5;BTRC;SKP2;SKP1;ANAPC7;UBE2E1;CCNA2;PSMA3;PSMA4;PSMA1;PSME3;PSME4;ANAPC4;UBA52;ANAPC1;ANAPC2;PSMD12;ANAPC15;PSMD11;ANAPC16;PSMD14;PSMD13;CUL1;ANAPC10;ANAPC11;AURKA;PSMA8;CCNB1;FZR1;PSMB4;PSMB5;PSMB2;PSMF1;PLK1;PSMB8;PSMC5;PSMC6;PSMC4;UBE2S;PSMC1;CDK2;PSMC2;CDK1;MAD2L1
133	RAC2 GTPase Cycle R-HSA-9013404	50/87	0.00151641	0.0204036	1.93816	12.5814	CYFIP1;ANKLE2;DOCK4;NCF1;TFRC;ARHGAP39;ARHGAP35;DOCK10;SYDE1;ARHGDIA;EMD;TMPO;VAV3;SWAP70;VRK2;VAV1;VAV2;ARMCX3;PIK3CA;CDC42EP4;CDC42EP1;DSG2;DOCK2;RAB7A;VAMP3;PIK3R3;PIK3R1;PLD2;ABR;PGRMC2;SAMM50;RACGAP1;SLITRK5;NCKAP1L;WASF2;PAK4;GIT2;CAV1;MCAM;MCF2;ERBIN;MPP7;VANGL1;ARHGAP32;ABI2;TAOK3;VAPB;ABI1;ESYT1;LAMTOR1
134	Sphingolipid Metabolism R-HSA-428157	50/87	0.00151641	0.0204036	1.93816	12.5814	GLTP;CERK;HEXA;GBA2;SMPD2;SPTLC1;STS;GM2A;SPTLC2;SPTLC3;SMPD1;OSBP;CERS4;EGFL7;CERS6;SPHK1;SPNS2;SUMF2;ALDH3A2;CPTP;PRKD2;CERS2;SAMD8;PPM1L;SGMS1;SGMS2;ALDH3B2;UGCG;SGPL1;ARSL;ALDH3B1;ARSJ;ORMDL2;ORMDL3;B4GALNT1;SPTSSB;KDSR;ARSD;CERT1;CTSA;SGPP1;GALC;GLB1L;VAPA;VAPB;ACER3;DEGS1;ESYT2;DEGS2;ESYT1
135	TP53 Regulates Metabolic Genes R-HSA-5628897	47/81	0.00157567	0.021044	1.98244	12.7928	YWHAE;COX19;COX7B;PRKAA1;PRKAA2;COX16;GLS2;COX18;PRKAG1;PRKAG2;COX5B;COX7C;COX5A;PRDX2;AKT2;AKT3;AKT1;COX14;YWHAH;GPX2;PRKAB2;SURF1;TIGAR;TXNRD1;GSR;TSC2;REXO2;PRKAB1;LRPPRC;MTOR;TNRC6C;MOV10;COX7A2L;RRAGA;RRAGC;RRM2B;SCO1;AGO4;AGO1;CYCS;LAMTOR2;LAMTOR1;TP53;TNRC6A;COX20;LAMTOR5;TNRC6B
136	Macroautophagy R-HSA-1632852	63/114	0.0015891	0.0210672	1.77229	11.4217	MTMR14;PRKAG1;PRKAG2;WDR45;TOMM20;TOMM22;MAP1LC3C;RB1CC1;USP30;TOMM70;ATG3;GABARAPL1;PRKAB2;ATG9B;ATG9A;CSNK2A2;TSC2;WIPI1;WIPI2;DYNLL1;ATG13;PRKAB1;DYNLL2;ATG12;DYNC1LI1;DYNC1LI2;RRAGA;RRAGC;ULK1;VDAC1;PIK3C3;PLIN2;CHMP6;UBA52;CHMP7;CFTR;ATG4D;PRKN;BECN1;DYNC1I2;PRKAA1;MTMR3;PRKAA2;EPAS1;SRC;WDR45B;AMBRA1;ARL13B;ATG101;HSF1;MFN2;UVRAG;DYNC1H1;MTERF3;MTOR;PINK1;CHMP2B;CHMP2A;LAMTOR2;LAMTOR1;RNF10…
137	RHOQ GTPase Cycle R-HSA-9013406	36/59	0.00160777	0.0211588	2.24393	14.435	CPNE8;STEAP3;TFRC;ITSN1;SNAP23;ARHGAP5;IQGAP3;ARHGAP35;SYDE1;GJA1;ARL13B;SRGAP2;PAK4;PLEKHG3;GIT2;CAV1;SCRIB;WWP2;CDC42BPB;CDC42BPA;MPP7;SLC4A7;VANGL1;ARHGAP32;ARHGEF9;OBSCN;GFOD1;CDC42EP4;CDC42EP2;CDC42EP1;GOPC;LAMTOR1;CFTR;RHOQ;RAB7A;VAMP3
138	G2/M Transition R-HSA-69275	95/182	0.00161948	0.0211588	1.56775	10.0738	YWHAE;CDKN1A;CCNH;FOXM1;PSMD8;PPME1;PPP2R1A;CNTRL;EP300;NEK2;BTRC;PHLDA1;CEP290;RAB8A;CDK5RAP2;SKP1;OFD1;BORA;CEP135;FBXW11;HAUS4;HAUS3;CSNK1D;PRKCA;HAUS5;DYNLL1;TUBG1;CKAP5;CDC25A;HAUS2;RBX1;HAUS1;CCNA2;MZT2A;PSMA3;PSMA4;PSMA1;PSME3;AKAP9;PSME4;PPP1R12B;AJUBA;TP53;UBA52;OPTN;PAFAH1B1;SDCCAG8;DYNC1I2;PSMD12;PSMD11;PSMD14;DCTN2;PSMD13;DCTN1;SSNA1;DCTN3;CUL1;PKMYT1;AURKA;PSMA8;CCNB1;PSMB4;PSMB5;PSM…
139	Loss Of Nlp From Mitotic Centrosomes R-HSA-380259	41/69	0.00164109	0.0212869	2.09955	13.4632	YWHAE;DYNC1I2;DCTN2;DCTN1;SSNA1;DCTN3;PPP2R1A;PRKAR2B;CNTRL;CEP70;CEP72;NEK2;CEP192;CEP290;CDK5RAP2;CEP78;OFD1;PLK4;DYNC1H1;CEP135;ODF2;CEP152;NDE1;PLK1;HAUS4;HAUS3;CSNK1D;PRKCA;HAUS5;DYNLL1;TUBG1;CKAP5;HAUS2;HAUS1;NEDD1;AKAP9;CDK1;CEP41;CEP43;PAFAH1B1;SDCCAG8
140	Epigenetic Regulation Of Gene Expression R-HSA-212165	61/110	0.00167014	0.021509	1.78596	11.4209	GSK3B;CCNH;EHMT2;PHF1;SUV39H1;CHD3;TTF1;RRP8;H2AC14;H2BC26;UBTF;EP300;H2AC7;EED;H2AC4;DDX56;DNMT3A;BAZ1B;H2BC17;H2BC13;KAT2B;H2BC14;KAT2A;AEBP2;H2BC11;MTF2;DPEP2;POLR1D;POLR1F;POLR1H;DNMT1;HDAC2;H3C13;RBBP4;SAP30L;POLR2E;POLR2F;SAP18;SUDS3;POLR2H;RBBP7;MTA2;POLR2K;POLR2L;H2AZ1;CBX3;H2BC3;H2BC4;GTF2H1;DEK;GTF2H2;GTF2H3;GATAD2B;GTF2H5;GATAD2A;CDK7;ERCC3;MYBBP1A;ERCC6;EZH2;PHF19
141	Aberrant Regulation Of Mitotic Cell Cycle Due To RB1 Defects R-HSA-9687139	24/36	0.00174236	0.0221231	2.86598	18.2062	CDKN1A;ANAPC15;ANAPC16;ANAPC7;UBE2E1;ANAPC10;ANAPC11;FZR1;CCND2;CDC23;CDK6;TFDP1;CCNE2;CCNE1;CDK4;UBE2S;CDK2;E2F1;E2F2;ANAPC4;E2F3;SKP2;ANAPC1;ANAPC2
142	Regulation Of TP53 Degradation R-HSA-6804757	24/36	0.00174236	0.0221231	2.86598	18.2062	PRR5;USP7;RNF34;PHF20;CDKN2A;PDPK1;MAPKAP1;USP2;PPP2R5C;MTOR;CCNA2;PPP2R1A;AKT2;CHEK2;AKT3;CCNG1;CDK2;CDK1;MDM2;AKT1;MDM4;RFFL;TP53;UBA52
143	Diseases Of Mitotic Cell Cycle R-HSA-9675126	25/38	0.00186124	0.0234673	2.75584	17.3246	CDKN1A;ANAPC15;ANAPC16;ANAPC10;ANAPC11;FZR1;CCND2;CDC23;E2F1;E2F2;E2F3;SKP2;ANAPC7;ATRX;UBE2E1;CDK6;TFDP1;CCNE2;CCNE1;CDK4;UBE2S;CDK2;ANAPC4;ANAPC1;ANAPC2
144	Synthesis Of DNA R-HSA-69239	65/119	0.0020029	0.025078	1.72695	10.7298	FEN1;MCM7;GMNN;PSMD8;CDC23;SKP2;SKP1;RFC4;ANAPC7;RFC2;UBE2E1;RBX1;CCNA2;PSMA3;PSMA4;CCNE2;PSMA1;CCNE1;PSME3;PSME4;MCM3;ANAPC4;MCM4;DNA2;MCM6;UBA52;ANAPC1;ANAPC2;PSMD12;ANAPC15;PSMD11;ANAPC16;PSMD14;PSMD13;CUL1;ANAPC10;ANAPC11;PSMA8;POLD3;POLD4;FZR1;PSMB4;CDC45;PSMB5;PSMB2;ORC3;POLD1;LRIG1;PSMF1;SLC19A1;GINS1;GINS2;GINS3;GINS4;CDC6;PSMB8;PSMC5;PSMC6;UBE2S;PSMC4;POLE2;PSMC1;CDK2;POLE3;PSMC2
145	Activation Of Gene Expression By SREBF (SREBP) R-HSA-2426168	27/42	0.00206141	0.0256325	2.57962	15.9533	IDI1;MVK;SMARCD3;CHD9;HMGCR;PKMYT1;ACACB;ACACA;TM7SF2;LMBR1;RXRA;SC5D;FDFT1;NCOA1;MBD4;NCOA2;SREBF1;CREBBP;GGPS1;HMGCS1;NFYB;SREBF2;SQLE;SCD;CARM1;MVD;DHCR7
146	Cohesin Loading Onto Chromatin R-HSA-2470946	2024-10-09	0.00212195	0.0260263	12.8874	79.3271	MAU2;NIPBL;RAD21;PMEPA1;PDS5B;PDS5A;SMC1A;SMC3;WAPL
147	Crosslinking Of Collagen Fibrils R-HSA-2243919	2024-10-09	0.00212195	0.0260263	12.8874	79.3271	BMP1;LOX;PXDN;LOXL3;LOXL4;TLL2;PCOLCE;LOXL1;LOXL2
148	Transcriptional Regulation Of White Adipocyte Differentiation R-HSA-381340	47/82	0.00223146	0.0271846	1.92566	11.7564	HDAC3;SMARCD3;CEBPD;CHD9;MED19;SLC2A4;MED15;MED17;MED12;MED11;MED14;MED13;RXRA;MED30;MED10;FAM120B;EP300;CD36;ZNF467;NCOA1;NCOA2;SREBF1;MBD4;WNT10B;CDK19;CREBBP;EGR2;MED8;MED27;MED4;MED26;MED29;MED6;SREBF2;MED28;MED7;MED13L;MED22;CDK8;MED25;KLF5;CDK4;CARM1;MED20;PPARG;ANGPTL4;PLIN1
149	Regulation Of APC/C Activators Between G1/S And Early Anaphase R-HSA-176408	46/80	0.00226534	0.0274122	1.94006	11.815	PSMD12;ANAPC15;PSMD11;ANAPC16;PSMD14;PSMD13;CUL1;BUB1B;ANAPC10;ANAPC11;PSMA8;CDC20;PSMD8;CCNB1;FZR1;PSMB4;CDC23;PSMB5;PSMB2;FBXO5;PSMF1;BTRC;SKP1;ANAPC7;PLK1;UBE2E1;PSMB8;CCNA2;PSMA3;PSMC5;PSMA4;PSMC6;PSMA1;PSMC4;UBE2S;PSME3;PSMC1;PSME4;CDK2;PSMC2;CDK1;ANAPC4;UBA52;ANAPC1;ANAPC2;MAD2L1
150	SARS-CoV-1 Infection R-HSA-9678108	31/50	0.00232249	0.0279163	2.33854	14.1835	GSK3B;BECN1;GSK3A;ST6GALNAC2;PRKCSH;TMPRSS2;GANAB;SUMO1;ST3GAL4;VHL;ST3GAL1;ST3GAL3;UVRAG;PARP4;UBE2I;CAV1;GALNT1;MOGS;PARP16;ZCRB1;PARP10;ACE2;CHMP2B;CHMP2A;PIK3C3;CHMP6;ST6GALNAC3;CHMP7;ST6GALNAC4;UBA52;RNF103-CHMP3
151	tRNA Processing R-HSA-72306	57/103	0.00247873	0.029597	1.77734	10.6641	POP5;NUP107;NUP188;TP53RK;TSEN15;RTCB;WDR4;ZBTB8OS;TSEN2;THG1L;RPP38;NUP214;PUS3;SEC13;TYW5;METTL1;PUS1;TYW3;ELAC2;NSUN2;CDKAL1;NSUN6;PUS7;FTSJ1;NUP93;DUS2;CTU2;CTU1;RPP21;NUP54;NUP58;NUP205;CSTF2;THADA;LAGE3;NUP160;OSGEP;POM121C;NUP42;TPR;NUP88;LCMT2;NUP43;TRDMT1;RTRAF;RANBP2;TRMT10C;CPSF1;ADAT2;TRMT9B;XPOT;TRMT5;TRMT6;TRMT12;TRMT11;TRMT61A;NUP37
152	Signaling By WNT In Cancer R-HSA-4791275	21/31	0.00249674	0.0296159	3.00879	18.031	AMER1;GSK3B;RNF43;TCF7L2;CTBP2;CTBP1;TNKS;CSNK1A1;FZD4;FZD6;LRP5;AXIN1;PPP2R5B;PPP2R5A;PPP2R5D;PPP2R5C;LRP6;PORCN;TNKS2;PPP2R1A;PPP2R5E
153	Innate Immune System R-HSA-168249	440/966	0.00257011	0.0302869	1.20598	7.19221	CDA;CYFIP1;CLEC10A;WIPF2;C4BPB;PSMD8;TBK1;C3AR1;PGLYRP1;PRSS3;PRKACB;MEF2A;MEF2C;NHLRC3;PRKCE;PRKCA;RNASE3;SCAMP1;ATG12;FLG2;DYNC1LI1;RNF125;PSME3;PSME4;UBA52;CFB;NLRX1;A1BG;BCL10;IQGAP2;PLA2G6;GNS;C3;PLAC8;C5;NCSTN;PRDX4;RNF216;PLCG2;HMOX1;S100A12;NCKAP1L;LTA4H;PSMF1;PLCG1;S100A11;CREBBP;FUCA2;KIR2DS4;NFATC3;NFATC2;NFATC1;PA2G4;CYLD;TCN1;TOLLIP;CDK13;ARHGAP9;ITK;PYGB;SIGLEC9;TINAGL1;ARPC1B;LPCAT…
154	DNA Replication R-HSA-69306	79/150	0.00278142	0.0325643	1.5967	9.39628	FEN1;MCM7;GMNN;PSMD8;CDC23;H2AC14;H2BC26;SKP2;SKP1;RFC4;ANAPC7;H2AC7;RFC2;H2AC4;UBE2E1;H2BC17;RBX1;CCNA2;H2BC13;H2BC14;PSMA3;PSMA4;CCNE2;PSMA1;CCNE1;PSME3;PSME4;H2BC11;MCM3;ANAPC4;MCM4;DNA2;MCM6;UBA52;ANAPC1;KPNB1;ANAPC2;PSMD12;ANAPC15;PSMD11;ANAPC16;PSMD14;PSMD13;CUL1;ANAPC10;ANAPC11;PSMA8;POLD3;POLD4;FZR1;PSMB4;CDC45;PSMB5;H3C13;PSMB2;ORC3;POLD1;LRIG1;PSMF1;SLC19A1;GINS1;H2AZ1;GINS2;GINS3;H2BC3…
155	Estrogen-dependent Gene Expression R-HSA-9018519	61/112	0.00295684	0.0343948	1.71568	9.99148	CCNT1;SMC3;CHD1;YY1;H2AC14;H2BC26;EP300;PMEPA1;CTSD;NCOA1;NCOA2;H2AC7;H2AC4;AXIN1;SMC1A;GTF2F2;H2BC17;KCTD6;RUNX1;H2BC13;KAT2B;H2BC14;H2BC11;FKBP4;GTF2A1;KANK1;GTF2A2;CBFB;GATA3;H3C13;POLR2A;RAD21;POLR2C;NRIP1;POLR2D;POLR2E;POLR2F;POLR2H;POLR2K;POLR2L;H2AZ1;MBD4;CREBBP;KDM4B;POU2F1;H2BC3;PTGES3;H2BC4;ESR1;USF2;CDK9;TNRC6C;MOV10;AGO4;AGO1;CARM1;BCL2;ZNF217;EBAG9;TNRC6A;TNRC6B
156	Association Of TriC/CCT With Target Proteins During Biosynthesis R-HSA-390471	24/37	0.00303438	0.0350704	2.64534	15.337	CCT3;NOP56;CCT2;HDAC3;FBXW5;FBXW7;USP11;SPHK1;STAT3;DCAF7;CCT6B;AP3M1;CCNE2;SKIC2;CCNE1;KIF13A;TCP1;XRN2;FBXO6;FBXL3;CCT8;KIFC3;TP53;WRAP53
157	Transcriptional Regulation By VENTX R-HSA-8853884	25/39	0.00317012	0.0364059	2.55881	14.7234	CSF1R;ANAPC15;ANAPC16;EHMT2;LEF1;ANAPC10;ANAPC11;FZR1;CDC23;TCF7L2;ANAPC7;CDKN2A;UBE2E1;TNRC6C;MOV10;IL6;AGO4;UBE2S;AGO1;ANAPC4;TP53;ANAPC1;TNRC6A;ANAPC2;TNRC6B
158	RND1 GTPase Cycle R-HSA-9696273	26/41	0.00328571	0.0372759	2.48383	14.203	TFRC;PIK3R1;RASAL2;ARHGAP5;ARHGAP35;RND1;STIP1;EPSTI1;PLXNA1;ANKRD26;DST;HOMER2;KIDINS220;CAV1;PLEKHG5;TXNL1;RRAS2;FRS2;PTPN13;FRS3;ALDH3A2;VANGL1;CCDC88A;UBXN11;DLG5;PKP4
159	Oncogenic MAPK Signaling R-HSA-6802957	44/77	0.00328723	0.0372759	1.91169	10.9305	CAMK2B;PHB1;CAMK2D;SRC;ITGB3;ITGA2B;CAMK2A;PEBP1;ARRB1;ZC3HAV1;TENT4A;TRAK1;PAPSS1;SPRED3;FXR1;SPRED2;KIAA1549;BCL2L11;MPRIP;LMNA;TRIM24;MAPK1;SHOC2;CAMK2G;FGB;KSR1;AGK;FGG;FN1;RNASE3;DUSP8;DUSP6;SND1;QKI;DUSP7;APBB1IP;CNKSR2;MRAS;FAM131B;AKAP9;AGGF1;TLN1;VCL;MAP3K11
160	SUMOylation Of DNA Damage Response And Repair Proteins R-HSA-3108214	43/75	0.00334168	0.0376565	1.92657	10.9839	BLM;NUP205;SP100;NUP107;NUP188;XPC;SMC3;NUP160;RNF2;WRN;SUMO1;POM121C;NUP42;RAD21;SCMH1;SUMO2;TPR;PMEPA1;NUP43;NUP88;NUP214;CBX8;RANBP2;SEC13;PHC2;UBE2I;PARP1;RING1;CBX4;CDKN2A;NSMCE3;NSMCE2;NSMCE1;SMC1A;PIAS2;PIAS1;NUP93;RAD52;EID3;NSMCE4A;NUP54;NUP58;NUP37
161	Pre-NOTCH Expression And Processing R-HSA-1912422	42/73	0.00339338	0.0377671	1.94241	11.0444	POGLUT1;MAML2;NOTCH4;ATP2A3;ATP2A2;RFNG;RBPJ;H2AC14;H2BC26;H3C13;POFUT1;E2F1;ST3GAL4;EP300;E2F3;RAB6A;ST3GAL3;H2AZ1;CREBBP;H2AC7;H2AC4;H2BC3;H2BC4;SIRT6;H2BC17;RUNX1;TNRC6C;H2BC13;KAT2B;MOV10;H2BC14;KAT2A;TFDP1;ELF3;AGO4;MFNG;AGO1;H2BC11;TP53;MAMLD1;TNRC6A;TNRC6B
162	RNA Polymerase I Promoter Clearance R-HSA-73854	42/73	0.00339338	0.0377671	1.94241	11.0444	HDAC2;CCNH;EHMT2;CHD3;TTF1;H2AC14;H2BC26;H3C13;RBBP4;UBTF;POLR2E;POLR2F;POLR2H;RBBP7;MTA2;POLR2K;POLR2L;H2AZ1;H2AC7;CBX3;H2AC4;H2BC3;H2BC4;GTF2H1;GTF2H2;GTF2H3;H2BC17;GATAD2B;GTF2H5;GATAD2A;H2BC13;KAT2B;H2BC14;KAT2A;CDK7;ERCC3;H2BC11;DPEP2;POLR1D;POLR1F;ERCC6;POLR1H
163	Signaling By VEGF R-HSA-194138	55/100	0.00349438	0.0386526	1.75286	9.9152	PRR5;CYFIP1;NRP1;AHCYL1;NCF1;FLT4;ITGB3;PIK3CB;SHB;CDH5;SYNGAP1;AKT2;AKT3;NCK2;AKT1;ITGAV;PRKACB;VAV3;PRKCB;PDPK1;NANOS3;SPHK1;PRKCA;VAV1;VAV2;PIK3CA;MAPKAPK2;PXDN;ELMO1;ELMO2;CRK;SHC2;ROCK1;ROCK2;SRC;MAPKAP1;SH2D2A;ITPR2;PIK3R1;THEM4;PTK2B;NCKAP1L;PLCG1;WASF2;CAV1;VEGFB;VEGFC;MAPK14;PTK2;MTOR;MAPK13;MAPK11;ABI2;AXL;ABI1
164	Retrograde Transport At Trans-Golgi-Network R-HSA-6811440	29/47	0.00352437	0.0387465	2.3089	13.0408	SYS1;STX16;RHOBTB3;GCC2;GCC1;RGPD1;NAPG;STX10;RAB43;ARFRP1;VPS51;VPS53;GOLGA1;VPS52;STX6;ARFIP2;VPS54;RAB6A;RAB6B;COG8;NAPSA;COG5;COG4;COG1;IGF2R;NAA35;NAA38;VAMP4;VAMP3
165	Synthesis Of PIPs At Plasma Membrane R-HSA-1660499	31/51	0.00360674	0.0391744	2.22146	12.4956	PI4K2B;MTMR1;MTMR2;MTMR3;MTMR14;CLSTN1;INPPL1;MTMR9;PIK3R3;PIK3CB;PIK3R1;PIK3R6;MTM1;PIP4K2A;INPP5K;PIP4K2B;PIP5K1B;PIP5K1C;RAB4A;PLEKHA1;PLEKHA2;PLEKHA5;PLEKHA6;PLEKHA3;SYNJ2;BMX;PTPN13;RUFY1;PIK3CA;RAB14;SYNJ1
166	Translocation Of SLC2A4 (GLUT4) To Plasma Membrane R-HSA-1445148	31/51	0.00360674	0.0391744	2.22146	12.4956	YWHAE;PRKAA2;STXBP3;SNAP23;PRKAG1;PRKAG2;SLC2A4;AKT2;AKT1;KIFAP3;RAB8A;YWHAH;PRKAB2;RAB4A;EXOC8;RALGAPA2;ASPSCR1;LNPEP;REXO2;PRKAB1;RAB10;RALGAPB;TBC1D4;RAB14;EXOC4;EXOC3;EXOC6;EXOC5;EXOC2;RHOQ;VAMP2
167	RHOA GTPase Cycle R-HSA-8980692	77/147	0.00375573	0.0405484	1.5783	8.814	ARHGAP9;ARHGAP11B;ABCD3;TFRC;PRKCSH;SOWAHC;FAF2;SNAP23;ARHGAP39;ARHGEF10L;ARHGAP5;ARHGAP6;ARHGAP35;ARHGAP44;SLK;ARHGDIA;MCF2L;ARHGEF40;TMPO;PLEKHG3;VAV3;ARHGEF10;ARHGEF15;ARHGEF17;PLEKHG5;PLEKHG6;ARAP3;ARHGEF18;TEX2;VAV1;VAV2;ARHGAP10;OBSCN;DAAM1;ARHGEF3;ARHGEF4;ARHGEF2;DOCK2;ARHGEF5;VAMP3;TMEM87A;ROCK1;ROCK2;ARHGEF28;ARHGAP18;PIK3R1;IQGAP3;ARHGAP22;ABR;ARHGAP20;SCFD1;PGRMC2;RACGAP1;DDRGK1;RHPN1;…
168	VEGFA-VEGFR2 Pathway R-HSA-4420097	51/92	0.00387923	0.0413987	1.78373	9.90347	PRR5;CYFIP1;AHCYL1;NCF1;ITGB3;PIK3CB;SHB;CDH5;SYNGAP1;AKT2;AKT3;NCK2;AKT1;ITGAV;PRKACB;VAV3;PDPK1;PRKCB;NANOS3;SPHK1;PRKCA;VAV1;VAV2;PIK3CA;MAPKAPK2;PXDN;ELMO1;ELMO2;CRK;SHC2;ROCK1;ROCK2;SRC;MAPKAP1;SH2D2A;ITPR2;PIK3R1;PTK2B;THEM4;NCKAP1L;PLCG1;WASF2;CAV1;MAPK14;MTOR;PTK2;MAPK13;MAPK11;ABI2;AXL;ABI1
169	DNA Double-Strand Break Repair R-HSA-5693532	76/145	0.00388655	0.0413987	1.58034	8.77123	MUS81;FEN1;DCLRE1C;UBXN1;BRCA2;BABAM1;BABAM2;H2BC26;EME1;PPP4R2;SUMO1;EME2;EXO1;CHEK2;SUMO2;UIMC1;POLL;POLK;TOPBP1;GEN1;TIPIN;RMI2;RFC4;PARP1;RFC2;RMI1;TOP3A;LIG4;SIRT6;BAZ1B;H2BC17;SPIDR;CCNA2;H2BC13;H2BC14;RAD51D;RAD51C;H2BC11;TIMELESS;UBE2V2;DNA2;TP53;UBA52;RHNO1;BLM;RNF8;BRCC3;POLD3;POLD4;MAPK8;WRN;PPP4C;POLD1;NSD2;RBBP8;TP53BP1;NHEJ1;SLC19A1;BARD1;KDM4A;XRCC6;KDM4B;UBE2I;XRCC2;EYA3;H2BC3;XRC…
170	Programmed Cell Death R-HSA-5357801	105/208	0.00390337	0.0413987	1.46343	8.11607	PSMD8;AKT2;AKT3;AKT1;DAPK1;DAPK2;PSME3;PSME4;TP53;UBA52;KPNB1;PSMD12;PSMD11;PSMD14;PSMD13;LY96;OMA1;BCL2L11;BMF;PSMF1;MLKL;BMX;H1-0;H1-3;PTK2;STK24;STK26;CHMP2B;NMT1;BCL2;CHMP2A;CYCS;RNF103-CHMP3;TP73;AVEN;YWHAE;PPP1R13B;TRADD;HMGB2;FASLG;BBC3;MED12;CASP9;CASP7;PPP3CC;CASP5;CASP6;CASP3;CASP1;APPL1;YWHAH;DBNL;PDCD6IP;APAF1;DCC;IL18;DYNLL1;REXO2;DYNLL2;ARHGAP10;PSMA3;PSMA4;TFDP1;PSMA1;IL1B;IRF2;GAS…
171	Syndecan Interactions R-HSA-3000170	14/19	0.00416735	0.04377	4.0103	21.9783	ITGB5;SDC4;ITGB4;ACTN1;ITGA2;ITGB3;SDC3;CASK;PRKCA;THBS1;SDC1;ITGA6;ITGAV;FGF13
172	Telomere Maintenance R-HSA-157579	48/86	0.00417551	0.04377	1.81117	9.92255	FEN1;BLM;POLD3;PPP6C;POLD4;WRN;H2AC14;H2BC26;CHTF8;POLR2A;TERT;RUVBL2;POLD1;POLR2C;PPP6R3;RUVBL1;POLR2D;LRIG1;POLR2E;POLR2F;POLR2H;POLR2K;SLC19A1;POLR2L;CTC1;H2AZ1;ACD;STN1;RFC4;H2AC7;RFC2;H2AC4;H2BC3;ATRX;TINF2;H2BC4;TERF1;H2BC17;CCNA2;H2BC13;H2BC14;SHQ1;H2BC11;CDK2;NHP2;POT1;DNA2;WRAP53
173	PTEN Regulation R-HSA-6807070	73/139	0.0043061	0.044878	1.5868	8.64447	CHD3;NR2E1;PSMD8;AKT2;AKT3;SCMH1;AKT1;TRIM27;MAF1;USP7;CNOT6L;RING1;EED;CSNK2A2;RRAGA;PSMA3;PSMA4;RRAGC;PSMA1;PSME3;PSME4;PPARG;TP53;UBA52;HDAC5;PSMD12;HDAC2;PSMD11;HDAC3;PSMD14;PSMD13;TNKS;XIAP;RNF2;PSMA8;PSMB4;PSMB5;PSMB2;RBBP4;TNKS2;MAPK1;PSMF1;RBBP7;MTA2;CBX8;PHC2;CBX4;WWP2;GATAD2B;MTOR;PSMB8;GATAD2A;RNF146;TNRC6C;MOV10;PSMC5;REST;PSMC6;VAPA;AGO4;PSMC4;AGO1;PSMC1;PSMC2;SNAI2;LAMTOR2;STUB1;LAM…
174	PI Metabolism R-HSA-1483255	46/82	0.00437328	0.0453163	1.83202	9.95199	ARF3;PI4K2B;MTMR1;MTMR10;TNFAIP8;MTMR2;MTMR3;MTMR14;CLSTN1;INPPL1;GDPD1;MTMR9;PIK3R3;PIK3CB;PIK3R1;GDPD5;MTMR4;PIK3R6;MTM1;PIP4P1;INPP5F;TNFAIP8L1;PIP4K2A;INPP5K;PIP4K2B;PIP5K1B;TNFAIP8L2;PIP5K1C;SBF1;RAB4A;PLEKHA1;PNPLA7;PLEKHA2;PLEKHA5;PLEKHA6;PLEKHA3;SYNJ2;BMX;PTPN13;RUFY1;FIG4;PIK3CA;RAB14;SYNJ1;PIK3C3;PI4KB
175	NOD1/2 Signaling Pathway R-HSA-168638	21/32	0.00446168	0.0458058	2.73507	14.8028	CHUK;CARD9;NOD1;NOD2;MAPK14;MAPK13;CASP9;IKBKB;CYLD;MAPK11;ITCH;IRAK1;IRAK2;CASP1;CASP2;TAB3;IKBKG;TAB1;MAP3K7;BIRC2;BIRC3
176	Recruitment Of NuMA To Mitotic Centrosomes R-HSA-380320	45/80	0.00447133	0.0458058	1.84335	9.97262	YWHAE;DYNC1I2;NUMA1;DCTN2;DCTN1;SSNA1;DCTN3;PPP2R1A;PRKAR2B;CNTRL;CEP70;CEP72;NEK2;CEP192;CEP290;CDK5RAP2;CEP78;OFD1;PLK4;DYNC1H1;CEP135;ODF2;CEP152;NDE1;PLK1;HAUS4;HAUS3;CSNK1D;PRKCA;HAUS5;DYNLL1;TUBG1;CKAP5;HAUS2;HAUS1;MZT2A;NEDD1;AKAP9;CDK1;TUBGCP3;CEP41;TUBGCP4;CEP43;PAFAH1B1;SDCCAG8
177	Biosynthesis Of N-glycan Precursor (Dolichol LLO) And Transfer To Protein R-HSA-446193	43/76	0.00466382	0.0471181	1.86806	10.0276	DPAGT1;ST6GALNAC1;CMAS;ST6GALNAC2;UAP1;NPL;GMDS;FPGT;AMDHD2;GMPPA;SLC17A5;ST3GAL4;ST8SIA4;ST8SIA5;NANS;ST3GAL1;MPDU1;ST3GAL3;CTSA;NUS1;ALG8;EGFL7;ALG9;ALG6;PMM1;ST8SIA1;ST8SIA2;ALG5;GFPT1;ALG13;ALG3;ALG12;ALG1;RENBP;DPM2;DPM3;NAGK;SLPI;FCSK;MVD;ST6GALNAC3;ALG10B;ST6GALNAC4
178	AKT Phosphorylates Targets In Nucleus R-HSA-198693	2024-09-08	0.00467784	0.0471181	11.4543	61.4512	CREB1;AKT2;AKT3;RPS6KB2;AKT1;FOXO4;FOXO3;FOXO1
179	Processing And Activation Of SUMO R-HSA-3215018	2024-09-08	0.00467784	0.0471181	11.4543	61.4512	RWDD3;UBE2I;SUMO1;SUMO2;UBA2;SAE1;SENP2;SENP1
180	RNA Polymerase I Transcription R-HSA-73864	42/74	0.00475734	0.0475449	1.88157	10.0628	HDAC2;CCNH;EHMT2;CHD3;TTF1;H2AC14;H2BC26;H3C13;RBBP4;UBTF;POLR2E;POLR2F;POLR2H;RBBP7;MTA2;POLR2K;POLR2L;H2AZ1;H2AC7;CBX3;H2AC4;H2BC3;H2BC4;GTF2H1;GTF2H2;GTF2H3;H2BC17;GATAD2B;GTF2H5;GATAD2A;H2BC13;KAT2B;H2BC14;KAT2A;CDK7;ERCC3;H2BC11;DPEP2;POLR1D;POLR1F;ERCC6;POLR1H
181	Activation Of Caspases Thru Apoptosome-Mediated Cleavage R-HSA-111459	2024-06-06	0.00484385	0.0475449	Infinity	Infinity	CASP9;CASP7;APAF1;CASP3;CYCS;XIAP
182	Phosphorylation Of Emi1 R-HSA-176417	2024-06-06	0.00484385	0.0475449	Infinity	Infinity	CDC20;CCNB1;FZR1;PLK1;CDK1;FBXO5
183	SUMO Is Transferred From E1 To E2 (UBE2I, UBC9) R-HSA-3065678	2024-06-06	0.00484385	0.0475449	Infinity	Infinity	RWDD3;UBE2I;SUMO1;SUMO2;UBA2;SAE1
184	Branched-chain Amino Acid Catabolism R-HSA-70895	15/21	0.00487843	0.0475449	3.58073	19.06	ACAD8;BCKDHA;MCCC2;ECHS1;HIBADH;MCCC1;ACADSB;BCKDK;ALDH6A1;SOAT1;IVD;DBT;LDHD;SLC25A44;BCAT2
185	Mitochondrial tRNA Aminoacylation R-HSA-379726	15/21	0.00487843	0.0475449	3.58073	19.06	RARS2;KARS1;MARS2;DARS2;YARS2;WARS2;GARS1;LARS2;SARS2;PPA2;NARS2;IARS2;VARS2;DTD1;EARS2
186	Anchoring Of Basal Body To Plasma Membrane R-HSA-5620912	53/97	0.00490866	0.0475823	1.72728	9.1835	YWHAE;PPP2R1A;TCTN3;TCTN2;CNTRL;TCTN1;NEK2;CEP290;RAB8A;CDK5RAP2;OFD1;CEP135;HAUS4;HAUS3;CSNK1D;PRKCA;HAUS5;DYNLL1;TUBG1;CKAP5;HAUS2;HAUS1;AKAP9;PAFAH1B1;SDCCAG8;DYNC1I2;DCTN2;DCTN1;SSNA1;FBF1;DCTN3;PRKAR2B;CEP70;CEP72;CEP192;NPHP4;CEP78;PLK4;DYNC1H1;ODF2;CEP152;NDE1;PLK1;RAB3IP;SCLT1;AHI1;NEDD1;CDK1;CEP83;CEP162;CEP41;CEP43;CEP89
187	Cellular Response To Heat Stress R-HSA-3371556	52/95	0.00505002	0.0486908	1.73404	9.17025	YWHAE;GSK3B;NUP107;NUP188;HIKESHI;CCAR2;EP300;NUP214;SEC13;NUP93;DNAJC2;DNAJC7;MAPKAPK2;AKT1S1;NUP54;FKBP4;NUP58;TNFRSF21;CAMK2B;NUP205;CAMK2D;RPS19BP1;HSPA4L;CAMK2A;HSPA14;HSPA13;NUP160;DEDD2;DNAJB1;BAG4;HSPH1;BAG2;POM121C;BAG3;NUP42;TPR;HSF1;SERPINH1;MAPK1;NUP88;NUP43;CAMK2G;RANBP2;CREBBP;HSPA4;ST13;PTGES3;HSPA6;HSPA12B;MTOR;HSPA1A;NUP37
188	Gap-filling DNA Repair Synthesis And Ligation In TC-NER R-HSA-6782210	37/64	0.00517374	0.0496184	1.96423	10.34	CCNH;POLD3;POLD4;POLR2A;POLD1;POLR2C;POLR2D;LRIG1;POLR2E;EP300;POLR2F;POLK;POLR2H;POLR2K;SLC19A1;POLR2L;AQR;USP7;RFC4;RFC2;XRCC1;GTF2H1;GTF2H2;GTF2H3;GTF2H5;RBX1;DDB1;CDK7;ERCC3;POLE2;POLE3;PPIE;TCEA1;ERCC6;ZNF830;UBA52;CUL4B
189	Heme Signaling R-HSA-9707616	27/44	0.00535039	0.0509989	2.27582	11.9038	SLC46A1;CRTC3;HDAC3;SMARCD3;CHD9;CRTC1;LY96;RORA;NPAS2;RXRA;NRIP1;EP300;HMOX1;CLEC1B;MEF2D;NCOA1;MBD4;NCOA2;CREBBP;MEF2C;NR1D1;CREB1;CARM1;MAFK;BMAL1;TLR4;NFE2L2
190	Late SARS-CoV-2 Infection Events R-HSA-9772573	33/56	0.00539535	0.0509989	2.05631	10.7385	GSK3B;GSK3A;ST6GALNAC2;PRKCSH;ZDHHC20;ZDHHC5;MAGT1;ZDHHC8;ZDHHC2;ZDHHC3;FUT8;GANAB;SUMO1;MGAT5;ST3GAL4;ST3GAL1;ST3GAL3;SRPK2;PARP4;UBE2I;CSNK1A1;GALNT1;EDEM2;MOGS;PARP16;SRPK1;PARP10;ZDHHC9;STT3A;MAN1B1;ST6GALNAC3;ST6GALNAC4;UBA52
191	RNA Polymerase I Transcription Initiation R-HSA-73762	28/46	0.00540255	0.0509989	2.22906	11.6376	HDAC2;CCNH;EHMT2;CHD3;TTF1;RBBP4;POLR2E;UBTF;POLR2F;POLR2H;RBBP7;MTA2;POLR2K;POLR2L;GTF2H1;GTF2H2;GTF2H3;GATAD2B;GTF2H5;GATAD2A;KAT2B;CDK7;KAT2A;ERCC3;POLR1D;POLR1F;ERCC6;POLR1H
192	Nucleotide-binding Domain, Leucine Rich Repeat Containing NLR Signaling Pathways R-HSA-168643	31/52	0.00544383	0.0511209	2.11552	11.0288	NOD1;NLRC4;NOD2;CASP9;IKBKB;PANX1;PYCARD;IRAK1;IRAK2;CASP1;CASP2;HMOX1;IKBKG;NLRP1;MAP3K7;CHUK;CARD9;MAPK14;MAPK13;NFKB2;P2RX7;CYLD;MAPK11;ITCH;AIM2;BCL2;TAB3;SUGT1;TAB1;BIRC2;BIRC3
193	Death Receptor Signaling R-HSA-73887	72/138	0.00560982	0.0524068	1.56491	8.11129	YWHAE;TRADD;ITSN1;SPPL2A;OTUD7B;ARHGEF10L;FASLG;IKBKB;SMPD2;ARHGDIA;CASP3;MCF2L;CASP2;IKBKG;ARHGEF40;MAP3K7;PSENEN;VAV3;ARHGEF10;ARHGEF15;CHUK;ARHGEF17;PLEKHG5;USP2;ARHGEF16;ARHGEF18;TRAF1;VAV1;TNFRSF1A;VAV2;ADAM17;MAG;ARHGEF9;OBSCN;MADD;ARHGEF3;TAX1BP1;ARHGEF4;RBCK1;ARHGEF2;UBA52;ARHGEF5;BIRC2;NSMAF;BIRC3;RNF31;BEX3;HDAC2;HDAC3;ARHGEF26;XIAP;PSEN1;RTN4;GNA13;ABR;FGD4;BAG4;NCSTN;MAPK8;APH1B;BCL2L…
194	Deadenylation Of mRNA R-HSA-429947	17/25	0.00606565	0.056075	3.04381	15.539	EIF4A2;EIF4A1;TUT7;CNOT6L;TUT4;EIF4A3;PARN;CNOT6;CNOT1;CNOT11;CNOT2;CNOT3;PABPC1;EIF4E;CNOT9;PAIP1;EIF4G1
195	Gene Silencing By RNA R-HSA-211000	55/102	0.00607585	0.056075	1.67803	8.5637	PIWIL2;PIWIL4;NUP107;NUP188;IPO8;H2AC14;H2BC26;HENMT1;XPO5;MAEL;MYBL1;NUP214;SEC13;H2AC7;H2AC4;ELAC2;DICER1;H2BC17;NUP93;H2BC13;H2BC14;H2BC11;ANG;NUP54;NUP58;NUP205;PLD6;NUP160;POM121C;H3C13;POLR2A;NUP42;POLR2C;TPR;POLR2D;POLR2E;POLR2F;NUP88;NUP43;POLR2H;POLR2K;POLR2L;H2AZ1;RANBP2;H2BC3;H2BC4;BCDIN3D;TARBP2;TDRD1;TNRC6C;AGO4;AGO1;TNRC6A;NUP37;TNRC6B
196	Centrosome Maturation R-HSA-380287	45/81	0.00609579	0.056075	1.79201	9.13955	YWHAE;DYNC1I2;DCTN2;DCTN1;SSNA1;DCTN3;PPP2R1A;PRKAR2B;CNTRL;CEP70;CEP72;NEK2;CEP192;CEP290;CDK5RAP2;CEP78;OFD1;PLK4;DYNC1H1;CEP135;ODF2;CEP152;NDE1;PLK1;HAUS4;HAUS3;CSNK1D;PRKCA;HAUS5;DYNLL1;TUBG1;CKAP5;CDK11B;HAUS2;HAUS1;MZT2A;NEDD1;AKAP9;CDK1;TUBGCP3;CEP41;TUBGCP4;CEP43;PAFAH1B1;SDCCAG8
197	Interleukin-4 And Interleukin-13 Signaling R-HSA-6785807	54/100	0.00626705	0.0573578	1.68328	8.53836	CDKN1A;IL23R;ITGB2;RORC;F13A1;RORA;FASLG;AKT1;IL12B;IL12A;CD36;TIMP1;IL6R;JAK3;IL13RA1;JAK1;NANOS2;IL4R;MMP1;IL18;OPRM1;FCER2;IL23A;IL1B;FSCN1;RHOU;TP53;OPRD1;RNASEH2A;CEBPD;MAOA;GATA3;PIK3R1;FOXO3;FOXO1;SOCS1;ALOX5;HMOX1;CCL2;STAT6;POU2F1;VCAM1;CCL22;STAT3;FN1;LIF;BATF;IL6;BCL6;BCL2;LCN2;CCM2;VIM;FGF13
198	CDC42 GTPase Cycle R-HSA-9013148	75/145	0.00629902	0.0573593	1.537	7.78852	ARHGAP9;CPNE8;ARHGAP11B;STEAP3;TFRC;DOCK9;PRKCSH;WIPF2;DOCK8;ITSN1;SNAP23;ARHGAP39;ARHGAP5;ARHGAP35;ARHGAP44;DOCK10;SYDE1;SH3PXD2A;ARHGDIA;MCF2L;TMPO;PLEKHG3;VAV3;ARHGEF10;PLEKHG1;ARHGEF15;ARHGEF16;ARAP3;SCRIB;VAV2;ARHGAP10;ARHGEF9;DAAM1;CDC42EP4;SPATA13;CDC42EP2;ARHGEF4;CDC42EP1;ARHGEF5;RAB7A;VAMP3;ARHGEF26;PIK3R1;IQGAP2;IQGAP3;ARHGAP22;GNA13;ABR;FGD4;ARHGAP20;RACGAP1;ECT2;SRGAP2;SRGAP1;YKT6;PAK…
199	CLEC7A (Dectin-1) Signaling R-HSA-5607764	53/98	0.00646294	0.0585562	1.68877	8.51423	AHCYL1;UBE2D2;PSMD8;PYCARD;IKBKB;IKBKG;BTRC;MAP3K7;SKP1;CHUK;FBXW11;PDPK1;PSMA3;CDC34;PSMA4;PSMA1;PSME3;IL1B;PSME4;UBA52;CARD11;PSMD12;PSMD11;PSMD14;PSMD13;SRC;CUL1;ITPR2;BCL10;MALT1;PSMA8;PSMB4;PSMB5;PSMB2;PLCG2;PSMF1;CCL22;CARD9;NFATC3;NFATC2;NFATC1;PSMB8;NFKB2;PSMC5;PSMC6;PSMC4;PSMC1;PSMC2;UBA3;TAB3;TAB1;MAP3K14;UBE2M
200	Apoptosis R-HSA-109581	90/178	0.00674092	0.0607694	1.4675	7.33685	AVEN;YWHAE;PPP1R13B;TRADD;HMGB2;FASLG;BBC3;PSMD8;CASP9;MED12;CASP7;PPP3CC;CASP6;AKT2;CASP3;AKT3;AKT1;APPL1;YWHAH;DBNL;APAF1;DAPK1;DCC;DAPK2;DYNLL1;REXO2;DYNLL2;ARHGAP10;PSMA3;PSMA4;TFDP1;PSMA1;PSME3;PSME4;GAS2;DSG2;TP53;UBA52;TLR4;KPNB1;BIRC2;PSMD12;PSMD11;PSMD14;ROCK1;PSMD13;SATB1;LY96;XIAP;OMA1;ADD1;PSMA8;FZR1;MAPK8;PSMB4;BCL2L11;PSMB5;PSMB2;LMNA;E2F1;MAPK1;BMF;PSMF1;BAK1;BID;BAD;CDKN2A;CARD8;S…
201	mRNA Splicing R-HSA-72172	95/189	0.00678093	0.060826	1.45028	7.24215	PDCD7;EIF4A3;DDX42;PPWD1;CWC25;CASC3;CWC27;CCAR1;PQBP1;EFTUD2;PTBP1;SNRPD2;PCF11;MAGOH;PAPOLA;DHX16;SNRPD3;SNRNP35;BCAS2;RBM5;SRRM2;RBM17;AQR;SNRPN;TFIP11;ZCRB1;PLRG1;CRNKL1;GTF2F2;GCFC2;PRPF6;SYF2;PRPF3;PPIE;SNRNP27;SNRPE;SRSF4;HNRNPH2;SNRPA1;SNRPF;DNAJC8;SNRPC;SRSF6;RBM22;SF3B5;SF3B2;SF3B3;SF3B6;CSTF2;DDX23;SRRT;SRSF1;PRPF8;FIP1L1;PABPN1;POLR2A;PUF60;U2AF2;POLR2C;TRA2B;ZMAT5;POLR2D;POLR2E;DHX38…
202	Transferrin Endocytosis And Recycling R-HSA-917977	19/29	0.00694305	0.0619719	2.72169	13.5268	STEAP3;ATP6V1G1;ATP6V0E1;ATP6V1G2;TFRC;HFE;TCIRG1;MCOLN1;TFR2;ATP6V0A2;ATP6V1H;ATP6V0A4;ATP6V0E2;ATP6V1E1;ATP6V0D1;ATP6V1D;ATP6V0C;STEAP2;ATP6V1C1
203	RAC1 GTPase Cycle R-HSA-9013149	89/176	0.00699255	0.0619907	1.46783	7.28471	ARHGAP9;CYFIP1;DOCK5;DOCK4;NCF1;TFRC;DOCK9;PRKCSH;WIPF2;DOCK8;SNAP23;ARHGAP39;ARHGAP5;ARHGAP35;ARHGAP44;DOCK10;ARHGDIA;MPZ;MCF2L;EMD;TMPO;PLEKHG3;VAV3;ARHGEF10;PLEKHG1;ARHGEF15;SWAP70;PLEKHG6;ARAP3;ARHGEF18;VRK2;VAV1;VAV2;NISCH;ARHGAP10;PIK3CA;CDC42EP4;SPATA13;ARHGEF4;CDC42EP1;DOCK2;ARHGEF5;RAB7A;VAMP3;AMIGO2;PIK3R3;PIK3R1;ARHGAP15;IQGAP2;IQGAP3;ARHGAP12;PLD2;ARHGAP22;GNA13;ABR;ARHGAP20;RACGAP1;S…
204	Positive Epigenetic Regulation Of rRNA Expression R-HSA-5250913	39/69	0.00701392	0.0619907	1.86335	9.24196	GSK3B;HDAC2;EHMT2;CHD3;TTF1;H2AC14;H2BC26;H3C13;RBBP4;POLR2E;EP300;POLR2F;POLR2H;RBBP7;MTA2;POLR2K;POLR2L;H2AZ1;H2AC7;CBX3;H2AC4;H2BC3;DDX56;H2BC4;DEK;BAZ1B;H2BC17;GATAD2B;GATAD2A;H2BC13;KAT2B;H2BC14;KAT2A;MYBBP1A;H2BC11;POLR1D;POLR1F;ERCC6;POLR1H
205	Switching Of Origins To A Post-Replicative State R-HSA-69052	49/90	0.00729265	0.0639175	1.71343	8.43159	MCM7;GMNN;PSMD8;CDC23;SKP2;SKP1;ANAPC7;UBE2E1;RBX1;CCNA2;PSMA3;PSMA4;CCNE2;PSMA1;CCNE1;PSME3;PSME4;MCM3;ANAPC4;MCM4;MCM6;UBA52;ANAPC1;ANAPC2;PSMD12;ANAPC15;PSMD11;ANAPC16;PSMD14;PSMD13;CUL1;ANAPC10;ANAPC11;PSMA8;FZR1;PSMB4;PSMB5;PSMB2;ORC3;PSMF1;CDC6;PSMB8;PSMC5;PSMC6;PSMC4;UBE2S;PSMC1;CDK2;PSMC2
206	Dual Incision In TC-NER R-HSA-6782135	37/65	0.00730283	0.0639175	1.89395	9.31727	CCNH;XPA;POLD3;POLD4;POLR2A;POLD1;POLR2C;POLR2D;POLR2E;EP300;POLR2F;POLK;POLR2H;POLR2K;SLC19A1;POLR2L;AQR;USP7;RFC4;RFC2;GTF2H1;GTF2H2;GTF2H3;GTF2H5;RBX1;DDB1;CDK7;ERCC3;ERCC4;POLE2;POLE3;PPIE;TCEA1;ERCC6;ZNF830;UBA52;CUL4B
207	Establishment Of Sister Chromatid Cohesion R-HSA-2468052	2024-11-09	0.00737735	0.0639489	6.44322	31.632	ESCO1;RAD21;PMEPA1;ESCO2;PDS5B;PDS5A;SMC1A;SMC3;WAPL
208	Unwinding Of DNA R-HSA-176974	2024-11-09	0.00737735	0.0639489	6.44322	31.632	GINS1;GINS2;CDC45;MCM7;GINS3;GINS4;MCM3;MCM4;MCM6
209	Unfolded Protein Response (UPR) R-HSA-381119	48/88	0.00751117	0.0644943	1.72037	8.41496	GSK3A;DCTN1;CEBPG;CXXC1;PARN;ADD1;EXOSC7;MYDGF;SERP1;TATDN2;EXOSC4;CREB3L3;KHSRP;EXOSC9;CREB3L2;EXOSC8;LMNA;CCL2;EXOSC1;SEC31A;KLHDC3;ZBTB17;ACD;DIS3;NFYB;EDEM1;GFPT1;PPP2R5B;EIF2AK3;SYVN1;ASNS;WIPI1;EIF2S2;EIF2S1;ARFGAP1;PDIA5;YIF1A;ERN1;EIF2S3;CTDSP2;CREBRF;SRPRA;HDGF;ATP6V0D1;TLN1;ATF6;ATF3;MBTPS2
210	Formation Of Early Elongation Complex R-HSA-113418	21/33	0.00754758	0.0644943	2.50697	12.2504	CTDP1;CCNH;SUPT4H1;GTF2H1;GTF2H2;GTF2H3;GTF2F2;GTF2H5;CDK7;POLR2A;ERCC3;POLR2C;POLR2D;POLR2E;POLR2F;NELFA;NELFCD;POLR2H;POLR2K;NELFE;POLR2L
211	Oncogene Induced Senescence R-HSA-2559585	21/33	0.00754758	0.0644943	2.50697	12.2504	CDKN2B;CDKN2A;ETS2;TNRC6C;MOV10;CDK6;TFDP1;AGO4;CDK4;AGO1;E2F1;MDM2;E2F2;MAPK1;E2F3;ETF1;MDM4;TP53;UBA52;TNRC6A;TNRC6B
212	Phosphorylation Of CD3 And TCR Zeta Chains R-HSA-202427	13/18	0.00760635	0.0646898	3.72347	18.166	PTPN22;PTPRJ;TARP;CD3D;CD4;PTPRC;LCK;CD247;HLA-DQA2;HLA-DQA1;HLA-DQB2;HLA-DRB1;HLA-DPA1
213	Constitutive Signaling By NOTCH1 HD+PEST Domain Mutants R-HSA-2894862	33/57	0.00780834	0.0657871	1.97049	9.56192	HDAC4;HDAC5;HDAC2;HDAC3;MAML2;HDAC11;CUL1;PSEN1;RBPJ;HDAC8;DLL1;NEURL1B;NCSTN;APH1B;HEY2;EP300;SKP1;PSENEN;JAG2;CREBBP;JAG1;FBXW7;MIB2;GATD3;RBX1;MIB1;KAT2B;CDK8;ADAM17;KAT2A;NEURL1;UBA52;MAMLD1
214	Pre-NOTCH Transcription And Translation R-HSA-1912408	33/57	0.00780834	0.0657871	1.97049	9.56192	MAML2;NOTCH4;RBPJ;H2AC14;H2BC26;H3C13;E2F1;EP300;E2F3;H2AZ1;CREBBP;H2AC7;H2AC4;H2BC3;H2BC4;SIRT6;H2BC17;RUNX1;TNRC6C;H2BC13;KAT2B;MOV10;H2BC14;KAT2A;TFDP1;ELF3;AGO4;AGO1;H2BC11;TP53;MAMLD1;TNRC6A;TNRC6B
215	RHO GTPases Activate Formins R-HSA-5663220	62/118	0.00794667	0.0666411	1.58771	7.67656	ERCC6L;NUP107;ZWILCH;BUB1B;CDC20;PPP2R1A;PPP2R5E;NUF2;NUDC;SEC13;PPP2R5B;MRTFA;PPP2R5A;PPP2R5D;PPP2R5C;DYNLL1;CKAP5;DYNLL2;RHOB;SGO1;DYNC1LI1;SGO2;DYNC1LI2;DAAM1;KIF2A;INCENP;ZW10;EVL;KIF2C;KIF2B;PAFAH1B1;DYNC1I2;SRC;MIS12;NUP160;SKA1;SKA2;DSN1;DVL3;NUP43;SRGAP2;CLASP2;CENPT;RANBP2;DYNC1H1;NDE1;PLK1;NDC80;ZWINT;DIAPH1;FMNL2;CENPH;KANSL1;CENPI;TAOK1;CENPK;CENPN;CENPO;CENPQ;SPC24;MAD2L1;NUP37
216	RNA Polymerase III Abortive And Retractive Initiation R-HSA-749476	24/39	0.00804604	0.0671621	2.2923	11.0548	GTF3C2;ZNF143;GTF3C3;GTF3C4;NFIX;BRF2;POU2F1;SSB;GTF3C6;POLR3GL;SNAPC5;NFIA;SNAPC2;SNAPC3;POLR3D;SNAPC4;POLR2E;POLR1D;POLR2F;POLR3H;POLR2H;BDP1;POLR2K;POLR2L
217	Phospholipid Metabolism R-HSA-1483257	100/201	0.00810266	0.0672696	1.42082	6.84204	PI4K2B;LPGAT1;CPNE6;CLSTN1;INPPL1;PLB1;CHEK2;LIPH;PIP4K2A;CPNE3;PIP4K2B;SBF1;MFSD2A;PCYT2;DGAT1;CSNK2A2;RUFY1;GNPAT;GPD2;MTMR1;MTMR2;MTMR3;ABHD4;ABHD3;MTMR9;PIK3R3;PLA2G3;PLD4;PIK3R1;PLD6;MTMR4;PLA2G6;PIK3R6;PLD3;MTM1;PLD2;PTDSS2;INPP5F;INPP5K;PIP5K1B;PIP5K1C;RAB4A;CHKB;CHKA;STARD10;SYNJ2;BMX;SYNJ1;PI4KB;ARF3;MTMR10;TNFAIP8;SLC44A4;SLC44A2;PRKCSH;MTMR14;LPCAT1;PCTP;PIK3CB;OSBPL10;PIP4P1;TNFAIP8L1…
218	mRNA Splicing - Minor Pathway R-HSA-72165	29/49	0.00813355	0.0672696	2.07772	9.99746	SF3B5;SF3B2;SF3B3;PDCD7;SF3B6;DDX23;SRSF1;DDX42;PRPF8;EFTUD2;SNRPD2;POLR2A;POLR2C;POLR2D;ZMAT5;POLR2E;POLR2F;SNRPD3;POLR2H;SNRNP35;POLR2K;POLR2L;ZRSR2;ZCRB1;GTF2F2;PRPF6;SNRPE;SNRPF;SRSF6
219	Class I Peroxisomal Membrane Protein Import R-HSA-9603798	14/20	0.00864521	0.0703418	3.34168	15.8755	ATAD1;PEX16;FIS1;ABCD3;PEX19;PEX11B;PEX2;GDAP1;PEX13;PEX14;PEX26;ALDH3A2;SLC25A17;ABCD1
220	Conversion From APC/C:Cdc20 To APC/C:Cdh1 In Late Anaphase R-HSA-176407	14/20	0.00864521	0.0703418	3.34168	15.8755	ANAPC15;ANAPC16;ANAPC7;UBE2E1;ANAPC10;CDC14A;ANAPC11;CDC20;FZR1;CDC23;UBE2S;ANAPC4;ANAPC1;ANAPC2
221	Phosphorylation Of APC/C R-HSA-176412	14/20	0.00864521	0.0703418	3.34168	15.8755	ANAPC15;ANAPC16;ANAPC7;PLK1;UBE2E1;ANAPC10;ANAPC11;CCNB1;CDC23;UBE2S;CDK1;ANAPC4;ANAPC1;ANAPC2
222	Regulation Of HSF1-mediated Heat Shock Response R-HSA-3371453	43/78	0.00866106	0.0703418	1.76106	8.36313	YWHAE;GSK3B;NUP205;NUP107;NUP188;RPS19BP1;HSPA4L;HIKESHI;HSPA14;HSPA13;CCAR2;NUP160;DEDD2;DNAJB1;BAG4;HSPH1;BAG2;POM121C;BAG3;NUP42;HSF1;TPR;SERPINH1;MAPK1;NUP43;NUP88;NUP214;RANBP2;SEC13;HSPA4;ST13;HSPA6;HSPA12B;NUP93;DNAJC2;DNAJC7;MAPKAPK2;NUP54;FKBP4;NUP58;TNFRSF21;HSPA1A;NUP37
223	Metabolism Of Carbohydrates R-HSA-71387	131/271	0.00945697	0.0763259	1.3433	6.26113	NUP107;CHPF;NUP188;XYLT2;XYLT1;ENO2;HS6ST3;NDST2;NDST1;NAGLU;PPP2R1A;NDST4;CHORDC1;GYG2;PRKACB;GYG1;XYLB;NUP214;CSGALNACT1;GLCE;TALDO1;PRKCA;HSPG2;PHKA2;NUP93;UBA52;PFKFB2;NUP205;HS3ST3A1;SLC26A1;SDC4;FUT11;SDC3;SLC35D2;FUT2;GNS;FUT1;FUT4;NUP160;SLC9A1;FUT6;PCNX4;FUT7;CHST11;POM121C;CHST12;TPR;ST3GAL4;CHST13;NUP88;ST3GAL1;PCK2;ST3GAL3;GOT2;B3GALT4;PHKB;HOOK3;EXT1;G6PC3;HOOK2;UST;SDC1;CSPG4;GALK1;…
224	Translation R-HSA-72766	135/280	0.00948976	0.0763259	1.33665	6.22552	EIF4A2;RPL4;EIF4A1;SRP19;MTFMT;RPL34;APEH;RPL9;YARS2;NARS2;RPL38;RPL39;RPS10;EARS2;RPS13;RPS12;RARS2;EIF1AX;RPS6;MRPS18B;MRPS18A;MRPS18C;LARS2;PPA2;PPA1;LARS1;EEF1A2;AURKAIP1;RPL29;CARS1;UBA52;MRPL16;MRPL17;MRPL15;MRPL12;RPS4Y1;GSPT2;MRPL13;MRPL10;MRPL11;MRPL20;EIF4EBP1;VARS2;EIF2B5;EIF2B4;EIF2B2;ERAL1;MRPL23;EIF2S2;MRPL24;EIF2S1;MRPL21;RPL3L;AIMP1;AIMP2;RPS28;EIF2S3;RPS29;SRPRA;FARSA;RPS21;RSL24…
225	Mitochondrial Calcium Ion Transport R-HSA-8949215	15/22	0.00952486	0.0763259	3.06898	14.2826	PHB1;STOML2;MCUB;MAIP1;PHB2;PARL;AKAP1;LETM1;SMDT1;PMPCB;VDAC2;YME1L1;VDAC1;MICU2;MICU1
226	Transcriptional Regulation By Small RNAs R-HSA-5578749	39/70	0.00962785	0.0768098	1.80312	8.37203	NUP205;NUP107;NUP188;NUP160;IPO8;H2AC14;H2BC26;H3C13;POLR2A;POM121C;NUP42;POLR2C;POLR2D;TPR;POLR2E;POLR2F;NUP43;NUP88;POLR2H;POLR2K;POLR2L;NUP214;H2AZ1;RANBP2;SEC13;H2AC7;H2AC4;H2BC3;H2BC4;H2BC17;NUP93;H2BC13;H2BC14;AGO1;H2BC11;NUP54;NUP58;TNRC6A;NUP37
227	RHOB GTPase Cycle R-HSA-9013026	38/68	0.00987129	0.078405	1.81539	8.38369	TFRC;ROCK1;SOWAHC;ROCK2;ARHGEF28;SNAP23;ARHGAP39;ARHGEF10L;PIK3R1;ARHGAP5;IQGAP3;ARHGAP35;ABR;SLK;RACGAP1;MCF2L;RHPN2;ECT2;ARHGEF10;ARHGEF17;CAV1;MCAM;MCF2;ERBIN;MYO9B;MYO9A;RHOB;VAV2;VANGL1;ANLN;ARHGAP32;DIAPH1;DAAM1;ARHGEF3;ARHGEF2;ARHGEF5;VAMP3;TJP2
228	Base Excision Repair R-HSA-73884	37/66	0.0101137	0.0799755	1.82851	8.39993	FEN1;MPG;PNKP;POLD3;POLD4;H2AC14;H2BC26;POLD1;LRIG1;SLC19A1;MUTYH;H2AZ1;MBD4;ACD;RFC4;PARP1;H2AC7;RFC2;H2AC4;H2BC3;TINF2;H2BC4;XRCC1;TERF1;H2BC17;SMUG1;H2BC13;H2BC14;NEIL3;POLG2;APEX1;POLE2;H2BC11;POLE3;POT1;ADPRS;NEIL1
229	Recycling Of eIF2:GDP R-HSA-72731	2024-08-07	0.0102021	0.0799755	10.0215	45.9501	EIF2B5;EIF2B4;EIF2B2;EIF2S3;EIF2B1;EIF2S2;EIF2S1
230	SMAC, XIAP-regulated Apoptotic Response R-HSA-111469	2024-08-07	0.0102021	0.0799755	10.0215	45.9501	CASP9;CASP7;APAF1;CASP3;CYCS;XIAP;SEPTIN4
231	Cholesterol Biosynthesis R-HSA-191273	16/24	0.0102556	0.0800473	2.86447	13.1191	IDI1;SREBF1;MVK;GGPS1;HMGCS1;HMGCR;SREBF2;TM7SF2;PLPP6;SQLE;LMBR1;NSDHL;SC5D;MVD;DHCR7;FDFT1
232	Signaling By BRAF And RAF1 Fusions R-HSA-6802952	35/62	0.010591	0.0823086	1.85768	8.44827	CAMK2B;CAMK2D;SRC;ITGB3;ITGA2B;CAMK2A;PEBP1;ARRB1;ZC3HAV1;TENT4A;TRAK1;PAPSS1;FXR1;KIAA1549;BCL2L11;MPRIP;LMNA;TRIM24;MAPK1;CAMK2G;FGB;KSR1;AGK;FGG;FN1;RNASE3;SND1;QKI;APBB1IP;CNKSR2;FAM131B;AKAP9;AGGF1;TLN1;VCL
233	HCMV Infection R-HSA-9609646	60/115	0.0107593	0.0825508	1.56422	7.08901	NUP107;NUP188;H2AC11;H2AC14;H2BC26;TRIM28;CHMP1A;NUP214;SEC13;H2AC7;EED;H2AC4;KCNH8;VPS37C;VPS37A;VPS37B;DYNLL1;DYNLL2;H2BC17;NUP93;DYNC1LI1;H2BC13;DYNC1LI2;H2BC14;CREB1;H2BC11;NUP54;CHMP6;CHMP7;VPS28;NUP58;DYNC1I2;NUP205;HDAC3;CEBPD;VPS4A;NUP160;EGFR;POM121C;H3C13;RBBP4;NUP42;TPR;MVB12B;MVB12A;NUP88;NUP43;RBBP7;RANBP2;DYNC1H1;RRM1;H2BC3;CBX1;H2BC4;CHMP2B;H2AC21;CHMP2A;RNF103-CHMP3;EZH2;NUP37
234	Homology Directed Repair R-HSA-5693538	60/115	0.0107593	0.0825508	1.56422	7.08901	MUS81;FEN1;BRCA2;BABAM1;BABAM2;H2BC26;EME1;PPP4R2;EME2;EXO1;SUMO2;UIMC1;POLK;TOPBP1;GEN1;TIPIN;RMI2;RFC4;PARP1;RFC2;RMI1;TOP3A;SIRT6;H2BC17;SPIDR;CCNA2;H2BC13;H2BC14;RAD51D;RAD51C;H2BC11;TIMELESS;UBE2V2;DNA2;UBA52;RHNO1;BLM;RNF8;BRCC3;POLD3;POLD4;WRN;PPP4C;POLD1;NSD2;RBBP8;TP53BP1;SLC19A1;BARD1;UBE2I;XRCC2;H2BC3;XRCC3;H2BC4;XRCC1;RAD52;ERCC4;POLE2;CDK2;POLE3
235	Neutrophil Degranulation R-HSA-6798695	213/458	0.0107616	0.0825508	1.24923	5.66121	CDA;CYFIP1;C3AR1;TBC1D10C;CPNE3;PGLYRP1;PRSS3;NHLRC3;KRT1;RNASE3;SCAMP1;CHIT1;DYNC1LI1;FLG2;SLPI;CRISPLD2;TMEM63A;MGST1;A1BG;IQGAP2;GNS;C3;PLAC8;NCSTN;DSN1;SYNGR1;PRDX4;COMMD9;S100A12;MLEC;NCKAP1L;LTA4H;S100A11;CTSA;VAT1;XRCC6;PTPRN2;SIGLEC14;STK11IP;FUCA2;RAB27A;PA2G4;PPBP;TCN1;TOLLIP;CYSTM1;CDK13;ARHGAP9;PYGB;ORM1;SIGLEC9;TINAGL1;SLC44A2;CTSZ;FAF2;LPCAT1;PTPRJ;MAGT1;CTSS;ACTR1B;MMP28;TIMP2;CHAM…
236	RAB Geranylgeranylation R-HSA-8873719	34/60	0.0108231	0.0825508	1.87396	8.48165	RAB5C;RAB3D;RAB22A;RAB43;RAB21;RAB40A;RAB20;MPZ;RAB23;CHML;RAB6A;RAB6B;RAB8A;RAB2A;RAB2B;RAB4A;RAB27A;RAB39B;RAB27B;RABGGTB;RABGGTA;RAB33A;RAB32;RAB10;RAB36;RAB14;RAB37;RAB15;RAB34;RAB12;RAB18;RAB19;RAB38;RAB7A
237	TNFR1-induced NFkappaB Signaling Pathway R-HSA-5357956	17/26	0.0108511	0.0825508	2.70542	12.2379	RNF31;CHUK;TRADD;USP2;OTUD7B;XIAP;TRAF1;TNFRSF1A;IKBKB;CYLD;TAB3;IKBKG;RBCK1;TAB1;MAP3K7;BIRC2;BIRC3
238	Fatty Acid Metabolism R-HSA-8978868	82/163	0.0109587	0.0830191	1.45214	6.55442	SLC25A1;ECI1;ECI2;CYP4A22;PRKAG2;DBI;PCTP;CROT;MLYCD;ACAA1;ACAD11;PTGDS;ACAD10;ABCD1;ACADS;ACOT9;ACOT8;CPT1A;PRKAB2;ABCC1;GPX2;MECR;GPX1;PTGIS;MUSK;GPX4;ELOVL5;ACOT11;CYP4A11;ELOVL3;ACSL3;ELOVL7;PTGR1;PTGR2;ALDH3A2;HADHB;SLC25A17;CYP2U1;PCCA;EHHADH;MAPKAPK2;ACOT2;DPEP2;ACOT1;SLC27A3;PTGES;ECHS1;PRKAA2;HPGD;ALOX12;HSD17B12;CYP2C19;ACACA;HACD4;PTGS1;RXRA;ALOX5;THEM4;LTA4H;SLC25A20;DECR2;DECR1;CYP2J…
239	Iron Uptake And Transport R-HSA-917937	32/56	0.011266	0.08499	1.91058	8.57081	SLC46A1;STEAP3;TFRC;HFE;IREB2;CUL1;TCIRG1;ALAD;CAND1;SLC22A17;ATP6V0A2;ATP6V1H;HMOX1;ATP6V0A4;ATP6V1E1;ATP6V0E2;ATP6V1D;ATP6V1C1;SKP1;ATP6V1G1;ATP6V0E1;ATP6V1G2;GLRX3;MCOLN1;CP;TFR2;LCN2;ACO1;ATP6V0D1;ATP6V0C;STEAP2;UBA52
240	Translation Of Structural Proteins R-HSA-9683701	18/28	0.0113257	0.0850842	2.57818	11.552	GSK3B;GSK3A;ST6GALNAC2;PARP4;UBE2I;PRKCSH;GALNT1;MOGS;PARP16;PARP10;GANAB;SUMO1;ST3GAL4;ST6GALNAC3;ST3GAL1;ST6GALNAC4;UBA52;ST3GAL3
241	Transcriptional Regulation Of Granulopoiesis R-HSA-9616222	31/54	0.0114726	0.0858302	1.93129	8.62861	CDKN1A;CBFB;KMT2A;CEBPE;GFI1;LEF1;H2AC14;H2BC26;RXRA;H3C13;E2F1;EP300;IL6R;H2AZ1;H2AC7;H2AC4;H2BC3;H2BC4;STAT3;DEK;H2BC17;FLI1;RUNX1;H2BC13;H2BC14;CREB1;TFDP1;KLF5;CDK4;H2BC11;CDK2
242	Nuclear Envelope Breakdown R-HSA-2980766	30/52	0.011666	0.0864517	1.95389	8.69689	NUP205;NUP107;NUP188;NUP160;CCNB1;POM121C;NUP42;LMNA;TPR;BANF1;NUP43;NUP88;EMD;TMPO;NUP214;RANBP2;NEK9;SEC13;PRKCB;NEK6;NEK7;PLK1;PRKCA;VRK2;LEMD2;NUP93;CDK1;NUP54;NUP58;NUP37
243	mRNA Splicing - Major Pathway R-HSA-72163	90/181	0.011726	0.0864517	1.41882	6.30799	EIF4A3;DDX42;PPWD1;CWC25;CASC3;CWC27;CCAR1;PQBP1;EFTUD2;PTBP1;SNRPD2;PCF11;MAGOH;PAPOLA;DHX16;SNRPD3;BCAS2;RBM5;SRRM2;RBM17;AQR;SNRPN;TFIP11;PLRG1;CRNKL1;GTF2F2;GCFC2;PRPF6;SYF2;PRPF3;PPIE;SNRNP27;SNRPE;SRSF4;HNRNPH2;SNRPA1;SNRPF;DNAJC8;SNRPC;SRSF6;RBM22;SF3B5;SF3B2;SF3B3;SF3B6;CSTF2;DDX23;SRRT;SRSF1;PRPF8;FIP1L1;PABPN1;POLR2A;PUF60;U2AF2;POLR2C;TRA2B;POLR2D;POLR2E;DHX38;SYMPK;POLR2F;POLR2H;SRSF1…
244	RUNX2 Regulates Chondrocyte Maturation R-HSA-8941284	2024-05-05	0.0117776	0.0864517	Infinity	Infinity	HDAC4;CBFB;IHH;RUNX2;GLI2
245	Cellular Senescence R-HSA-2559583	80/159	0.0118056	0.0864517	1.4525	6.4479	CDKN1A;EHMT2;ETS2;RPS6KA3;CDC23;H2AC14;H2BC26;RPS6KA1;SCMH1;MAP3K5;ANAPC7;RING1;H2AC7;EED;H2AC4;TINF2;UBE2E1;TERF1;H2BC17;CCNA2;H2BC13;H2BC14;TFDP1;CCNE2;CCNE1;MAPKAPK2;H2BC11;ANAPC4;POT1;MAPKAPK5;ETF1;TP53;UBA52;ANAPC1;ANAPC2;ANAPC15;ANAPC16;ANAPC10;RNF2;ANAPC11;HIRA;FZR1;MAPK8;MAPK7;H3C13;RBBP4;E2F1;E2F2;MAPK1;E2F3;RBBP7;CBX8;H2AZ1;ACD;PHC2;CDKN2B;CBX4;CDKN2A;H2BC3;H2BC4;STAT3;HMGA1;MAPK14;H1-0…
246	Cargo Trafficking To Periciliary Membrane R-HSA-5620920	29/50	0.0118434	0.0864517	1.97864	8.77721	ARF4;ARL3;MCHR1;ARL13B;PDE6D;CCT8;BBS4;RAB8A;CCT3;BBS2;CCT2;MKKS;EXOC8;PTGES2;SMOX;RAB3IP;CYS1;BBIP1;LZTFL1;TTC8;BBS10;BBS12;TCP1;EXOC4;EXOC3;EXOC6;PRKD2;EXOC5;EXOC2
247	Heparan Sulfate/Heparin (HS-GAG) Metabolism R-HSA-1638091	29/50	0.0118434	0.0864517	1.97864	8.77721	HS3ST3A1;SDC4;IDUA;NCAN;SDC3;SLC35D2;XYLT2;XYLT1;HS2ST1;HS6ST3;NDST2;NDST1;NAGLU;NDST4;GPC1;GPC4;HS3ST3B1;B3GAT3;GLCE;B3GAT2;B3GAT1;HSPG2;DCN;HS3ST1;EXT1;GLB1L;SDC1;CSPG4;B4GALT7
248	Translocation Of ZAP-70 To Immunological Synapse R-HSA-202430	11/15	0.0119082	0.0865742	3.93777	17.4464	CD4;LCK;PTPN22;CD247;TARP;CD3D;HLA-DQA2;HLA-DQA1;HLA-DQB2;HLA-DRB1;HLA-DPA1
249	HIV Transcription Initiation R-HSA-167161	27/46	0.012136	0.0877036	2.03597	8.98184	GTF2A1;GTF2A2;CCNH;GTF2B;TAF9;GTF2E2;POLR2A;POLR2C;POLR2D;POLR2E;POLR2F;POLR2H;TAF9B;POLR2K;POLR2L;TAF12;TAF13;GTF2H1;GTF2H2;GTF2H3;GTF2F2;GTF2H5;CDK7;ERCC3;TAF7;TAF6;TAF4
250	Lysosome Vesicle Biogenesis R-HSA-432720	21/34	0.0121608	0.0877036	2.31396	10.2035	CLTC;CTSZ;CLTB;CLTA;ARRB1;GNS;AP4B1;VAMP8;VAMP7;AP1G2;AP1G1;BLOC1S1;HGS;AP1S2;CHMP2A;AP4S1;DNASE2;AP1S3;SH3GL2;VAMP2;AP1M1
251	TNF Signaling R-HSA-75893	26/44	0.012243	0.0879448	2.06942	9.11123	RNF31;TRADD;SPPL2A;OTUD7B;XIAP;IKBKB;SMPD2;BAG4;IKBKG;MAP3K7;CHUK;USP2;TRAF1;TNFRSF1A;CYLD;ADAM17;MADD;OTULIN;TAX1BP1;TAB3;RBCK1;TAB1;UBA52;BIRC2;BIRC3;NSMAF
252	SUMOylation Of Ubiquitinylation Proteins R-HSA-3232142	23/38	0.0123445	0.0880364	2.19656	9.6529	NUP214;RANBP2;NUP205;SEC13;NUP107;UBE2I;NUP188;NUP160;PIAS2;PIAS1;NUP93;POM121C;SUMO1;NUP42;TPR;MDM2;NUP43;NUP88;NUP54;TRIM27;VHL;NUP58;NUP37
253	Non-integrin membrane-ECM Interactions R-HSA-3000171	24/40	0.0123534	0.0880364	2.14888	9.44179	ITGB5;SDC4;LAMB3;ITGB4;LAMA1;ITGB3;LAMA4;NRXN1;ACTN1;ITGA2;SDC3;NTN4;CASK;PRKCA;LAMC1;THBS1;HSPG2;LMNB2;DAG1;SDC1;ITGAV;ITGA6;FGF13;DDR2
254	Downstream TCR Signaling R-HSA-202424	49/92	0.0124115	0.0881018	1.6335	7.16967	UBE2D2;PIK3CB;CD3D;IKBKB;PSMD8;IKBKG;BTRC;MAP3K7;HLA-DPA1;SKP1;CHUK;FBXW11;PDPK1;PSMA3;CDC34;PSMA4;PIK3CA;PSMA1;LCK;PSME3;PSME4;UBA52;CARD11;HLA-DQB2;PSMD12;PSMD11;PSMD14;PSMD13;CUL1;BCL10;PIK3R1;TARP;MALT1;PSMA8;PSMB4;PSMB5;PSMB2;PSMF1;HLA-DQA2;HLA-DQA1;PSMB8;CD4;PSMC5;PSMC6;PSMC4;PSMC1;PSMC2;CD247;HLA-DRB1
255	Mitotic Prophase R-HSA-68875	55/105	0.0128576	0.0909104	1.57701	6.86602	NUP107;NUP188;NUMA1;SMC4;PHF8;GOLGA2;H2AC14;H2BC26;PPP2R1A;ENSA;BANF1;KMT5A;EMD;TMPO;NUP214;RAB2A;SEC13;H2AC7;PRKCB;H2AC4;PRKCA;VRK2;LEMD2;H2BC17;NUP93;H2BC13;H2BC14;GORASP2;GORASP1;H2BC11;NUP54;NUP58;NUP205;NUP160;CCNB1;POM121C;H3C13;NUP42;TPR;LMNA;MAPK1;NUP88;NUP43;H2AZ1;RANBP2;NEK9;NCAPH2;NEK6;H2BC3;NEK7;PLK1;H2BC4;CDK1;NCAPD3;NUP37
256	TCF Dependent Signaling In Response To WNT R-HSA-201681	92/186	0.0129572	0.0912573	1.40405	6.10213	GSK3B;TRRAP;ASH2L;PSMD8;FRAT1;H2AC14;H2BC26;PPP2R1A;PPP2R5E;AKT2;RUVBL1;AKT1;EP300;BTRC;SOX4;DACT1;RNF43;USP8;TLE1;H2AC7;H2AC4;CSNK2A2;CTNNBIP1;WNT5A;SOX13;AXIN1;PPP2R5B;PPP2R5A;PPP2R5D;AXIN2;PPP2R5C;H2BC17;RBX1;PYGO2;H2BC13;PSMA3;H2BC14;PSMA4;PSMA1;PSME3;HECW1;PSME4;H2BC11;UBA52;AMER1;KMT2D;PSMD12;PSMD11;PSMD14;CTBP1;PSMD13;TNKS;CUL3;LEF1;LRP5;XIAP;CXXC4;PSMA8;LRP6;PSMB4;PSMB5;TERT;H3C13;PSMB2;T…
257	Oxidative Stress Induced Senescence R-HSA-2559580	47/88	0.0132755	0.0931352	1.64316	7.10146	RNF2;MAPK8;H2AC14;H2BC26;H3C13;RBBP4;SCMH1;E2F1;E2F2;MAPK1;E2F3;RBBP7;MAP3K5;CBX8;H2AZ1;CDKN2B;PHC2;RING1;CBX4;EED;H2AC7;CDKN2A;H2AC4;H2BC3;H2BC4;MAPK14;H2BC17;TNRC6C;H2BC13;MAPK11;MOV10;H2BC14;TFDP1;CDK6;AGO4;CDK4;AGO1;H2BC11;MAPKAPK2;MDM2;MAPKAPK5;MDM4;TP53;UBA52;TNRC6A;EZH2;TNRC6B
258	Cargo Recognition For Clathrin-Mediated Endocytosis R-HSA-8856825	53/101	0.0138054	0.0964773	1.58289	6.77902	ITSN2;SCARB2;TFRC;ITSN1;CLTC;CLTB;STON1;CLTA;AP2A1;ARRB1;STON2;CD3D;LDLRAP1;SH3GL2;WNT5A;EPS15L1;EPN1;EREG;VAMP8;VAMP7;HGS;VAMP4;UBA52;CFTR;VAMP2;HBEGF;VAMP3;GPS1;COPS7A;ADRB2;LRP2;TARP;EGFR;CLTCL1;FCHO2;AP2S1;REPS2;LDLR;REPS1;UBQLN2;FZD4;STAM;SYT8;IGF2R;COPS3;COPS6;DAB2;CD4;COPS5;NECAP1;COPS2;GRB2;COPS8
259	Costimulation By CD28 Family R-HSA-388841	36/65	0.0141418	0.0984464	1.77891	7.57571	PRR5;SRC;MAPKAP1;PIK3R3;PIK3R1;TARP;CD3D;PPP2R1A;PPP2R5E;AKT2;GRAP2;AKT3;AKT1;THEM4;TNFRSF14;ICOS;HLA-DQA2;HLA-DQA1;HLA-DPA1;PDPK1;PPP2R5B;PPP2R5A;PPP2R5D;PPP2R5C;VAV1;MTOR;CD4;PIK3CA;LCK;GRB2;PTPN6;CD247;PDCD1;MAP3K14;HLA-DQB2;HLA-DRB1
260	Competing Endogenous RNAs (ceRNAs) Regulate PTEN Translation R-HSA-8948700	2024-10-08	0.0149015	0.101627	5.72673	24.0883	TNRC6C;MOV10;CNOT6L;VAPA;AGO4;AGO1;TNRC6A;TNRC6B
261	Gap Junction Degradation R-HSA-190873	2024-10-08	0.0149015	0.101627	5.72673	24.0883	DAB2;GJA1;CLTC;CLTCL1;MYO6;CLTB;CLTA;DNM1
262	HDR Thru Homologous Recombination (HRR) Or Single Strand Annealing (SSA) R-HSA-5693567	57/110	0.0150368	0.101627	1.54183	6.47145	MUS81;BRCA2;BABAM1;BABAM2;H2BC26;EME1;PPP4R2;EME2;EXO1;SUMO2;UIMC1;POLK;TOPBP1;GEN1;TIPIN;RMI2;RFC4;RFC2;RMI1;TOP3A;SIRT6;H2BC17;SPIDR;CCNA2;H2BC13;H2BC14;RAD51D;RAD51C;H2BC11;TIMELESS;UBE2V2;DNA2;UBA52;RHNO1;BLM;RNF8;BRCC3;POLD3;POLD4;WRN;PPP4C;POLD1;NSD2;RBBP8;TP53BP1;SLC19A1;BARD1;UBE2I;XRCC2;H2BC3;XRCC3;H2BC4;RAD52;ERCC4;POLE2;CDK2;POLE3
263	NOTCH4 Intracellular Domain Regulates Transcription R-HSA-9013695	13/19	0.0150575	0.101627	3.10267	13.0184	CREBBP;SMAD3;MAML2;FLT4;NOTCH4;RBPJ;GATD3;ACTA2;KAT2B;KAT2A;HEY2;EP300;MAMLD1
264	Nuclear Events Stimulated By ALK Signaling In Cancer R-HSA-9725371	13/19	0.0150575	0.101627	3.10267	13.0184	ALK;NPM1;RNASEH2A;CLTC;RPS6;STAT3;CUL1;FN1;RBX1;EML4;ZC3HC1;MAPK1;SKP1
265	Regulation Of TP53 Activity Thru Methylation R-HSA-6804760	13/19	0.0150575	0.101627	3.10267	13.0184	L3MBTL1;PRMT5;SETD9;EHMT2;CHEK2;JMY;MDM2;SMYD2;EP300;MDM4;KMT5A;TP53;UBA52
266	SUMOylation Of Transcription Factors R-HSA-3232118	13/19	0.0150575	0.101627	3.10267	13.0184	UBE2I;CDKN2A;FOXL2;MITF;HIC1;PIAS2;PIAS1;SUMO1;SP3;SUMO2;MDM2;TP53BP1;TP53
267	Synthesis Of Leukotrienes (LT) And Eoxins (EX) R-HSA-2142691	13/19	0.0150575	0.101627	3.10267	13.0184	GGT5;ABCC1;CYP4F2;CYP4A11;CYP4A22;CYP4F3;CYP4B1;CYP4F8;PTGR1;ALOX5;MAPKAPK2;DPEP2;LTA4H
268	Signaling By NOTCH4 R-HSA-9013694	43/80	0.0151623	0.101627	1.66563	6.97723	PSMD12;PSMD11;MAML2;PSMD14;PSMD13;FLT4;NOTCH4;CUL1;PSEN1;RBPJ;PSMD8;NCSTN;PSMB4;APH1B;PSMB5;PSMB2;HEY2;AKT1;EP300;PSMF1;SKP1;PSENEN;CREBBP;JAG1;SMAD3;FBXW7;GATD3;PSMB8;RBX1;ACTA2;KAT2B;KAT2A;PSMA3;PSMC5;PSMA4;PSMC6;PSMA1;PSMC4;PSME3;PSMC1;PSMC2;UBA52;MAMLD1
269	Transport Of Mature Transcript To Cytoplasm R-HSA-72202	43/80	0.0151623	0.101627	1.66563	6.97723	FYTTD1;NUP205;NUP107;NUP188;EIF4A3;SRSF1;CASC3;NUP160;GLE1;FIP1L1;POM121C;NUP42;U2AF2;MAGOH;TPR;DHX38;SYMPK;NUP43;NUP88;EIF4E;SRSF11;NUP214;RANBP2;SEC13;CHTOP;CPSF1;ALYREF;CPSF2;THOC1;UPF3B;THOC2;THOC5;THOC7;NUP93;DDX39A;DDX39B;SARNP;NUP54;SRSF4;RNPS1;SRSF6;NUP58;NUP37
270	mRNA 3-End Processing R-HSA-72187	32/57	0.0156918	0.104786	1.83403	7.61969	FYTTD1;EIF4A3;CSTF2;SRSF1;CASC3;FIP1L1;PABPN1;PCF11;U2AF2;MAGOH;PAPOLA;DHX38;SYMPK;SRSF11;CHTOP;CPSF7;CPSF6;CPSF1;ALYREF;CPSF2;THOC1;UPF3B;THOC2;THOC5;THOC7;NUDT21;DDX39A;DDX39B;SARNP;SRSF4;RNPS1;SRSF6
271	Inactivation Of APC/C Via Direct Inhibition Of APC/C Complex R-HSA-141430	14/21	0.0161788	0.107295	2.86409	11.8117	ANAPC15;ANAPC16;ANAPC7;UBE2E1;BUB1B;ANAPC10;ANAPC11;CDC20;CDC23;UBE2S;ANAPC4;ANAPC1;ANAPC2;MAD2L1
272	Activation Of APC/C And APC/C:Cdc20 Mediated Degradation Of Mitotic Proteins R-HSA-176814	41/76	0.0161865	0.107295	1.67881	6.9227	PSMD12;ANAPC15;PSMD11;ANAPC16;PSMD14;PSMD13;BUB1B;ANAPC10;ANAPC11;PSMA8;CDC20;PSMD8;CCNB1;PSMB4;CDC23;PSMB5;PSMB2;NEK2;PSMF1;ANAPC7;PLK1;UBE2E1;PSMB8;CCNA2;PSMA3;PSMC5;PSMA4;PSMC6;PSMA1;PSMC4;UBE2S;PSME3;PSMC1;PSME4;PSMC2;CDK1;ANAPC4;UBA52;ANAPC1;ANAPC2;MAD2L1
273	Complex I Biogenesis R-HSA-6799198	29/51	0.016809	0.111013	1.88856	7.71637	NDUFA13;NDUFB8;NDUFA11;NDUFB10;NDUFB6;NDUFA12;NDUFB11;NDUFB4;NDUFB3;NDUFB2;NDUFB1;ECSIT;NDUFV3;NDUFV1;NDUFA7;COA1;TIMMDC1;NDUFA5;NUBPL;NDUFA3;NDUFC1;NDUFS8;NDUFAF7;NDUFS4;NDUFS2;NDUFAF3;NDUFS1;TMEM126B;NDUFAF1
274	BBSome-mediated Cargo-Targeting To Cilium R-HSA-5620922	15/23	0.017049	0.111374	2.68517	10.9331	BBS2;CCT3;CCT2;MKKS;SMOX;RAB3IP;BBIP1;MCHR1;LZTFL1;TTC8;BBS10;BBS12;TCP1;CCT8;BBS4
275	Miscellaneous Transport And Binding Events R-HSA-5223345	15/23	0.017049	0.111374	2.68517	10.9331	MRS2;MMGT1;NIPA1;CTNS;MAGT1;NIPA2;ADD3;ADD1;ADD2;NIPAL4;NIPAL3;LRRC8D;BPNT1;LRRC8A;LRRC8B
276	RHOBTB1 GTPase Cycle R-HSA-9013422	15/23	0.017049	0.111374	2.68517	10.9331	CCT2;CPSF7;RBM15;ROCK1;ROCK2;CUL3;GPS1;TXNL1;COPS2;TRA2B;MYO6;STK38;PDE5A;VIM;DBN1
277	Clathrin-mediated Endocytosis R-HSA-8856828	70/139	0.0171792	0.11182	1.45468	5.91191	ITSN2;SCARB2;HIP1;TFRC;ITSN1;CLTC;CLTB;STON1;CLTA;AP2A1;ARRB1;STON2;CD3D;LDLRAP1;SH3GL2;ACTR3;WNT5A;EPS15L1;GAPVD1;ARFGAP1;DNM1;EPN1;EREG;DNM3;VAMP8;VAMP7;CTTN;BIN1;HGS;AMPH;VAMP4;UBA52;CFTR;VAMP2;ARF6;HBEGF;VAMP3;RAB5C;GPS1;COPS7A;ADRB2;LRP2;TARP;EGFR;CLTCL1;FCHO2;AP2S1;REPS2;PIP5K1C;LDLR;PACSIN1;REPS1;UBQLN2;FZD4;ARPC5;STAM;SYNJ2;SYT8;IGF2R;COPS3;COPS6;DAB2;CD4;SNX18;COPS5;NECAP1;SYNJ1;COPS2;GR…
278	CDK-mediated Phosphorylation And Removal Of Cdc6 R-HSA-69017	39/72	0.0172641	0.111968	1.6936	6.87452	PSMD12;ANAPC15;PSMD11;ANAPC16;PSMD14;PSMD13;ANAPC10;ANAPC11;PSMA8;PSMD8;FZR1;PSMB4;CDC23;PSMB5;PSMB2;PSMF1;ANAPC7;UBE2E1;CDC6;PSMB8;CCNA2;PSMA3;PSMC5;PSMA4;PSMC6;CCNE2;PSMA1;CCNE1;PSMC4;UBE2S;PSME3;PSMC1;PSME4;CDK2;PSMC2;ANAPC4;UBA52;ANAPC1;ANAPC2
279	Deposition Of New CENPA-containing Nucleosomes At Centromere R-HSA-606279	27/47	0.0174895	0.113023	1.93403	7.8254	RSF1;H2AC14;H2BC26;RBBP4;MIS18BP1;RUVBL1;RBBP7;CENPT;H2AZ1;NPM1;CENPW;CENPX;H2AC7;H2AC4;H2BC3;H2BC4;H2BC17;H2BC13;H2BC14;MIS18A;CENPH;CENPI;H2BC11;CENPK;CENPN;CENPO;CENPQ
280	Role Of Phospholipids In Phagocytosis R-HSA-2029485	16/25	0.0177045	0.114005	2.54602	10.2705	AHCYL1;PRKCSH;PRKCE;ITPR2;PLD4;PIK3CB;PIK3R1;PLA2G6;TARP;PLD3;PLD2;PIK3CA;PLCG2;PLCG1;CD247;FCGR1A
281	RHO GTPase Effectors R-HSA-195258	125/262	0.0178774	0.114262	1.30932	5.26899	CYFIP1;ERCC6L;NUP107;NCF1;ZWILCH;WIPF2;BUB1B;MYLK;CDC20;H2AC14;PPP2R1A;PRKCB;H2AC7;H2AC4;MRTFA;PRKCA;SGO1;DYNC1LI1;SGO2;DYNC1LI2;DAAM1;ZW10;MYL9;CFTR;LLGL1;IQGAP2;KLC1;IQGAP3;SKA1;NUP160;MYL12B;SKA2;DSN1;KLC3;PDZD2;RHPN1;DVL3;MYH14;NCKAP1L;RHPN2;SRGAP2;PLK1;ARPC5;PTK2;ZWINT;NDC80;DIAPH1;GRB2;NF2;YWHAE;ARPC1B;H2BC26;PPP2R5E;VPS72;NUF2;YWHAH;ACTR3;NCOA2;NUDC;SEC13;PDPK1;RHOG;PPP2R5B;PPP2R5A;PPP2R5D…
282	SUMOylation Of Transcription Cofactors R-HSA-3899300	25/43	0.0180776	0.114262	1.98962	7.98452	CTBP1;RNF2;ING3;SUMO1;TRIM28;NRIP1;SCMH1;SUMO2;EP300;CBX8;DDX17;NCOA1;CASP8AP2;NCOA2;CREBBP;NPM1;PHC2;UBE2I;CBX4;RING1;MRTFA;PIAS2;TOPORS;HIPK2;PIAS1
283	Effects Of PIP2 Hydrolysis R-HSA-114508	17/27	0.0181779	0.114262	2.4347	9.75719	DGKG;TRPC7;DGKE;DAGLA;DGKD;PRKCH;TRPC3;DGKA;PRKCE;ITPR2;RASGRP1;DGKZ;ABHD12;DGKQ;DAGLB;DGKK;MGLL
284	RNA Pol II CTD Phosphorylation And Interaction With CE R-HSA-77075	17/27	0.0181779	0.114262	2.4347	9.75719	RNGTT;CCNH;GTF2H1;GTF2H2;GTF2H3;GTF2F2;GTF2H5;CDK7;POLR2A;ERCC3;POLR2C;POLR2D;POLR2E;POLR2F;POLR2H;POLR2K;POLR2L
285	RNA Polymerase III Transcription Initiation From Type 3 Promoter R-HSA-76071	17/27	0.0181779	0.114262	2.4347	9.75719	ZNF143;BRF2;POU2F1;POLR3GL;SNAPC5;SNAPC2;SNAPC3;POLR3D;SNAPC4;POLR2E;POLR1D;POLR2F;POLR3H;POLR2H;BDP1;POLR2K;POLR2L
286	Kinesins R-HSA-983189	24/41	0.0183221	0.114262	2.02233	8.08861	KIF23;KIF11;KLC1;KIF6;KIF27;KIF15;KLC3;KIF9;RACGAP1;KIF2A;KIFC2;KIF26A;KIF4B;KIFC1;KIF26B;KIF1C;KIF1B;KIF21A;KIF2C;KIF1A;KIF20A;KIF2B;KIFAP3;KIF20B
287	Energy Dependent Regulation Of mTOR By LKB1-AMPK R-HSA-380972	18/29	0.0184973	0.114262	2.34364	9.35141	PRKAA1;PRKAB2;PRKAA2;CAB39;CAB39L;STRADA;PRKAG1;PRKAG2;TSC2;PRKAB1;MTOR;PPM1A;STK11;RRAGA;RRAGC;LAMTOR2;LAMTOR1;LAMTOR5
288	HSP90 Chaperone Cycle For Steroid Hormone Receptors (SHR) In Presence Of Ligand R-HSA-3371497	22/37	0.0186726	0.114262	2.10085	8.36285	DCTN6;DYNC1I2;DYNC1H1;DCTN2;DCTN1;DCTN4;PTGES3;DCTN3;DYNLL1;DYNLL2;NR3C2;DNAJB1;STIP1;DYNC1LI1;DYNC1LI2;CAPZB;DNAJA4;CAPZA2;FKBP4;ACTR10;FKBP5;HSPA1A
289	PRC2 Methylates Histones And DNA R-HSA-212300	22/37	0.0186726	0.114262	2.10085	8.36285	H2AZ1;DNMT1;EED;H2AC7;PHF1;H2AC4;H2BC3;DNMT3A;H2BC4;H2BC17;H2BC13;H2BC14;H2AC14;H2BC26;H3C13;RBBP4;AEBP2;H2BC11;MTF2;RBBP7;EZH2;PHF19
290	Signaling By NOTCH2 R-HSA-1980145	19/31	0.0186872	0.114262	2.26775	9.02547	JAG2;PSENEN;JAG1;MAML2;MIB2;PSEN1;RBPJ;DLL1;GATD3;MIB1;NEURL1B;FCER2;NCSTN;APH1B;CREB1;NEURL1;EP300;MAMLD1;UBA52
291	ALK Mutants Bind TKIs R-HSA-9700645	2024-12-09	0.0187232	0.114262	4.29518	17.0862	ALK;EML4;NPM1;HIP1;BCL11A;CLTC;EIF2AK3;FN1;BIRC6
292	Glutathione Synthesis And Recycling R-HSA-174403	2024-12-09	0.0187232	0.114262	4.29518	17.0862	GGCT;GGT5;PRNP;GCLC;GGT7;GGT6;CHAC1;GCLM;OPLAH
293	N-glycan Trimming In ER And Calnexin/Calreticulin Cycle R-HSA-532668	21/35	0.0187584	0.114262	2.14853	8.54279	PDIA3;UBXN1;PRKCSH;AMFR;EDEM1;NGLY1;EDEM2;DERL1;SYVN1;MOGS;RNF5;RAD23B;GANAB;RNF103;OS9;PSMC1;TRIM13;MLEC;MAN1B1;UBA52;ENGASE
294	Nuclear Pore Complex (NPC) Disassembly R-HSA-3301854	21/35	0.0187584	0.114262	2.14853	8.54279	NUP214;RANBP2;NEK9;NUP205;SEC13;NUP107;NUP188;NEK6;NEK7;NUP160;NUP93;CCNB1;POM121C;NUP42;TPR;CDK1;NUP43;NUP88;NUP54;NUP58;NUP37
295	RHOBTB GTPase Cycle R-HSA-9706574	21/35	0.0187584	0.114262	2.14853	8.54279	CCT2;CPSF7;RBM15;ROCK1;ROCK2;CUL3;GPS1;ACTN1;TMOD3;TXNL1;TWF1;MSI2;RHOBTB2;DDX39B;TRA2B;COPS2;MYO6;STK38;PDE5A;VIM;DBN1
296	RNA Polymerase III Transcription Initiation R-HSA-76046	21/35	0.0187584	0.114262	2.14853	8.54279	GTF3C2;ZNF143;GTF3C3;GTF3C4;BRF2;POU2F1;GTF3C6;POLR3GL;SNAPC5;SNAPC2;SNAPC3;POLR3D;SNAPC4;POLR2E;POLR1D;POLR2F;POLR3H;POLR2H;BDP1;POLR2K;POLR2L
297	RNA Polymerase II Transcription Termination R-HSA-73856	36/66	0.0189754	0.115194	1.71949	6.81711	FYTTD1;EIF4A3;CSTF2;SRSF1;CASC3;LSM11;FIP1L1;PABPN1;PCF11;U2AF2;MAGOH;PAPOLA;DHX38;SYMPK;SNRPD3;SRSF11;CHTOP;CPSF7;CPSF6;CPSF1;ALYREF;CPSF2;THOC1;UPF3B;THOC2;THOC5;THOC7;NUDT21;DDX39A;DDX39B;SARNP;SNRPE;SRSF4;RNPS1;SNRPF;SRSF6
298	Integrin Cell Surface Interactions R-HSA-216083	35/64	0.0195691	0.1184	1.72932	6.80281	ITGB5;COL13A1;ITGB3;ITGA2B;ITGB2;ICAM2;CXXC1;ICAM5;ITGAE;F11R;ITGAL;THBS1;FZR1;BSG;ITGB8;ITGAV;ITGB7;MADCAM1;JAM3;FGB;VCAM1;ITGA3;ITGA2;COL23A1;FGG;ITGA1;FN1;HSPG2;COL4A4;ITGA10;COL9A1;ITGA7;ITGA6;COL9A3;COL9A2
299	Cytokine Signaling In Immune System R-HSA-1280215	299/663	0.0199933	0.120561	1.18071	4.61935	EIF4A2;EIF4A1;NUP107;IL23R;EIF4A3;PITPNA;SLA2;IL27RA;PSMD8;RPS6KA3;TBK1;PPP2R1A;AKT2;AKT3;RPS6KA1;AKT1;IL12B;IL12A;BTRC;SKP1;GBP6;MEF2A;NUP214;IL15RA;MEF2C;IL1R2;TALDO1;PRKCA;HLA-G;NUP93;MTAP;IFI27;IL23A;PDE12;PSME3;PSME4;TRIM14;ALPK1;AURKAIP1;UBA52;TP53;TRIM10;NUP205;NLRX1;MAOA;STXBP2;PIK3R3;GATA3;PIK3R1;POM121C;HMOX1;S100A12;NUP88;PLCG1;PSMF1;HLA-DQA2;HLA-DQA1;TNFSF14;TNFSF12;FN1;LIF;IFNLR1;HNR…
300	Host Interactions Of HIV Factors R-HSA-162909	65/129	0.0207669	0.124809	1.45608	5.64144	NUP107;CCNT1;NUP188;PSIP1;AP2A1;PSMD8;AP1G1;AP1S2;RCC1;BANF1;ELOB;AP1S3;ELOC;BTRC;SKP1;NUP214;SEC13;RBX1;NUP93;HCK;PSMA3;PSMA4;PSMA1;LCK;PSME3;PSME4;ELMO1;NUP54;DOCK2;SLC25A5;UBA52;KPNB1;NUP58;NUP205;PSMD12;PSMD11;PSMD14;PSMD13;NUP160;PSMA8;PSMB4;PSMB5;POM121C;PSMB2;NUP42;TPR;AP2S1;ATP6V1H;NUP88;NUP43;PSMF1;AP1M1;RANBP2;NPM1;HMGA1;PSMB8;CDK9;CD4;PSMC5;PSMC6;PSMC4;PSMC1;PSMC2;CD247;NUP37
301	RAC3 GTPase Cycle R-HSA-9013423	48/92	0.0209241	0.125336	1.56353	6.04594	CYFIP1;NCF1;TFRC;SNAP23;AMIGO2;ARHGAP39;PIK3R1;ARHGAP5;ARHGAP15;ARHGAP6;ARHGAP35;DOCK10;SYDE1;ABR;PGRMC2;RACGAP1;ABL2;SLITRK5;NCKAP1L;SRGAP2;EMD;WASF2;YKT6;TMPO;PAK4;IL32;GIT2;JAG1;SWAP70;CAV1;MCAM;MCF2;ERBIN;ARAP3;VRK2;MPP7;VAV2;VANGL1;ARHGAP32;ABI2;TAOK3;ABI1;CDC42EP1;DSG2;ESYT1;LAMTOR1;RAB7A;VAMP3
302	COPI-dependent Golgi-to-ER Retrograde Traffic R-HSA-6811434	41/77	0.0210743	0.125818	1.63206	6.29927	ARF3;ARF4;COPA;KDELR1;KIF11;KLC1;NAPG;KIF15;KLC3;RACGAP1;TMED3;BNIP1;KIF1C;KIF1B;KIF21A;KIF1A;KIFAP3;TMED7;TMED9;NAPSA;PTGES2;KIF23;KIF6;ARFGAP1;KIF27;RINT1;KIF9;KIF2A;KIFC2;KIFC1;KIF26A;KIF4B;ZW10;KIF26B;KDELR2;KIF2C;KIF20A;KIF2B;COPG1;KIF20B;ARF5
303	Signaling By Interleukins R-HSA-449147	198/430	0.0212105	0.125977	1.22557	4.72244	IL23R;PITPNA;IL27RA;PSMD8;RPS6KA3;TBK1;PPP2R1A;RPS6KA1;AKT1;IL12B;IL12A;BTRC;SKP1;MEF2A;IL15RA;MEF2C;IL1R2;TALDO1;PRKCA;MTAP;IL23A;PSME3;PSME4;ALPK1;AURKAIP1;UBA52;TP53;NLRX1;MAOA;STXBP2;PIK3R3;GATA3;PIK3R1;HMOX1;S100A12;PSMF1;FN1;LIF;IFNLR1;HNRNPF;TOLLIP;SDC1;GRB2;CDKN1A;IL27;IL18BP;IKBKB;NKIRAS1;IKBKG;TIMP1;CD36;CCR5;JAK3;HAVCR2;JAK1;CCR2;IL11;SERPINB2;IL15;IL18;IL16;OSMR;IL17RC;DUSP6;VAV1;DUSP…
304	Ca2+ Pathway R-HSA-4086398	32/58	0.0214063	0.125977	1.76337	6.7785	CAMK2A;LEF1;ITPR2;NLK;GNG10;GNG2;GNG5;GNG7;PDE6B;MAP3K7;PRKG1;TCF7L2;FZD2;FZD4;WNT5A;FZD6;PRKCA;NFATC1;AXIN2;GNG13;TNRC6C;MOV10;AGO4;AGO1;GNB2;GNB1;GNB4;GNB5;PLCB1;PLCB2;TNRC6A;TNRC6B
305	Beta-catenin Independent WNT Signaling R-HSA-3858494	69/138	0.0215553	0.125977	1.43375	5.50151	CLTC;CLTB;CLTA;RORA;AP2A1;PSMD8;MAP3K7;PRKG1;WNT5B;PRKCB;WNT5A;PRKCA;SCRIB;AXIN2;PSMA3;PSMA4;DAAM1;PSMA1;PSME3;PSME4;PLCB1;UBA52;PLCB2;PSMD12;PSMD11;PSMD14;PSMD13;CAMK2A;LEF1;ITPR2;PRICKLE1;NLK;PSMA8;GNG10;PSMB4;GNG2;PSMB5;GNG5;PSMB2;GNG7;AP2S1;DVL3;PDE6B;PSMF1;TCF7L2;FZD2;SMURF2;FZD4;SMURF1;FZD7;FZD6;NFATC1;PSMB8;GNG13;TNRC6C;MOV10;PSMC5;PSMC6;AGO4;PSMC4;AGO1;GNB2;PSMC1;GNB1;PSMC2;GNB4;GNB5;TNRC…
306	Metabolism Of Nucleotides R-HSA-15869	47/90	0.0217077	0.125977	1.56651	5.99987	CDA;DPYS;GMPR2;ADK;GMPS;GMPR;AK4;GLRX;AK5;NUDT5;AK6;NT5C2;TYMS;DNPH1;PFAS;NT5C;DGUOK;ATIC;GUK1;NUDT18;NUDT16;NUDT15;ADSL;ENTPD1;RRM1;ENTPD2;RRM2;TXNRD1;ENTPD6;GSR;ENTPD7;NME3;CTPS1;NME4;UPB1;NT5C3A;NUDT9;UCK1;RRM2B;IMPDH2;DPYD;ADSS2;ADPRM;DCTPP1;GART;ADA;ITPA
307	APC Truncation Mutants Have Impaired AXIN Binding R-HSA-5467337	10/14	0.0217208	0.125977	3.57942	13.7073	AMER1;GSK3B;CSNK1A1;PPP2R1A;PPP2R5E;AXIN1;PPP2R5B;PPP2R5A;PPP2R5D;PPP2R5C
308	Glycogen Breakdown (Glycogenolysis) R-HSA-70221	10/14	0.0217208	0.125977	3.57942	13.7073	PYGB;PHKG1;AGL;PHKG2;PHKB;PYGM;GYG2;PHKA2;GYG1;PGM1
309	APC/C:Cdc20 Mediated Degradation Of Mitotic Proteins R-HSA-176409	40/75	0.0218192	0.125977	1.6377	6.26413	PSMD12;ANAPC15;PSMD11;ANAPC16;PSMD14;PSMD13;BUB1B;ANAPC10;ANAPC11;PSMA8;CDC20;PSMD8;CCNB1;PSMB4;CDC23;PSMB5;PSMB2;NEK2;PSMF1;ANAPC7;UBE2E1;PSMB8;CCNA2;PSMA3;PSMC5;PSMA4;PSMC6;PSMA1;PSMC4;UBE2S;PSME3;PSMC1;PSME4;PSMC2;CDK1;ANAPC4;UBA52;ANAPC1;ANAPC2;MAD2L1
310	Activation Of NIMA Kinases NEK9, NEK6, NEK7 R-HSA-2980767	2024-07-06	0.0219548	0.125977	8.58896	32.7993	NEK9;CCNB1;NEK6;NEK7;PLK1;CDK1
311	Phosphate Bond Hydrolysis By NUDT Proteins R-HSA-2393930	2024-07-06	0.0219548	0.125977	8.58896	32.7993	NUDT9;NUDT18;NUDT16;ADPRM;NUDT15;NUDT5
312	SMAC (DIABLO) Binds To IAPs R-HSA-111463	2024-07-06	0.0219548	0.125977	8.58896	32.7993	CASP9;CASP7;APAF1;CASP3;CYCS;XIAP
313	Arachidonic Acid Metabolism R-HSA-2142753	31/56	0.0220327	0.125977	1.77654	6.77789	HPGD;CYP4A22;ALOX12;CYP2C19;PTGS1;ALOX5;LTA4H;PTGDS;CYP2J2;GGT5;ABCC1;GPX2;GPX1;PTGIS;GPX4;PTGES2;CYP4F2;PTGES3;CYP4A11;CYP4F3;CYP4B1;PTGR1;CYP4F8;PTGR2;ALOX15B;CYP2C9;CYP2U1;PRXL2B;MAPKAPK2;DPEP2;PTGES
314	Assembly Of Collagen Fibrils And Other Multimeric Structures R-HSA-2022090	31/56	0.0220327	0.125977	1.77654	6.77789	ITGB4;COL11A1;LAMA4;COL11A2;LOXL3;LOXL4;CTSS;LOXL1;LOXL2;MMP28;CTSB;DST;COL24A1;LAMB3;PCOLCE;BMP1;LOX;COL5A1;COL4A4;COL6A2;COL5A3;COL6A1;PXDN;COL8A2;COL9A1;COL4A5;TLL2;ITGA6;COL9A3;COL6A5;COL9A2
315	NCAM Signaling For Neurite Out-Growth R-HSA-375165	31/56	0.0220327	0.125977	1.77654	6.77789	SPTBN4;SPTBN5;SRC;NCAN;CACNA1D;CACNA1C;CACNA1H;CACNA1G;ST8SIA4;MAPK1;NCAM1;SPTBN2;PRNP;PSPN;ST8SIA2;GFRA2;SPTB;PTK2;CACNB1;CACNB2;CREB1;PTPRA;COL4A4;COL6A2;COL6A1;COL9A1;COL4A5;COL9A3;GRB2;COL6A5;COL9A2
316	Transcriptional Regulation By RUNX1 R-HSA-8878171	95/196	0.0221801	0.125977	1.34909	5.13808	SMARCB1;CCNH;ITGA2B;DPY30;ASH2L;PSMD8;H2AC14;CCND2;H2BC26;SCMH1;WDR5;EP300;ARID2;PBRM1;SMARCC2;CR1;ACTL6B;RING1;PRKCB;H2AC7;H2AC4;TNFRSF18;CSNK2A2;ACTL6A;AXIN1;PAX5;ARID1A;ARID1B;H2BC17;RUNX2;KCTD6;RUNX1;KAT2B;H2BC13;PSMA3;H2BC14;PSMA4;ELF2;PSMA1;IFNG;PSME3;PSME4;H2BC11;MYL9;UBA52;KMT2D;SMARCD1;PSMD12;SMARCD2;PSMD11;SMARCD3;CBFB;KMT2A;PSMD14;PSMD13;SRC;GATA3;GATA1;THBS1;RNF2;PSMA8;PSMB4;PSMB5;H3C…
317	TCR Signaling R-HSA-202403	58/114	0.0222188	0.125977	1.48467	5.65186	ITK;UBE2D2;PTPN22;PTPRJ;PIK3CB;CD3D;PSMD8;IKBKB;GRAP2;IKBKG;BTRC;MAP3K7;SKP1;HLA-DPA1;CHUK;FBXW11;PDPK1;PSMA3;CDC34;PSMA4;PIK3CA;PSMA1;LCK;PSME3;PSME4;SPNS1;EVL;UBA52;CARD11;HLA-DQB2;PSMD12;PSMD11;PSMD14;PSMD13;CUL1;BCL10;PIK3R1;TARP;MALT1;PSMA8;PSMB4;PSMB5;PSMB2;PLCG2;PLCG1;PSMF1;HLA-DQA2;HLA-DQA1;PSMB8;CD4;PSMC5;PTPRC;PSMC6;PSMC4;PSMC1;PSMC2;CD247;HLA-DRB1
318	Transcriptional Regulation By RUNX2 R-HSA-8878166	58/114	0.0222188	0.125977	1.48467	5.65186	GSK3B;CDKN1A;IHH;GLI2;PSMD8;AKT2;AKT3;HEY2;AKT1;SKP2;SKP1;FBXW7;RUNX2;GATD3;RBX1;RUNX1;PSMA3;MAF;PSMA4;PSMA1;PSME3;PSME4;RBM14-RBM4;UBA52;HDAC4;PSMD12;PSMD11;HDAC3;CBFB;PSMD14;PSMD13;SRC;DLX6;SATB2;CUL1;TWIST2;PPM1D;PSMA8;CCNB1;PSMB4;PSMB5;PSMB2;MAPK1;PSMF1;PPARGC1B;ESRRA;SMURF1;SMAD6;ESR1;PSMB8;PSMC5;PSMC6;CDK4;PSMC4;PSMC1;PSMC2;CDK1;STUB1
319	ABC-family Proteins Mediated Transport R-HSA-382556	52/101	0.0225833	0.126477	1.52106	5.76566	ABCD3;ABCA12;PSMD8;ABCD1;ABCC3;ABCG5;ABCC1;ABCC5;ABCC6;ABCA10;PSMA3;PSMA4;PSMA1;PSME3;PSME4;UBA52;CFTR;PSMD12;PSMD11;PSMD14;ABCB7;PSMD13;ABCB4;DERL3;ABCB5;DERL1;RNF5;PSMA8;ERLEC1;PSMB4;PSMB5;OS9;PSMB2;PSMF1;PEX19;ABCA5;KCNJ11;ABCA6;ABCA3;ERLIN1;ABCA7;ABCA8;ERLIN2;EIF2S2;EIF2S1;PSMB8;PSMC5;EIF2S3;PSMC6;PSMC4;PSMC1;PSMC2
320	APC:Cdc20 Mediated Degradation Of Cell Cycle Proteins Before Cycle Checkpoint Satisfied R-HSA-179419	39/73	0.0225877	0.126477	1.64367	6.23007	PSMD12;ANAPC15;PSMD11;ANAPC16;PSMD14;PSMD13;BUB1B;ANAPC10;ANAPC11;PSMA8;CDC20;PSMD8;PSMB4;CDC23;PSMB5;PSMB2;NEK2;PSMF1;ANAPC7;UBE2E1;PSMB8;CCNA2;PSMA3;PSMC5;PSMA4;PSMC6;PSMA1;PSMC4;UBE2S;PSME3;PSMC1;PSME4;PSMC2;CDK1;ANAPC4;UBA52;ANAPC1;ANAPC2;MAD2L1
321	RHOC GTPase Cycle R-HSA-9013106	39/73	0.0225877	0.126477	1.64367	6.23007	ABCD3;TFRC;ROCK1;ROCK2;ARHGEF28;ARHGAP18;ARHGAP39;ARHGEF10L;PIK3R1;ARHGAP5;IQGAP3;ARHGAP35;ABR;SLK;RACGAP1;ARHGDIA;MCF2L;STX5;ARHGEF40;TMPO;ARHGEF10;ARHGEF17;CAV1;MCAM;MCF2;ERBIN;MACO1;MYO9B;VAV2;VANGL1;ANLN;ARHGAP32;DIAPH1;FMNL2;DAAM1;VAPB;ARHGEF5;VAMP3;TJP2
322	Signaling By NOTCH1 R-HSA-1980143	39/73	0.0225877	0.126477	1.64367	6.23007	HDAC4;HDAC5;HDAC2;HDAC3;MAML2;HDAC11;CUL1;DTX1;ARRB1;PSEN1;RBPJ;DTX4;HDAC8;DLL1;NEURL1B;NCSTN;APH1B;HEY2;EP300;SKP1;PSENEN;JAG2;CREBBP;TLE1;JAG1;FBXW7;MIB2;GATD3;RBX1;MIB1;KAT2B;CDK8;ADAM17;KAT2A;ITCH;NEURL1;NUMB;UBA52;MAMLD1
323	Transport Of Mature mRNA Derived From An Intron-Containing Transcript R-HSA-159236	38/71	0.02338	0.130507	1.65	6.1972	FYTTD1;NUP205;NUP107;NUP188;EIF4A3;SRSF1;CASC3;NUP160;GLE1;POM121C;NUP42;U2AF2;MAGOH;TPR;DHX38;NUP43;NUP88;SRSF11;NUP214;RANBP2;SEC13;CHTOP;ALYREF;THOC1;UPF3B;THOC2;THOC5;THOC7;NUP93;DDX39A;DDX39B;SARNP;NUP54;SRSF4;RNPS1;SRSF6;NUP58;NUP37
324	Integration Of Energy Metabolism R-HSA-163685	51/99	0.0234521	0.130507	1.52284	5.71492	GLP1R;AHCYL1;KCNC2;SLC2A1;PRKAG2;SLC2A2;STK11;PPP2R1A;CD36;FFAR1;PRKACB;PRKAB2;CACNA2D2;TALDO1;PRKCA;PPP2R5D;ACSL3;CACNB2;ADCY9;PLCB1;TKT;PLCB2;VAMP2;PRKAA2;STXBP1;ADCY4;ITPR2;CACNA1D;CACNA1C;AKAP5;AGPAT1;ACACB;ADIPOR2;ADCY7;ACACA;GNG10;GNA15;GNG2;GNG5;PRKAR2B;PRKAR2A;GNG7;KCNJ11;KCNB1;GNG13;GNAQ;GNB2;GNB1;GNAS;GNB4;GNB5
325	Extension Of Telomeres R-HSA-180786	28/50	0.0239227	0.132716	1.82326	6.80609	FEN1;BLM;POLD3;PPP6C;POLD4;WRN;CHTF8;TERT;RUVBL2;POLD1;PPP6R3;RUVBL1;LRIG1;SLC19A1;CTC1;ACD;STN1;RFC4;RFC2;TINF2;TERF1;CCNA2;SHQ1;CDK2;NHP2;POT1;DNA2;WRAP53
326	Processing Of SMDT1 R-HSA-8949664	11/16	0.0240142	0.132815	3.14999	11.7467	PHB1;STOML2;SMDT1;MCUB;PMPCB;YME1L1;MICU2;MICU1;MAIP1;PHB2;PARL
327	Degradation Of Beta-Catenin By Destruction Complex R-HSA-195253	44/84	0.0242395	0.133651	1.57636	5.86372	AMER1;GSK3B;PSMD12;PSMD11;CTBP2;PSMD14;CTBP1;PSMD13;LEF1;CUL1;PSMA8;PSMD8;FRAT1;PSMB4;PSMB5;PSMB2;PPP2R1A;PPP2R5E;PSMF1;BTRC;SKP1;TCF7L2;ZRANB1;TLE1;CSNK1A1;AXIN1;PPP2R5B;PPP2R5A;PPP2R5D;AXIN2;PPP2R5C;PSMB8;RBX1;PSMA3;PSMC5;PSMA4;PSMC6;PSMA1;PSMC4;PSME3;PSMC1;PSME4;PSMC2;UBA52
328	PKMTs Methylate Histone Lysines R-HSA-3214841	26/46	0.0251582	0.137455	1.86221	6.85773	KMT2D;PRDM9;KMT2A;EHMT2;SUV39H1;DOT1L;SETD7;DPY30;ASH2L;NSD3;H3C13;RBBP4;NSD1;NSD2;PRDM16;SMYD2;WDR5;KMT5A;RBBP7;SMYD3;EED;KMT5C;ASH1L;NFKB2;AEBP2;EZH2
329	SUMOylation Of RNA Binding Proteins R-HSA-4570464	26/46	0.0251582	0.137455	1.86221	6.85773	NUP205;NUP107;NUP188;NUP160;RNF2;POM121C;SUMO1;NUP42;SCMH1;SUMO2;TPR;NUP43;NUP88;CBX8;NUP214;RANBP2;NOP58;PHC2;SEC13;UBE2I;CBX4;RING1;NUP93;NUP54;NUP58;NUP37
330	Viral Messenger RNA Synthesis R-HSA-168325	26/46	0.0251582	0.137455	1.86221	6.85773	NUP205;NUP107;NUP188;NUP160;POLR2A;POM121C;NUP42;POLR2C;POLR2D;TPR;POLR2E;POLR2F;NUP43;NUP88;POLR2H;POLR2K;POLR2L;NUP214;RANBP2;PBRM1;SEC13;GTF2F2;NUP93;NUP54;NUP58;NUP37
331	RORA Activates Gene Expression R-HSA-1368082	12/18	0.0257266	0.139866	2.86371	10.4819	NCOA1;MBD4;NCOA2;SREBF1;CPT1A;CREBBP;SMARCD3;RXRA;CHD9;CARM1;EP300;RORA
332	TBC/RABGAPs R-HSA-8854214	25/44	0.0257547	0.139866	1.88477	6.89665	RAB5C;RABGAP1;RAB43;GGA1;GGA3;TBC1D10C;TBC1D13;RAB6A;TBC1D17;RAB6B;RAB8A;TBC1D10A;TBC1D10B;TBC1D16;RAB4A;SYTL1;TSC2;RAB33A;TBC1D20;TBC1D7;TBC1D25;ULK1;OPTN;ARF6;RAB7A
333	Formation Of Incision Complex In GG-NER R-HSA-5696395	24/42	0.0263284	0.14128	1.90984	6.94631	UBE2I;PARP1;CCNH;USP45;XPA;XPC;GTF2H1;RAD23A;GTF2H2;GTF2H3;RAD23B;GTF2H5;PIAS1;RBX1;DDB1;CDK7;SUMO1;ERCC3;ERCC4;SUMO2;UBE2V2;UBA52;RNF111;CUL4B
334	Inhibition Of DNA Recombination At Telomere R-HSA-9670095	24/42	0.0263284	0.14128	1.90984	6.94631	H2AZ1;ACD;H2AC7;H2AC4;H2BC3;ATRX;H2BC4;TINF2;TERF1;H2BC17;H2BC13;H2BC14;H2AC14;H2BC26;POLR2A;POLR2C;POLR2D;H2BC11;POLR2E;POLR2F;POT1;POLR2H;POLR2K;POLR2L
335	RND3 GTPase Cycle R-HSA-9696264	24/42	0.0263284	0.14128	1.90984	6.94631	ANKRD26;ROCK1;DST;HOMER2;CAV1;PLEKHG5;TMOD3;TXNL1;SCRIB;PIK3R1;RASAL2;TNFAIP1;ARHGAP5;PTPN13;ARHGAP35;KTN1;NISCH;VANGL1;CCDC88A;UBXN11;DLG5;KCTD13;PKP4;CKB
336	tRNA Aminoacylation R-HSA-379724	24/42	0.0263284	0.14128	1.90984	6.94631	RARS2;KARS1;MARS2;DARS2;YARS2;WARS2;AIMP1;AIMP2;GARS1;LARS2;SARS1;SARS2;PPA2;PPA1;LARS1;NARS2;IARS2;VARS2;CARS1;EEF1E1;FARSA;DTD1;EARS2;FARSB
337	ERCC6 (CSB) And EHMT2 (G9a) Positively Regulate rRNA Expression R-HSA-427389	23/40	0.0268713	0.143	1.93787	7.00869	H2AZ1;HDAC2;CBX3;H2AC7;EHMT2;H2AC4;H2BC3;H2BC4;CHD3;TTF1;H2BC17;GATAD2B;GATAD2A;H2BC13;H2BC14;H2AC14;H2BC26;H3C13;RBBP4;H2BC11;RBBP7;ERCC6;MTA2
338	Aberrant Regulation Of Mitotic Exit In Cancer Due To RB1 Defects R-HSA-9687136	13/20	0.0269661	0.143	2.65924	9.60831	ANAPC15;ANAPC16;ANAPC7;UBE2E1;ANAPC10;ANAPC11;FZR1;CDC23;UBE2S;ANAPC4;SKP2;ANAPC1;ANAPC2
339	Diseases Associated With N-glycosylation Of Proteins R-HSA-3781860	13/20	0.0269661	0.143	2.65924	9.60831	CTSA;DPAGT1;ALG8;EGFL7;ALG9;ALG6;ALG13;ALG3;ALG12;MOGS;ALG1;MAN1B1;MPDU1
340	Interleukin-37 Signaling R-HSA-9008059	13/20	0.0269661	0.143	2.65924	9.60831	SMAD3;STAT3;PTPN23;PTPN13;PTPN14;IL18BP;TBK1;CASP1;PTPN9;PTPN6;PTPN7;PTPN4;IL18R1
341	Laminin Interactions R-HSA-3000157	14/22	0.0278232	0.146258	2.5059	8.97586	LAMB3;ITGA3;ITGB4;LAMA1;ITGA2;LAMA4;ITGA1;LAMC1;HSPG2;NID2;LMNB2;ITGA7;ITGA6;ITGAV
342	Early SARS-CoV-2 Infection Events R-HSA-9772572	21/36	0.0278239	0.146258	2.00515	7.18217	BECN1;NRP1;UVRAG;SDC4;SDC3;TMPRSS2;ZCRB1;HSPG2;ACE2;GPC1;CHMP2B;CHMP2A;SDC1;PIK3C3;GPC4;VHL;HAVCR1;CHMP6;CHMP7;RNF103-CHMP3;ISCU
343	NCAM1 Interactions R-HSA-419037	21/36	0.0278239	0.146258	2.00515	7.18217	PRNP;PSPN;NCAN;ST8SIA2;CACNA1D;CACNA1C;GFRA2;CACNA1H;CACNA1G;CACNB1;CACNB2;COL4A4;COL6A2;COL6A1;ST8SIA4;COL9A1;COL4A5;NCAM1;COL9A3;COL6A5;COL9A2
344	SUMOylation Of SUMOylation Proteins R-HSA-4085377	20/34	0.0282077	0.14652	2.04601	7.3005	NUP214;RANBP2;NUP205;SEC13;NUP107;UBE2I;NUP188;NUP160;TOPORS;NUP93;POM121C;SUMO1;NUP42;SUMO2;TPR;NUP43;NUP88;NUP54;NUP58;NUP37
345	Collagen Formation R-HSA-1474290	46/89	0.0283463	0.14652	1.53303	5.46257	COL13A1;PCOLCE2;ITGB4;COL11A1;LAMA4;COL11A2;LOXL3;LOXL4;PLOD3;PLOD2;PLOD1;CTSS;LOXL1;LOXL2;ADAMTS14;MMP28;SERPINH1;CTSB;COL28A1;DST;COL24A1;LAMB3;COL25A1;COL23A1;P3H2;P3H1;PCOLCE;BMP1;LOX;COL5A1;P4HA1;COL4A4;COL6A2;COL5A3;COL6A1;PXDN;COL8A2;COL20A1;COL9A1;COL21A1;COL4A5;TLL2;ITGA6;COL9A3;COL6A5;COL9A2
346	APC/C:Cdc20 Mediated Degradation Of Cyclin B R-HSA-174048	15/24	0.0283713	0.14652	2.38665	8.50214	ANAPC15;ANAPC16;ANAPC7;UBE2E1;ANAPC10;ANAPC11;CDC20;CCNB1;CDC23;UBE2S;CDK1;ANAPC4;UBA52;ANAPC1;ANAPC2
347	Basigin Interactions R-HSA-210991	15/24	0.0283713	0.14652	2.38665	8.50214	PPIL2;ITGA3;MMP1;CAV1;SLC3A2;ATP1B3;ATP1B2;ATP1B1;L1CAM;SLC7A5;MAG;SLC7A6;SLC7A7;BSG;ITGA6
348	N-glycan Trimming And Elongation In cis-Golgi R-HSA-964739	2024-04-04	0.0286351	0.14652	Infinity	Infinity	MAN1A2;MAN1C1;MAN1A1;MANEA
349	rRNA Modification In Nucleus And Cytosol R-HSA-6790901	32/59	0.0286359	0.14652	1.69794	6.03292	UTP25;DDX49;DDX47;SPPL2A;NOP2;TSR3;FCF1;NAT10;THUMPD1;WDR43;NOL6;FBL;PDCD11;DHX37;RRP36;UTP20;BUD23;DCAF13;NOP56;WDR36;NOP14;NOP58;UTP6;UTP11;DIMT1;KRR1;PNO1;RPS6;IMP4;DDX52;NHP2;MPHOSPH10
350	APC-Cdc20 Mediated Degradation Of Nek2A R-HSA-179409	16/26	0.02867	0.14652	2.29125	8.13831	ANAPC15;ANAPC16;ANAPC7;UBE2E1;BUB1B;ANAPC10;ANAPC11;CDC20;CDC23;UBE2S;ANAPC4;NEK2;UBA52;ANAPC1;ANAPC2;MAD2L1
351	FGFR2 Alternative Splicing R-HSA-6803529	16/26	0.02867	0.14652	2.29125	8.13831	TIA1;RBFOX2;GTF2F2;TIAL1;PTBP1;HNRNPM;POLR2A;ESRP2;POLR2C;HNRNPF;POLR2D;POLR2E;POLR2F;POLR2H;POLR2K;POLR2L
352	Glutathione Conjugation R-HSA-156590	18/30	0.0287029	0.14652	2.14818	7.62766	GGT5;GSTM4;GSTK1;GSTM3;PRNP;GGT7;GSTM2;GGT6;GSTO2;MGST1;AKR1A1;OPLAH;GGCT;GSTZ1;GCLC;ESD;CHAC1;GCLM
353	HS-GAG Biosynthesis R-HSA-2022928	17/28	0.0287676	0.14652	2.21321	7.85359	HS3ST3B1;HS3ST3A1;SDC4;GLCE;SDC3;SLC35D2;HSPG2;HS3ST1;HS2ST1;HS6ST3;NDST2;EXT1;NDST1;GPC1;NDST4;SDC1;GPC4
354	Recycling Pathway Of L1 R-HSA-437239	17/28	0.0287676	0.14652	2.21321	7.85359	SRC;CLTC;RDX;CLTA;AP2A1;L1CAM;DNM1;DNM3;RPS6KA3;RPS6KA6;KIF4B;DPYSL2;RPS6KA1;AP2S1;NUMB;MAPK1;SH3GL2
[truncated: 1,449 more rows]

## Sheet: Sheet 5
S5 : Significant functional pathways of severe dengue patients using reactome pathway database with broad categories
Broad term	Term	Overlap	P-value	Adjusted P-value	Odds Ratio	Combined Score	Genes
[truncated: 150 more rows]

## Sheet: Sheet 6
S5 File.Significant and biologically important pathways of severe dengue patients using reactome pathway database
[truncated: 17 more rows]
