# Supplementary material for: Functional dynamics between resident transcriptionally active microbes (TAMs) and host genes underlie Dengue severity
Source: PLoS Negl Trop Dis. 2025 Dec 19;19(12):e0013836. doi: 10.1371/journal.pntd.0013836 (PMC12716792; doi:10.1371/journal.pntd.0013836)
Supplement: S6 File — (XLSX) [file pntd.0013836.s009.xlsx]

## Sheet: Mild
S6: Stability selection of host genes and microbes using LASSO for mild								S6: Biologically important host genes and microbes selection
Genes	taxa.selected	r.sqr	pval	ci.lower	ci.upper	stability_selected		Genes	taxa	r.sqr	pval	ci.lower	ci.upper	sigma
NDUFAF5	Actinoplanes-sp.-N902-109	0.54543	0.000313224	0.152854	0.517286	yes		DCTPP1	Aeromonas-veronii	0.902113	4.4e-05	0.13588	0.386455	0.285786
ZNF724	Actinoplanes-sp.-N902-109	0.985103	0.000519341	-0.285545	-0.0794299	yes		EIF2B1	Streptomyces-clavuligerus	0.759024	2.94e-05	0.329925	0.913061	0.540375
ZNF446	Aeromonas-veronii	0.750096	0.00197188	0.106275	0.473485	yes		EIF4EBP1	Campylobacter-ureolyticus	0.621822	0.000554693	0.220863	0.80079	0.452463
PCK2	Aeromonas-veronii	0.630761	0.00551841	0.0793103	0.460706	yes		FBXL13	Streptomyces-griseus	0.491214	0.000899615	-1.37232	-0.353523	0.72057
GGT7	Aeromonas-veronii	0.675612	3.55e-06	0.215902	0.532131	yes		LAMTOR1	Streptomyces-clavuligerus	0.792939	0.0041019	0.161934	0.859289	0.646219
HS3ST3A1	Aeromonas-veronii	0.914107	0.0129101	0.0469365	0.396541	yes		MRPL34	Magnetospirillum-magneticum	0.984569	0.00577548	-0.154669	-0.0262236	0.167485
ZNF208	Aeromonas-veronii	0.682526	0.000212495	0.153396	0.498236	yes		MRPL41	Streptomyces-clavuligerus	0.63273	1.57e-06	0.348606	0.829457	0.453282
ZNF680	Aeromonas-veronii	0.924731	0.00785442	0.0455487	0.301238	yes		MRPS15	Neisseria-gonorrhoeae	0.9317	3.39e-05	0.0999646	0.279267	0.256148
DCTPP1	Aeromonas-veronii	0.902113	4.4e-05	0.13588	0.386455	yes		OAZ1	Campylobacter-ureolyticus	0.842012	6.09e-05	0.300741	0.875999	0.44882
ZNF676	Aeromonas-veronii	0.925749	2.78e-06	0.145348	0.354336	yes		PRMT3	Magnetospirillum-magneticum	0.921502	0.472018	-0.135671	0.0628313	0.260761
ZNF726	Aeromonas-veronii	0.504026	0.000172483	0.204118	0.649555	yes		SMURF2	Pandoraea-apista	0.607915	0.000397035	-0.554611	-0.159476	0.514597
TBCE	Aeromonas-veronii	0.746944	0.000791364	0.165261	0.629365	yes		SUV39H1	Salmonella-enterica	0.946058	0.0333773	0.00970963	0.236871	0.252426
CBX3	Alcaligenes-faecalis	0.612049	0.697488	-0.268453	0.179593	yes		TNFRSF10C	Campylobacter-ureolyticus	0.580725	0.00095793	0.463056	1.81498	1.05478
TSNAX	Bacillus-sp.-FJAT-18017	0.724677	6.02e-05	0.22672	0.659771	yes		ZNF441	Streptomyces-griseus	0.609208	0.00598019	-0.816991	-0.136876	0.486208
TBXAS1	Bradyrhizobium-erythrophlei	0.616885	0.0527322	-0.437601	0.00256652	yes		ZNF460	Neisseria-gonorrhoeae	0.573057	7.02e-06	0.304023	0.774468	0.678533
NLRC4	Bradyrhizobium-erythrophlei	0.909576	1.54e-05	-0.36568	-0.137552	yes		ZNF676	Aeromonas-veronii	0.925749	2.78e-06	0.145348	0.354336	0.238357
FBXL4	Bradyrhizobium-erythrophlei	0.758127	0.00472265	-0.318023	-0.0575129	yes
EXOC8	Bradyrhizobium-erythrophlei	0.545795	0.00373764	-0.51837	-0.100222	yes
UCHL3	Bradyrhizobium-erythrophlei	0.622074	0.000924998	-0.32778	-0.0840802	yes
POLR3GL	Bradyrhizobium-erythrophlei	0.743053	0.0015452	-0.310867	-0.0731434	yes
MTIF3	Bradyrhizobium-erythrophlei	0.659162	0.0098287	-0.232837	-0.0318788	yes
IQGAP1	Bradyrhizobium-erythrophlei	0.640856	0.0121696	-0.356539	-0.0436759	yes
UQCRC2	Bradyrhizobium-erythrophlei	0.62442	0.00121225	-0.546383	-0.13418	yes
ZNF274	Bradyrhizobium-erythrophlei	0.99698	0.602019	-0.362373	0.210062	yes
SVBP	Bradyrhizobium-erythrophlei	0.544401	0.0332163	-0.352285	-0.0146012	yes
TRAPPC6B	Bradyrhizobium-erythrophlei	0.483252	0.000187761	-0.432721	-0.13487	yes
NDUFB1	Bradyrhizobium-erythrophlei	0.600233	0.0232135	-0.335062	-0.0245513	yes
RPE	Bradyrhizobium-erythrophlei	0.90623	0.00146792	-0.195977	-0.0465453	yes
STAG2	Burkholderia-diffusa	0.859798	3.71e-09	0.572528	1.14263	yes
TECTB	Burkholderia-diffusa	0.93708	9.13e-17	0.686107	1.10927	yes
NOTCH2	Burkholderia-diffusa	0.815087	0.0289082	-0.607127	-0.0329253	yes
PCTP	Burkholderia-diffusa	0.644976	0.000113498	-1.32794	-0.433493	yes
SURF1	Burkholderia-diffusa	0.62082	1.48e-05	-1.10569	-0.416799	yes
INO80B	Burkholderia-multivorans	0.736132	0.0222478	-0.772076	-0.0593042	yes
CCNT1	Burkholderia-multivorans	0.627137	0.00365825	-0.973878	-0.189376	yes
RSL24D1	Burkholderia-multivorans	0.371806	0.00233159	-1.41213	-0.306001	yes
ATP5PO	Burkholderia-multivorans	0.519258	0.00487995	-1.28938	-0.230852	yes
COQ10A	Burkholderia-oklahomensis	0.607056	0.0081845	-0.677563	-0.100715	yes
SETD1B	Burkholderia-sp.-BDU6	0.635333	0.000322652	0.322568	1.09525	yes
PDK4	Bwamba-orthobunyavirus	0.903948	0.00186709	0.107103	0.471976	yes
ZNF354A	Bwamba-orthobunyavirus	0.841186	0.0600782	-0.00491142	0.236514	yes
OAZ1	Campylobacter-ureolyticus	0.842012	6.09e-05	0.300741	0.875999	yes
GLB1	Campylobacter-ureolyticus	0.589723	0.00856602	0.169649	1.16377	yes
TNFRSF10C	Campylobacter-ureolyticus	0.580725	0.00095793	0.463056	1.81498	yes
EIF4EBP1	Campylobacter-ureolyticus	0.621822	0.000554693	0.220863	0.80079	yes
MRPL53	Campylobacter-ureolyticus	0.743312	0.000439242	0.209107	0.736117	yes
GNG10	Campylobacter-ureolyticus	0.576844	0.000454582	0.48376	1.71017	yes
SCO2	Campylobacter-ureolyticus	0.641757	0.00431062	0.29263	1.57498	yes
SEC61G	Celeribacter-marinus	0.573674	0.746094	-0.252123	0.180631	yes
ZFP69B	Celeribacter-marinus	0.740794	0.00163158	0.0622091	0.267088	yes
NDUFAF4	Comamonas-aquatica	0.5337	0.000827517	0.080542	0.308752	yes
DCTPP1	Comamonas-aquatica	0.902113	7.17e-06	0.0783704	0.199866	yes
ACAD8	Croceicoccus-naphthovorans	0.587414	8.93e-05	0.237395	0.712631	yes
ZNF606	Croceicoccus-naphthovorans	0.656401	4.63e-06	0.250084	0.624095	yes
NUP37	Dokdonia-sp.-Dokd-P16	0.815226	0.00101091	0.10729	0.424102	yes
LYVE1	Dokdonia-sp.-Dokd-P16	0.410487	0.00449846	0.096024	0.523299	yes
ZNF41	Dokdonia-sp.-Dokd-P16	0.601793	0.00307193	0.128691	0.632907	yes
PSTK	Dokdonia-sp.-Dokd-P16	0.907245	1.69e-06	0.251605	0.600491	yes
PCTP	Flavobacteriaceae-bacterium-MAR_2010_188	0.644976	0.0462416	0.0054254	0.645671	yes
DDO	Flavobacteriaceae-bacterium-MAR_2010_188	0.389461	0.00300539	0.0969274	0.474152	yes
PSMB3	Flavobacteriaceae-bacterium-MAR_2010_188	0.502855	0.0172865	0.0712121	0.734909	yes
MTMR10	Halomonas-sp.-N3-2A	0.46807	0.00539801	-1.15404	-0.200111	yes
UQCRC1	Helicobacter-cinaedi	0.706091	0.000642328	0.170259	0.629549	yes
OAT	Helicobacter-cinaedi	0.582717	0.00149149	0.191655	0.809292	yes
MGST2	Helicobacter-cinaedi	0.981094	0.16899	-0.015178	0.0866113	yes
TTLL8	Helicobacter-cinaedi	0.987244	6.13e-05	-0.286479	-0.0982995	yes
BABAM2	Helicobacter-cinaedi	0.531173	0.00106535	0.138866	0.553538	yes
RNF103	Helicobacter-cinaedi	0.822231	0.000367112	0.164629	0.567285	yes
MRPL20	Helicobacter-cinaedi	0.875481	1.34e-05	0.147642	0.389443	yes
UQCRC1	Hymenobacter-sp.-DG25A	0.706091	0.0203677	0.034222	0.40733	yes
NEDD4L	Hymenobacter-sp.-DG25A	0.72894	0.000433548	-0.564073	-0.16049	yes
PGK1	Hymenobacter-sp.-DG25A	0.941884	0.0344018	0.00988161	0.259197	yes
BPNT2	Hymenobacter-sp.-DG25A	0.620828	0.000487486	0.186648	0.665608	yes
UROD	Hymenobacter-sp.-DG25A	0.457048	0.966371	-0.169092	0.176526	yes
ECHS1	Hymenobacter-sp.-DG25A	0.826524	1.63e-06	0.158164	0.376851	yes
SELENOS	Hymenobacter-sp.-DG25A	0.651115	0.00671747	0.0740217	0.460607	yes
ATP5PF	Hymenobacter-sp.-DG25A	0.982935	0.0501928	-0.116864	4.91e-05	yes
MELTF	Hymenobacter-sp.-DG25A	0.829185	0.00021847	-0.62103	-0.190667	yes
NDUFS4	Hymenobacter-sp.-DG25A	0.588114	0.000831541	0.111937	0.429411	yes
FBP1	Hymenobacter-sp.-DG25A	0.796867	1.29e-05	0.279607	0.735809	yes
TOMM20	Hymenobacter-sp.-DG25A	0.703389	0.0227855	0.0385676	0.515412	yes
ZNF302	Hyphomonas-neptunium	0.889833	2.95e-05	-0.46815	-0.169155	yes
AZIN1	Hyphomonas-neptunium	0.59095	3.14e-06	0.178627	0.437794	yes
ZNF30	Hyphomonas-neptunium	0.708011	0.0915943	-0.141471	0.0105867	yes
ENPP3	Hyposoter-fugitivus-ichnovirus	0.612684	0.0111992	0.0501403	0.391097	yes
ZNF611	Kitasatospora-sp.-MMS16-BH015	0.769396	4.62e-06	0.375065	0.935926	yes
FUCA2	Kutzneria-albida	0.529875	0.00402547	-0.989883	-0.187531	yes
NFYA	Kutzneria-albida	0.984371	0.804463	-0.129215	0.166578	yes
PYGL	Kutzneria-albida	0.812455	0.195579	-0.564024	0.115382	yes
PPM1A	Kutzneria-albida	0.63536	0.00556845	-0.92938	-0.159515	yes
ST3GAL4	Kutzneria-albida	0.463281	0.00319352	-0.971415	-0.195632	yes
PIWIL4	Kutzneria-albida	0.572275	0.00940844	-1.00644	-0.140665	yes
SURF1	Kutzneria-albida	0.62082	0.00125057	-0.656591	-0.160396	yes
ALDH1A1	Kutzneria-albida	0.779007	0.00949592	-0.597495	-0.0831497	yes
PRKCB	Kutzneria-albida	0.714736	0.00110617	-0.624045	-0.155601	yes
ATP5MF	Kutzneria-albida	0.689949	0.00647461	-0.576655	-0.0939309	yes
NR1H2	Lactobacillus-paracollinoides	0.483265	0.000574865	0.271208	0.98796	yes
HPRT1	Leptolyngbya-sp.-O-77	0.782529	0.0031651	0.0414731	0.205477	yes
TSTD1	Leptolyngbya-sp.-O-77	0.760154	0.00632141	0.038259	0.232861	yes
MTIF2	Magnetospirillum-magneticum	0.564094	0.0737928	-0.407969	0.0187303	yes
MRPL34	Magnetospirillum-magneticum	0.984569	0.00577548	-0.154669	-0.0262236	yes
PRMT3	Magnetospirillum-magneticum	0.921502	0.472018	-0.135671	0.0628313	yes
SNRPF	Microcystis-aeruginosa	0.709248	0.00797746	0.0641337	0.426873	yes
ZNF761	Microcystis-aeruginosa	0.587676	0.0118875	0.0691874	0.557412	yes
UROD	Micromonospora-echinofusca	0.457048	0.000315779	-1.09636	-0.323672	yes
DMTF1	Micromonospora-echinofusca	0.580692	0.00293096	-1.07001	-0.220063	yes
GALNT10	Micromonospora-echinofusca	0.517128	0.00153401	0.282784	1.20025	yes
SPRN	Micromonospora-echinofusca	0.4413	0.00573168	0.189799	1.11657	yes
FBXO4	Micromonospora-rifamycinica	0.864023	0.291502	-0.0583636	0.194396	yes
SLC35A1	Mollivirus-sibericum	0.65359	0.000298799	0.17146	0.577232	yes
SLC17A5	Mycobacterium-phage-XFactor	0.855706	2.76e-09	-0.898579	-0.453004	yes
THSD1	Mycobacterium-phage-XFactor	0.982251	7.73e-08	-0.337885	-0.157273	yes
UQCRC2	Mycobacterium-phage-XFactor	0.62442	3.91e-05	-1.16273	-0.412185	yes
ZNF30	Mycobacterium-phage-XFactor	0.708011	0.00511291	-0.383911	-0.0677412	yes
ZNF738	Mycobacterium-phage-XFactor	0.468538	0.00167888	-0.891347	-0.206488	yes
H2BC9	Mycobacterium-phage-XFactor	0.445524	3.88e-05	-1.13726	-0.403376	yes
ECHS1	Natronomonas-pharaonis	0.826524	0.000171641	-0.646627	-0.203293	yes
CYB5B	Neisseria-gonorrhoeae	0.997049	1.33e-56	0.366143	0.469446	yes
PYCR3	Neisseria-gonorrhoeae	0.531721	0.000615814	0.0906399	0.333235	yes
MRPS15	Neisseria-gonorrhoeae	0.9317	3.39e-05	0.0999646	0.279267	yes
PRKACB	Neisseria-gonorrhoeae	0.46457	0.000994306	0.152788	0.60237	yes
GTF2A1	Neisseria-gonorrhoeae	0.553032	0.000561012	0.20028	0.72724	yes
ZNF558	Neisseria-gonorrhoeae	0.502126	0.00017654	0.182883	0.583278	yes
ZNF124	Neisseria-gonorrhoeae	0.470105	0.000943394	0.181221	0.708626	yes
ZNF460	Neisseria-gonorrhoeae	0.573057	7.02e-06	0.304023	0.774468	yes
POC1B-GALNT4	Neisseria-gonorrhoeae	0.437985	6.05e-05	-0.767926	-0.26378	yes
COQ3	Nonomuraea-sp.-ATCC-55076	0.427621	0.00437611	-0.438269	-0.0810748	yes
HDAC3	Nonomuraea-sp.-ATCC-55076	0.673377	0.000508845	-1.29791	-0.361983	yes
KLHL42	Paenibacillus-polymyxa	0.32053	0.00758158	0.0771623	0.503061	yes
CYB5B	Paenibacillus-polymyxa	0.997049	1.66e-11	0.131214	0.238973	yes
FITM1	Paenibacillus-polymyxa	0.984539	2.99e-13	0.137254	0.238105	yes
ADORA2B	Paenibacillus-polymyxa	0.734877	0.00653562	0.0490586	0.302206	yes
SMURF2	Pandoraea-apista	0.607915	0.000397035	-0.554611	-0.159476	yes
FBP1	Pseudoalteromonas-sp.-1_2015MBL_MicDiv	0.796867	0.885823	-0.292668	0.252712	yes
SUV39H1	Salmonella-enterica	0.946058	0.0333773	0.00970963	0.236871	yes
COG2	Salmonella-enterica	0.620572	0.00032252	0.226459	0.768884	yes
TRAPPC9	Salmonella-enterica	0.517385	0.0100484	0.0871507	0.643367	yes
ZNF398	Salmonella-enterica	0.479636	0.00200186	0.198054	0.885098	yes
INO80D	Shinella-sp.-HZN7	0.682881	5.31e-07	0.240124	0.548235	yes
MUC5B	Shinella-sp.-HZN7	0.82055	0.000155623	-0.521472	-0.165468	yes
FUOM	Shinella-sp.-HZN7	0.909973	4.63e-12	0.141905	0.254132	yes
FEM1B	Shinella-sp.-HZN7	0.871061	0.000214001	0.118708	0.385843	yes
ASAH1	Sphingopyxis-alaskensis	0.726733	0.000332387	-1.41875	-0.416447	yes
GALNT3	Sphingopyxis-alaskensis	0.777586	0.00283596	-0.79612	-0.165024	yes
GSTO1	Sphingopyxis-alaskensis	0.542822	0.000112114	-1.41655	-0.462912	yes
ZKSCAN5	Sphingopyxis-alaskensis	0.684237	0.000113488	-1.05528	-0.344489	yes
SLC25A1	Staphylococcus-simulans	0.955337	0.231642	-0.0589314	0.243503	yes
DGUOK	Streptomyces-anulatus	0.539988	0.000345162	-0.892955	-0.260989	yes
NDUFAB1	Streptomyces-clavuligerus	0.877374	0.00414507	0.0744956	0.396476	yes
HSD17B10	Streptomyces-clavuligerus	0.493626	0.000802265	0.231306	0.882652	yes
MRPS34	Streptomyces-clavuligerus	0.78238	0.001589	0.126802	0.54172	yes
PRPS2	Streptomyces-clavuligerus	0.537797	0.00275122	0.161612	0.774121	yes
EIF2B1	Streptomyces-clavuligerus	0.759024	2.94e-05	0.329925	0.913061	yes
NDUFA9	Streptomyces-clavuligerus	0.737832	2.57e-05	0.506355	1.38918	yes
ZNF614	Streptomyces-clavuligerus	0.664557	2.68e-05	0.278595	0.766406	yes
ALAD	Streptomyces-clavuligerus	0.45484	1.96e-05	0.380516	1.02647	yes
LAMTOR1	Streptomyces-clavuligerus	0.792939	0.0041019	0.161934	0.859289	yes
ZNF354A	Streptomyces-clavuligerus	0.841186	0.00187467	0.100115	0.441538	yes
MRPL41	Streptomyces-clavuligerus	0.63273	1.57e-06	0.348606	0.829457	yes
TSTD1	Streptomyces-clavuligerus	0.760154	1.42e-07	0.316607	0.692421	yes
NUDT3	Streptomyces-clavuligerus	0.988527	0.000412137	0.170967	0.597227	yes
ALAS1	Streptomyces-collinus	0.846715	5.97e-05	-0.981484	-0.337462	yes
FAR1	Streptomyces-collinus	0.521414	0.00196156	-1.56052	-0.350635	yes
PUM2	Streptomyces-dengpaensis	0.59985	0.000883451	-0.756388	-0.19539	yes
EXOC5	Streptomyces-dengpaensis	0.657878	0.00027532	-1.10015	-0.329708	yes
CA2	Streptomyces-dengpaensis	0.453025	0.262144	-0.841745	0.229095	yes
GBE1	Streptomyces-dengpaensis	0.93612	2.23e-05	-0.88568	-0.325762	yes
FBXO4	Streptomyces-dengpaensis	0.864023	0.526581	-0.101195	0.197794	yes
RYBP	Streptomyces-dengpaensis	0.559404	0.00578006	-1.21101	-0.205267	yes
GTF2A1	Streptomyces-dengpaensis	0.553032	0.00454881	-1.12395	-0.205563	yes
ISCA2	Streptomyces-dengpaensis	0.594245	0.00715711	-0.684483	-0.107394	yes
CDC26	Streptomyces-dengpaensis	0.992547	3.76e-26	-0.745591	-0.51249	yes
ZNF721	Streptomyces-dengpaensis	0.427245	0.00895883	-0.958375	-0.136971	yes
RXRA	Streptomyces-dengpaensis	0.471893	0.0314121	-1.29638	-0.0604871	yes
ZNF254	Streptomyces-dengpaensis	0.450811	0.00285972	-0.958856	-0.198365	yes
UBE2W	Streptomyces-griseus	0.996185	0.323609	-1.05164	0.347175	yes
FBXL4	Streptomyces-griseus	0.758127	0.0514698	-0.634573	0.00201735	yes
RARS1	Streptomyces-griseus	0.651755	0.00915469	-1.07267	-0.151816	yes
GALNT3	Streptomyces-griseus	0.777586	0.00321389	-0.920944	-0.185173	yes
FBXL13	Streptomyces-griseus	0.491214	0.000899615	-1.37232	-0.353523	yes
ZNF441	Streptomyces-griseus	0.609208	0.00598019	-0.816991	-0.136876	yes
PFKFB2	Streptomyces-lavendulae	0.479487	0.00672314	-1.80111	-0.289357	yes
MAGT1	Streptomyces-roseochromogenus	0.634088	0.00139607	-1.45552	-0.348815	yes
INO80D	Streptomyces-roseochromogenus	0.682881	5.05e-05	-1.57595	-0.548609	yes
INO80B	Streptomyces-roseochromogenus	0.736132	0.0630299	-0.762726	0.0201686	yes
COQ10B	Streptomyces-roseochromogenus	0.362709	0.00460711	-1.43989	-0.262348	yes
CBX3	Streptomyces-roseochromogenus	0.612049	0.00048743	-1.3433	-0.37669	yes
SNRPB	Streptomyces-roseochromogenus	0.507282	0.00172636	-1.54482	-0.355966	yes
COG2	Streptomyces-roseochromogenus	0.620572	0.00190339	-1.16668	-0.263735	yes
DEGS1	Streptomyces-roseochromogenus	0.495184	0.0011888	-1.28395	-0.31635	yes
TNFAIP8L2	Streptomyces-roseochromogenus	0.806381	0.000351936	-0.777465	-0.226728	yes
RRM1	Streptomyces-roseochromogenus	0.561567	0.00292129	0.25588	1.24318	yes
FEM1B	Streptomyces-roseochromogenus	0.871061	0.000331239	-1.25162	-0.367532	yes
ATP6AP2	Streptomyces-roseochromogenus	0.794495	0.00254416	-1.16469	-0.247555	yes
RAB40C	Streptomyces-roseochromogenus	0.757949	0.00148122	0.243086	1.02518	yes
SGMS1	Streptomyces-roseochromogenus	0.444571	0.000413116	-1.47854	-0.423137	yes
PSMB8	Streptomyces-roseochromogenus	0.409412	0.000296754	-1.87949	-0.558702	yes
ARSD	Streptomyces-sp.-3214.6	0.729734	0.00118171	-0.703525	-0.173513	yes
HEXB	Streptomyces-sp.-3214.6	0.514183	0.0420631	-0.92498	-0.0168952	yes
GGT1	Streptomyces-sp.-3214.6	0.532005	0.0152244	-1.05064	-0.11185	yes
USP42	Streptomyces-sp.-3214.6	0.653981	2.18e-05	0.205599	0.558271	yes
ZNF557	Streptomyces-sp.-3214.6	0.523923	0.0200487	-0.735234	-0.062703	yes
MRPL24	Streptomyces-sp.-3214.6	0.652726	0.0371798	-0.396324	-0.0121355	yes
ZNF77	Streptomyces-sp.-3214.6	0.839724	0.00324323	-0.521899	-0.104699	yes
ZNF529	Streptomyces-sp.-3214.6	0.72388	0.00134805	-0.647197	-0.156062	yes
ST20-MTHFS	Streptomyces-sp.-3214.6	0.966596	6.89e-05	-0.500897	-0.170351	yes
MANBA	Streptomyces-sp.-MOE7	0.321471	0.000482741	-1.0863	-0.304991	yes
COMMD10	Streptomyces-sp.-SM18	0.784412	0.000717622	-0.341128	-0.090844	yes
RNF103	Streptomyces-sp.-TN58	0.822231	0.00248308	-0.878155	-0.187672	yes
HMMR	Streptomyces-xiamenensis	0.589434	0.0208603	-0.475922	-0.0390657	yes
N6AMT1	Streptomyces-xiamenensis	0.513952	0.050061	-0.592428	7.88e-05	yes
LYRM4	Streptomyces-xiamenensis	0.534829	0.000265373	-0.658271	-0.198058	yes
MGST2	Thermaerobacter-marianensis	0.981094	3.35e-17	-0.402631	-0.250782	yes
PCK2	Thermaerobacter-marianensis	0.630761	0.00561546	-0.584851	-0.100101	yes
GGT7	Thermaerobacter-marianensis	0.675612	0.00139575	-0.528611	-0.126687	yes
NPL	Thermaerobacter-marianensis	0.506468	0.020549	-0.82173	-0.0684507	yes
TSFM	Xylella-fastidiosa	0.505261	0.000785383	0.163854	0.623317	yes
MRPS26	Xylella-fastidiosa	0.81595	0.00105339	0.0790666	0.314598	yes
ANAPC11	Xylella-fastidiosa	0.96412	0.000234823	0.0891492	0.292523	yes
B3GAT3	Xylella-fastidiosa	0.751253	0.000208472	0.199404	0.646428	yes
GNGT2	Xylella-fastidiosa	0.640719	0.00717895	0.0789686	0.503906	yes
H2BC13	Xylella-fastidiosa	0.510849	0.00225466	0.100737	0.461527	yes
TTLL8	Yersinia-pestis	0.987244	1.63e-21	-0.265941	-0.175183	yes

## Sheet: Severe
S6 File. Stability selection of host genes and microbes using LASSO for severe
Genes	taxa.selected	r.sqr	pval	ci.lower	ci.upper	stability_selected
PPME1	Acetobacter-ghanensis	0.594993	0.000286894	-1.203	-0.358928	yes
INTS12	Achromobacter-sp.-B7	0.99901	0.516874	-1.15715	0.582	yes
TIMP2	Bacillus-licheniformis	0.674144	4.50355e-11	0.700959	1.29486	yes
NLRC4	Candidatus-Blochmannia-vafer	0.999079	0.8029	-0.883108	0.683593	yes
RHOB	Candidatus-Blochmannia-vafer	0.778718	6.71068e-05	-1.45826	-0.496941	yes
FGF13	Caulobacter-vibrioides	0.991542	0.166752	-0.0602624	0.348962	yes
DBN1	Chrysanthemum-stem-necrosis-orthotospovirus	0.744521	4.32978e-05	-1.5049	-0.529696	yes
CERK	Clostridium-cochlearium	0.999011	0.51403	-1.21281	0.606923	yes
PIK3R1	Corynebacterium-uterequi	0.559291	2.47109e-07	-2.07178	-0.931133	yes
TLR4	Escherichia-albertii	0.872269	0.000765759	0.748263	2.83603	yes
TOMM22	Lactobacillus-agilis	0.992553	0.490791	-0.385664	0.803856	yes
TOP1	Lactobacillus-backii	0.798417	8.19514e-08	-1.22952	-0.571348	yes
CCND2	Lactobacillus-pentosus	0.501905	1.9302e-05	-0.983382	-0.364912	yes
NUP88	Lactobacillus-reuteri	0.576205	5.51194e-06	0.5533	1.39255	yes
NDUFB6	Planococcus-plakortidis	0.999033	0.610534	-1.7572	1.03232	yes
LSM4	Vibrio-campbellii	0.90808	3.32142e-08	-1.0244	-0.487813	yes
