# Supplementary material for: Functional dynamics between resident transcriptionally active microbes (TAMs) and host genes underlie Dengue severity
Source: PLoS Negl Trop Dis. 2025 Dec 19;19(12):e0013836. doi: 10.1371/journal.pntd.0013836 (PMC12716792; doi:10.1371/journal.pntd.0013836)
Supplement: S7 File — (XLSX) [file pntd.0013836.s010.xlsx]

## Sheet: Sheet1
domain	phylum	class	order	family	genus	species	IGIB113000849750	IGIB113002097879	IGIB113002156413	IGIB113002190929	IGIB113002224539	IGIB113002257842	IGIB113002277314	IGIB113002278963	IGIB113002297804	IGIB113002298284	IGIB113002299733	IGIB113002300009	IGIB113002300283	IGIB113002307585	IGIB113002308435	IGIB113002311298	IGIB113002311561	IGIB113002313519	IGIB113002314270	IGIB113002317760	IGIB113002320529	IGIB113002340442	IGIB113002348939	IGIB113002353774	IGIB113002354	IGIB113002356641	IGIB113002358285	IGIB113002364921	IGIB113002365687	IGIB113002365734	IGIB113002368720	IGIB113002372457	IGIB113002374106	IGIB113002374331	IGIB113002376445	IGIB113002385384	IGIB113002385680	IGIB113002385876	IGIB113002390340	IGIB113002393366	IGIB113002393520	IGIB113002393843	IGIB113002394123
Archaea	Crenarchaeota	Thermoprotei	Sulfolobales	Sulfolobaceae	Acidianus	Acidianus brierleyi	0.982298	1.49392	1.21403	0	0.866887	0	0	0	0.740833	1.2448	1.25926	0.759992	0.778467	0.434621	0.826514	0	0.52621	1.1496	0	0.462053	0.731999	0.518561	0.53731	0.541184	0	0.544075	0.53449	0.384326	0.410167	1.66698	1.22129	0	0.63743	0	0	0.4778	0.699574	0.542626	0.888637	0.706739	0	0	0.497599
Archaea	Crenarchaeota	Thermoprotei	Sulfolobales	Sulfolobaceae	Acidianus	Acidianus hospitalis	1.97336	1.89716	1.67795	2.06303	0.866887	0.132829	1.21114	0	0.740833	2.06913	1.25926	2.85625	1.94906	1.36849	2.73803	0	1.21439	0.85786	1.18208	2.2555	0	2.15711	1.23499	1.49604	1.92792	2.07265	1.69695	0.687509	2.30628	0.446343	0.736197	2.02176	1.41504	2.02118	1.91558	0.4778	1.92908	0.542626	1.18722	1.81903	1.7706	0.74435	2.23473
Archaea	Crenarchaeota	Thermoprotei	Sulfolobales	Sulfolobaceae	Acidianus	Acidianus sulfidivorans	2.55534	2.47023	1.67795	1.18362	2.10262	0.132829	0.908281	0.699401	1.5914	1.2448	2.16489	1.62314	0	1.63661	2.12147	0	1.46496	1.78117	1.18208	2.2555	1.86543	0.518561	0.927917	1.71186	0.553369	1.24748	2.7718	1.90583	1.40283	1.66698	0.736197	2.02176	1.68806	1.75674	1.91558	0.836116	1.67088	0.936019	1.43448	2.59858	1.7706	2.82313	1.79542
Archaea	Crenarchaeota	Thermoprotei	Acidilobales	Acidilobaceae	Acidilobus	Acidilobus saccharovorans	0	0	0	0	0	0	0	0	0.740833	0	0	0	0	0	0	0	0	0.491775	0	0	0.731999	0	0	0	0	0	0	0	0	0.446343	0	0	0.63743	0	0	0	0	0	0	0	0	0	0
Archaea	Crenarchaeota	Thermoprotei	Acidilobales	Acidilobaceae	Acidilobus	Acidilobus sp. 7A	0	0	0	0	0	0	0	0	0	0	0	0	0	0	0	0	0	0	0	0.462053	0.731999	0	0.537309	0	0	0	0.53449	0	0	0	0	0	0	0	0	0	0	0	0	0	0	0	0
Archaea	Euryarchaeota	NA	NA	NA	Aciduliprofundum	Aciduliprofundum boonei	0	0	0.526016	1.82493	0	1.55032	0	1.5218	0.740833	0.542626	0	0	2.19426	0.768173	0.826514	3.56824	0.910949	0.491775	0	0	3.15886	0	0.537309	0	0.952346	0	0	0	0.729164	4.38833	0	0	0	0	0	2.30047	0.699574	0	0	0.706739	0	0	0
Archaea	Euryarchaeota	NA	NA	NA	Aciduliprofundum	Aciduliprofundum sp. MAR08-339	0	0.540159	0	0	0	0	0.524469	0.699401	0	0	0	0	0	0	0	0	0.52621	0.491775	0	0	0	0	0	0	0.553369	0	0	0	0	0	0	0	0	0	0	0	0	0	0	0	0	0	0
Archaea	Euryarchaeota	Archaeoglobi	Archaeoglobales	Archaeoglobaceae	Archaeoglobus	Archaeoglobus fulgidus	0	0	0	0	0.866887	0	0	0	0	0	0	0	0	0	0.330901	0	0	0	0	0.811473	0	0	0.537309	0	0	0	0	0	0	0	0	0	0	0	0	0	0	0	0	0	0	0	0
Archaea	Euryarchaeota	Archaeoglobi	Archaeoglobales	Archaeoglobaceae	Archaeoglobus	Archaeoglobus profundus	0	0	0.526016	0	0	0	1.21114	0	0	0	0	0	0	0	0	0	0	0	0	0	0	0	0	0	0	0	0	0	0	0	0	0	0.63743	0	0	0	0	0	0	0.706739	0	0	0.497599
Archaea	Euryarchaeota	Archaeoglobi	Archaeoglobales	Archaeoglobaceae	Archaeoglobus	Archaeoglobus sulfaticallidus	0	0	0.910652	0	0	0	0	0	0	0	0	0	0	0	0	0	0	0	1.18208	0	0	0	0.537309	0	0	0	0.53449	0	0.410166	0.446343	0	0	0	0	0.548049	0	0	0	0	1.17902	0	0	0
Archaea	Euryarchaeota	Archaeoglobi	Archaeoglobales	Archaeoglobaceae	Archaeoglobus	Archaeoglobus veneficus	0	0	0	0	0	0	0	0	0.740833	0	0	0	0	0	0	0	0	0	0	0	0	0	0	0.541184	0	0	0	0	0	0	0	0	0	0	0	0.4778	0	0	0	0.706739	0	0	0
Archaea	Crenarchaeota	Thermoprotei	Acidilobales	Caldisphaeraceae	Caldisphaera	Caldisphaera lagunensis	0.722821	0.932262	1.67795	0	0	0.132829	0.524469	0	0.740833	0.542626	0.762871	0.759992	1.28132	0.90988	1.02233	0.785854	0.52621	0.491775	1.82296	1.70709	0.731999	1.44896	1.23499	1.49604	1.26455	0	0.53449	0.384326	0.410167	1.66698	0.736197	0.523315	0.63743	0.748298	0.548049	2.4111	0.953107	0	0.888637	1.17902	0	0	0
Archaea	Crenarchaeota	Thermoprotei	Thermoproteales	Thermoproteaceae	Caldivirga	Caldivirga maquilingensis	0.406214	0.540159	0	0	0	0	0	0	0	0	0	0	0	0	0	0	0	0	0	0	0.731999	0.518561	0	0	0	0	0	0.687509	0	0	0	0	0	0	0	0	0	0	0	0	0	0	0
Archaea	Candidatus Korarchaeota	NA	NA	NA	Candidatus Korarchaeum	Candidatus Korarchaeum cryptofilum	0	0	0	0	0	0.132829	0	0	0	0	0	0	0.778467	0	0	0	0	0	0	0	0	0	0	0	0	0	0.53449	0	0	0	0	0	0	0	0	0	0	0	0	0	0	0	0
Archaea	Candidatus Micrarchaeota	NA	NA	NA	Candidatus Mancarchaeum	Candidatus Mancarchaeum acidiphilum	0.406214	0	0.526016	0.709933	0	0	0	0	0	0	0	0	0	0.233615	0	0	0	0	0	0	1.21529	0	0	0	0	0	0	0	0	0.786733	0	0	0	0.422131	0	0.4778	0	0	0	0	0	0	0.497599
Archaea	Euryarchaeota	Thermoplasmata	Methanomassiliicoccales	Methanomassiliicoccaceae	Methanomassiliicoccus	Candidatus Methanomassiliicoccus intestinalis	0	0	0	0.709933	0	0	0	0	0.740833	0	0	0	0	0	0	0	0	0	0	0.462053	0	0	0	0	0	0.544075	0	0	0	0	0	1.20899	0	0.422131	0	0	0	0	0	1.17902	0	0	0
Archaea	Euryarchaeota	Thermoplasmata	Methanomassiliicoccales	Candidatus Methanomethylophilaceae	Candidatus Methanomethylophilus	Candidatus Methanomethylophilus alvus	0	0.932262	0.526016	0	0.866887	0	0	0	0	0	0	0	0	0	0	0	0	0	0	0.462053	0	0	0	0	0.553369	0	0.53449	0	0	0	0	0	0	0	0.548049	0	0.391781	0	0	0	0	0.74435	0
Archaea	Euryarchaeota	Thermoplasmata	Methanomassiliicoccales	Methanomassiliicoccaceae	Candidatus Methanoplasma	Candidatus Methanoplasma termitum	0	0	0	0	0	0	0	0	0.740833	0	0	0	0	0	0	0	0	0	0	0	0	0	0	0.541184	0	0	0	0	0	0	0	0	0	0	0	0	0	0	0	0	0	0	0
Archaea	Thaumarchaeota	Nitrososphaeria	Candidatus Nitrosocaldales	Candidatus Nitrosocaldaceae	Candidatus Nitrosocaldus	Candidatus Nitrosocaldus islandicus	3.55234	3.45824	3.78225	2.60545	1.79542	1.04324	0	0	3.17851	2.59044	3.22687	3.75303	2.58668	3.0056	3.36187	1.29174	2.43334	2.21896	4.12907	2.81558	2.10591	4.05058	2.05618	3.40033	3.37158	3.69044	3.18138	1.78325	3.56702	2.97985	2.80571	3.40866	3.03953	2.13719	3.22001	1.90625	2.33804	3.20464	3.18405	2.43956	3.04192	2.9546	3.98432
Archaea	Thaumarchaeota	NA	Nitrosopumilales	Nitrosopumilaceae	Candidatus Nitrosomarinus	Candidatus Nitrosomarinus catalina	0.406214	0	0	0	0	0.254452	0.908281	0	0	0	0.762871	0	0	0.434621	0.330901	0.785854	0	1.1496	0.708865	1.32769	0.731999	0.899216	0	0.541184	0.553369	0	0.923614	0	0.410167	0.786733	0	0	0	0	0	1.12291	0.391781	0.542626	0	0.706739	0.567928	0.74435	0
Archaea	Thaumarchaeota	NA	NA	NA	Candidatus Nitrosopelagicus	Candidatus Nitrosopelagicus brevis	0.722821	0.540159	1.21403	0	0	0	0	0	0	0	0	0	0	0	0.330901	0	0.52621	0.491775	1.18208	0.811473	0	0	0	0.541184	0.553369	0	0	0	0	0	0	0	0	0.422131	0	0.4778	0	0	0.511684	0	0.567928	0	0
Archaea	Thaumarchaeota	NA	Nitrosopumilales	Nitrosopumilaceae	Nitrosopumilus	Candidatus Nitrosopumilus sediminis	0	0	0	0.709933	0	0	1.21114	0.699401	0	0	0	0.759992	0	0	1.48779	0	0	0	0	0.811473	0	0.518561	0.537309	0	0	0	0	0.384327	0	0.786733	0	0	1.078	0	0	0	0	0	0	0	0	0	0
Archaea	Thaumarchaeota	NA	NA	NA	Candidatus Nitrosotenuis	Candidatus Nitrosotenuis aquarius	0	0	0.910652	0	0	0	0	0	0.740833	0	0	0.759992	0	0.434621	0	0	0	0	0	0	0	0	0	0	0.553369	0	0	0	0	0	0	0	0	0	0.548049	0.4778	0	0	0.511684	0	0	1.23293	0.497599
Archaea	Thaumarchaeota	NA	NA	NA	Candidatus Nitrosotenuis	Candidatus Nitrosotenuis cloacae	0	0.540159	0	0	0	0	0	0.699401	0	0	0	0	0	0	0	0	0	0.491775	0	0	0	0	0	0	0	0	0	0.384327	0	0	0	0	0	0	0	0.4778	0	0	0	0	0	0	0
Archaea	Euryarchaeota	Thermoplasmata	Thermoplasmatales	Cuniculiplasmataceae	Cuniculiplasma	Cuniculiplasma divulgatum	0	0	0.526016	0	0	0	0	0	0	0.542626	0	0	0	0.611015	0.330901	0	0	0	0	0.462053	0	0	0	0	0	0	0	0	0	0	0	0	0	0	0.548049	0	0	0	0.511684	0	0	0	0
Archaea	Crenarchaeota	Thermoprotei	Desulfurococcales	Desulfurococcaceae	Desulfurococcus	Desulfurococcus amylolyticus	0	0	0	0	0	0	0	0	0.740833	0	0	0	0.778467	0	0	0	0	0.85786	0	0	0	0	0.537309	0	0	0	0	0	0.729164	0	0	0.523315	0	0	0	0.4778	0	0	0	0	0	0	0
Archaea	Crenarchaeota	Thermoprotei	Desulfurococcales	Desulfurococcaceae	Desulfurococcus	Desulfurococcus mucosus	0	0	0	0	0	0	0	0.699401	0	0	0	0	0	0.233616	0	0	0	0	0	0.462053	0	0	0.537309	0	0	0	0	0	0	0	0	0	0	0	0	0	0	0	0	0	0	0	0.497599
Archaea	Euryarchaeota	Archaeoglobi	Archaeoglobales	Archaeoglobaceae	Ferroglobus	Ferroglobus placidus	0	0	0.526016	0.709933	0	2.72107	1.46133	0.699401	0	0.936019	0	0	0	0.768173	1.02233	0.785854	0	0.491775	0.708865	0	0	0.518561	0.927917	0	0	0	0	0	0.729164	0.786733	0	0	1.68806	1.01415	0	1.12291	0	1.2448	0.511684	0	0	0.74435	0
Archaea	Euryarchaeota	Thermoplasmata	Thermoplasmatales	Ferroplasmaceae	Ferroplasma	Ferroplasma acidarmanus	0.722821	0	0	0	0.866887	0	0	0	0	0	0	0.759992	0	0	0	0	0.52621	0	0	1.09255	0	0.899216	0	0	0	0.544075	0	0	0	1.06195	0	0	0	0	0	0	0	0	0.511684	0	0	0	0
Archaea	Euryarchaeota	Thermoplasmata	Thermoplasmatales	Ferroplasmaceae	Ferroplasma	Ferroplasma acidiphilum	0	0	0.910652	0	0	0	0.524469	0	0	0	0	0	0	0	0	0	0.910949	1.39215	0	1.09255	0	0	0	0	0	0	0.53449	0	0.729164	0	0	1.20899	0	0	0.548049	1.5671	0.391781	0	1.6455	1.17902	1.29112	0	0.497599
Archaea	Euryarchaeota	Archaeoglobi	Archaeoglobales	Archaeoglobaceae	Geoglobus	Geoglobus acetivorans	0	0	0	0	0	0	0	0	0	0	0	0	0	0.233616	0	0	0	0	0	0	0	0	0	0	0	0	0	0	0	0	0	0	0	0	0	0	0	0	0	0	0.567928	0	0
Archaea	Euryarchaeota	Archaeoglobi	Archaeoglobales	Archaeoglobaceae	Geoglobus	Geoglobus ahangari	0	0	0	0	0	0	0.524469	0	0	0	0	0	0	0	0	0	0	0	0	0	0	0	0	0	0	0	0	0	0	0	0	0	0.63743	0	0	0	0	0	0	0.706739	0	0	0
Archaea	Euryarchaeota	Halobacteria	Haloferacales	NA	Halalkaliarchaeum	Halalkaliarchaeum desulfuricum	0	0.540159	0	0	0	0	0	0	0	0	0.762871	0	0	0	0.599886	0	0	0	0	0	0	0	0.537309	0	3.43532	0	0	0	0	0	0	0	0	0	0	0	0	0	0	0	0	0	0
Archaea	Euryarchaeota	Halobacteria	Halobacteriales	Halobacteriaceae	Halalkalicoccus	Halalkalicoccus jeotgali	1.39288	1.24025	0.526016	1.82494	0	1.45204	0	0	0	0.542626	0	0.759992	0	0	1.19471	0	1.21439	0.491775	1.18208	0	0	0.518561	0.927917	0.541184	3.6112	0	0	0	0.729164	0	0	0	0	1.01415	0	1.36204	0	0	1.6455	0	0	0	0
Archaea	Euryarchaeota	Halobacteria	Halobacteriales	Halobacteriaceae	Halanaeroarchaeum	Halanaeroarchaeum sulfurireducens	0	0	0.526016	0	0	0	0	1.16842	0	0	0	0	0	0	0	0	0	0	0	0	0	0.899216	0.537309	0	1.26455	0	0	0	0	0	0	0	0	0	0	0	0	0	0	0	0	0	0
Archaea	Euryarchaeota	Halobacteria	Halobacteriales	Haloarculaceae	Haloarcula	Haloarcula hispanica	0	0	0	0	0	0	0	0	0	0	0	0	0	0	0	0.785854	0	0	0	0	0	0	0	0	0	0	0	0	0	0	0	0	0	0.422131	0	0	0	0	0	0	0	0	0
Archaea	Euryarchaeota	Halobacteria	Halobacteriales	Haloarculaceae	Haloarcula	Haloarcula marismortui	0	0.932262	0	0	0	0	0	0	0	0	0	0	0	0	0	0	0	0	0	0.462053	0	1.66112	0	0	0.553369	0.544075	0	0	0	0.446343	0	0	0	0.748298	0	0	1.67088	0	0	0	0	0	0
Archaea	Euryarchaeota	Halobacteria	Halobacteriales	Haloarculaceae	Haloarcula	Haloarcula sp. CBA1115	0	0	0	0	0	0	0	0	0	0	0	0	0	0	0	0	0	0	0	0	0	0	0	0	0	0	0	0	0	1.49206	0	0	0	0	0	0	0	0	0	0	0	0	0
Archaea	Euryarchaeota	Halobacteria	Halobacteriales	Haloarculaceae	Haloarcula	Haloarcula taiwanensis	0	0	0.910652	0	0	0	1.21114	1.80543	0	0	0.762871	0.759992	0	0.233616	0	0	0	0.491775	0.708865	0.462053	0	0	0	0	0.553369	0	0	0	0	0.446343	0	1.85739	0	0	0	0	0	0	0	0	0	0	0
Archaea	Euryarchaeota	Halobacteria	Halobacteriales	Haloarculaceae	NA	Haloarculaceae archaeon HArcel1	0	0	0	0	0	0.567747	0	0	0	0	0	0	0	0	0	0	0.52621	0	0	0	1.57668	0	0.537309	0	0	0	0	0	0	0.446343	0	0	0	0	0	0	0	0	0	0	0	0	0
Archaea	Euryarchaeota	Halobacteria	Halobacteriales	Halobacteriaceae	Halobacterium	Halobacterium hubeiense	0.406214	0	0	1.53962	0	0	0	0	0.740833	0	1.62788	0	0	0.233615	0	0	0	0	1.82296	0	1.57667	0	0	0	0	0	0	0	0	0	0	0	0	0	0	0.4778	0	0	0.511684	0	0	0	0
Archaea	Euryarchaeota	Halobacteria	Halobacteriales	Halobacteriaceae	Halobacterium	Halobacterium salinarum	0	0.540159	0	0	0	0.366615	0	0	0	0	0	1.25518	0	0	0	0	0	0	0	0.462053	0	0	0	0	0	0	0	0	0	0.446343	0	0.523315	0	0	0	0	0	0	0	0.706739	0.567928	0	0
Archaea	Euryarchaeota	Halobacteria	Halobacteriales	Halobacteriaceae	Halobacterium	Halobacterium sp. DL1	0.406214	0.932262	0.910652	0	0	0.366615	0	0	0	0	0	0	0	0	0	0	0	0	0.708865	0	0	0	0.53731	0	3.66536	0	0	0	0	0.446343	0	0	0	0	0	0	0	0	0	0	0	0	0
Archaea	Euryarchaeota	Halobacteria	Natrialbales	Natrialbaceae	Halobiforma	Halobiforma lacisalsi	1.39288	1.49392	1.21403	0	0	0.254452	0	0	2.32965	0.936019	1.25926	1.91607	0	1.71594	1.73126	0	1.67839	1.39215	2.74645	1.70709	0	1.44896	0	1.49604	3.00227	1.50199	0.923614	0	0.990242	1.06195	0	1.20899	0	0.748298	1.25479	0.4778	1.16867	0.542626	0.511684	1.17902	1.96138	0.74435	2.75832
Archaea	Euryarchaeota	Halobacteria	Halobacteriales	Halobacteriaceae	Halodesulfurarchaeum	Halodesulfurarchaeum formicicum	0.722821	0	0	0	0	2.28026	0	0	0.740833	0.542626	0.762871	0	0	0.434621	0	0	0	0	0	0	0	0	0	0	0	0	0	0	0	0	0	0	0	0	0	0	0.391781	0	0	0	0.567928	0	0.497599
Archaea	Euryarchaeota	Halobacteria	Haloferacales	Haloferacaceae	Haloferax	Haloferax gibbonsii	0	0	0	0	0	0	0	0	0	0	0	0	0	0.233616	0	0	0.52621	0.491775	0	0	0.731999	0.518561	0	0	0	0	0	0	0.410166	0	0.736197	0	0	0	0	0.836116	0	0	0.511684	0	0	0	0
Archaea	Euryarchaeota	Halobacteria	Haloferacales	Haloferacaceae	Haloferax	Haloferax mediterranei	0.982298	0	0	0	0	0.132829	0	0	0	0	0	0	0	0	0.330901	0	0.52621	0	0	0	0	0	0	0	0	0	0	0	0	0	0	0.523315	0	0	0.548049	0.4778	0	0	0	0	0.567928	0.74435	0
Archaea	Euryarchaeota	Halobacteria	Haloferacales	Haloferacaceae	Haloferax	Haloferax volcanii	0.982298	1.24025	0	0	0.866887	0.366615	0	0	0.740833	0.542626	0	0.759992	0.778467	0.768173	0	0	0	0.85786	1.18208	0.811473	0	1.44896	1.23499	1.24214	0	0	0	0	0.410167	0	1.22129	0.906512	0	0	0.548049	0.836116	0.953107	0.542626	0.888637	0.706739	0.567928	0	0.866887
Archaea	Euryarchaeota	Halobacteria	Haloferacales	Haloferacaceae	Halogeometricum	Halogeometricum borinquense	0	0.540159	0	0	0	0.366615	0	0	0	0.542626	0	0.759992	0	0.233616	1.02233	0	0	0.491775	0	0	0	0	0.537309	0	2.91554	0.544075	0	0	0	0	0	0	0	0.422131	0	0	0.391781	0	0	0	0	0	0.497599
Archaea	Euryarchaeota	Halobacteria	Haloferacales	Halorubraceae	Halohasta	Halohasta litchfieldiae	0	0	0.910652	0.709933	0	0.254452	0	0	0	0	0	0	0	0	0.330901	0	0	0	0	0	0.731999	0	0	0	1.26455	0	0.53449	0	0	1.06194	0	0	0	0	0	0	0	0	0	0	0	0.74435	0.497599
Archaea	Euryarchaeota	Halobacteria	Halobacteriales	Haloarculaceae	Halomicrobium	Halomicrobium mukohataei	1.71212	2.96569	1.67795	1.53962	0	0	0.908281	0	1.22791	1.71506	0.762871	0.759992	0.778467	1.99575	1.73126	0	0.910949	2.08726	1.82296	1.86493	0	1.84605	1.23499	1.49604	0.952346	1.50199	1.48219	0.384326	0.990242	0	1.22129	1.85739	1.41504	0.422131	2.49085	0.4778	0.699574	0.542626	1.99277	1.53423	1.55069	1.59725	1.95718
Archaea	Euryarchaeota	Halobacteria	Haloferacales	Halorubraceae	Halopenitus	Halopenitus persicus	0	0	0	0	0	0	0	0.699401	0	0	0	1.25518	0	0.434621	0	0	0	0	0	0	0	1.20011	0	0	0	0	0	0	0	0	0	0.523315	0	0	0	0	0.391781	0.542626	0	0	0.974372	0	0.497599
Archaea	Euryarchaeota	Halobacteria	Haloferacales	NA	NA	halophilic archaeon DL31	0	0	0	0	0	0	0	0	0	0	0.762871	0	0	0	0	0	0	0.491775	0	0	0	0	0	0	0	0	0	0.384327	0.729164	0	0	0	0	0	0	0	0	0	0.511684	0	0.567928	0	0.497599
Archaea	Euryarchaeota	Halobacteria	Natrialbales	Natrialbaceae	Halopiger	Halopiger xanaduensis	0	0.540159	0	0.709933	0	0.254452	0.524469	0	0	0	0	0	0	0	0	0	0	0	0	0	0	0	0	0	0	0	0	0	0	1.96372	0	0	0	0.422131	0.548049	0.4778	0	0	0	0.706739	0	0	0
Archaea	Euryarchaeota	Halobacteria	Haloferacales	Haloferacaceae	Haloplanus	Haloplanus sp. CBA1112	0	0	0	0	0	0	0	0	0	0.542626	0	0	0	0	0	0	0	0	0	0.462053	0	0	0	0	0	0	0	0	0	0	0	0	0	0	0	0	0	0	0.511684	0	0	0	0.497599
Archaea	Euryarchaeota	Halobacteria	Haloferacales	Haloferacaceae	Haloplanus	Haloplanus sp. CBA1113	0	0	0	0	0	0	0	0	0	0	0	0	0	0	0	0	0	0	0	0	0	0	0	0	0	0	0	0	0	0	0	0	0	0	0	0	0	0	0	0	0	0	0
Archaea	Euryarchaeota	Halobacteria	Haloferacales	Haloferacaceae	Haloquadratum	Haloquadratum walsbyi	0.982298	0.932262	1.21403	0	0	0.132829	0.524469	0	0	0	0.762871	1.25518	0	0.611015	0.330901	0	0.52621	0.85786	1.18208	0.811473	1.21529	0.899216	0.927917	0	0	0.544075	1.48219	0	0.410167	1.06195	0.736197	0.906512	0	0	1.51017	0	0.391781	0	0.888637	0.706739	0	0	0.866887
Archaea	Euryarchaeota	Halobacteria	Halobacteriales	Haloarculaceae	Halorhabdus	Halorhabdus tiamatea	0	0	0	0	0	0	0	0	0	0	0	0	0	0	0	0	0	0	0	0	0	0	0	0	0	0	0	0	0	0.446343	0	0	0	0	0	0	0.391781	0	0	0	0	0	0
Archaea	Euryarchaeota	Halobacteria	Halobacteriales	Haloarculaceae	Halorhabdus	Halorhabdus utahensis	0	0	0.526016	0	0	0	0	0	0	0.542626	0	0	0	0	0	0	0	0	0	0	0	0	0	0	0	0	0	0	0	0	0	0	0	0	0	0.836116	0.391781	0	0	0	0	0	0
Archaea	Euryarchaeota	Halobacteria	Halobacteriales	Haloarculaceae	Halorientalis	Halorientalis sp. IM1011	0.406214	0	0	0	0	0	0.908281	0	1.22791	0	0.762871	0	0	0.233615	0	0	0	0.85786	0	0.462053	0.731999	0	0	0.541184	2.82326	0.938226	0	0.384326	0	0	0	0.523315	0	0	0.548049	1.12291	0.391781	0	0	0	0	0.74435	0.866887
Archaea	Euryarchaeota	Halobacteria	Haloferacales	Halorubraceae	Halorubrum	Halorubrum lacusprofundi	0.406214	0.932262	2.65062	0	0	0.470683	1.67447	0.699401	0.740833	0	0	0	1.65348	0.434621	0	0	0.910949	0	0	0	0.731999	0	1.23499	0	0	0.938226	0.53449	1.90583	0.410167	0	0	0.523315	2.44478	1.01415	0.548049	0.4778	1.35618	1.71506	0	0	0	0	0.497599
Archaea	Euryarchaeota	Halobacteria	Haloferacales	Halorubraceae	Halorubrum	Halorubrum trapanicum	0.406214	0.540159	0	0	0	0	0	0	0.740833	0	0	0	0	0.434621	0	0	0	0	0.708865	0	0	0	0.53731	0.933824	0	0	0	0.384326	0.410167	0.446343	0	0	0	0	0.548049	0	0	0.542626	0	0	0	0	0
Archaea	Euryarchaeota	Halobacteria	Natrialbales	Natrialbaceae	Halostagnicola	Halostagnicola larsenii	1.20214	2.06313	2.43282	3.39724	1.4046	1.50202	2.64636	2.97492	1.5914	2.79412	2.99433	2.54951	2.19426	1.86262	1.02233	4.4111	3.08447	2.98276	2.26517	3.57864	4.59293	2.52551	1.70324	0.933824	2.0951	1.71827	2.19769	1.337	1.98534	5.5449	2.80571	2.30313	1.68806	2.3445	1.72706	4.9282	1.80575	2.59044	2.70803	1.17902	1.55069	2.82313	1.79542
Archaea	Euryarchaeota	Halobacteria	Natrialbales	Natrialbaceae	Haloterrigena	Haloterrigena daqingensis	0.406214	0	0	0	0	0	0	0	0	0	0	4.14107	0	0.233615	0	0	0	0.491775	0	0	0.731999	0	1.23499	0	0	0.544075	0	0	0	0	0	0	0	0	0	0	0	0	0	0	0	0.74435	0
Archaea	Euryarchaeota	Halobacteria	Natrialbales	Natrialbaceae	Haloterrigena	Haloterrigena turkmenica	0.722821	0	0	1.18362	0.866887	0.470683	0	0	0	0	0	0	0	0.233615	0	0	0	0	0	0	0.731999	0	0	0.541184	0.553369	0	0.53449	0	0	1.06195	0	0	0	0.422131	0	0.4778	0	0	0	0	0.567928	0	0
Archaea	Crenarchaeota	Thermoprotei	Desulfurococcales	Pyrodictiaceae	Hyperthermus	Hyperthermus butylicus	0	0.540159	0	0	0	0	0	0.699401	0	0	0	1.25518	0	0	0	0	0	0	0	0.462053	0.731999	0	0.537309	0	0	0	0.53449	0	0	0	0	0	0	0	0	0	0.391781	0.542626	0	0.706739	0.567928	0	0.497599
Archaea	Crenarchaeota	Thermoprotei	Desulfurococcales	Desulfurococcaceae	Ignicoccus	Ignicoccus hospitalis	0	0	0	0	0	0	0	0	0	0	0	0.759992	0	0	0	0	0	0	0	0	0	0	0	0	0	0	0	0.384327	0	1.06194	0	0	0	0	0	0	0	0	0	0	0	0	0
Archaea	Crenarchaeota	Thermoprotei	Desulfurococcales	Desulfurococcaceae	Ignicoccus	Ignicoccus islandicus	0	0	0	0	0	0	0	0	0	0.542626	0	0	0	0	0	0	0	0	0	0	0	0.518561	0	0	0	0	0	0	0	0	0	0	0	0	0	0.4778	0	0	0	0	0	0	0
Archaea	Crenarchaeota	Thermoprotei	Sulfolobales	Sulfolobaceae	Metallosphaera	Metallosphaera cuprina	0	0	0	0	0	0	0	0	0.740833	0	0	0	0	0	0	0	0	0	0	0.462053	0	0	0	0	0	0	0	0	0	0	0	0.523315	0	0	0	0	0	0	0.511684	0	0	0	0
Archaea	Crenarchaeota	Thermoprotei	Sulfolobales	Sulfolobaceae	Metallosphaera	Metallosphaera hakonensis	0	0	0	0	0	0	0	0	0.740833	0	0	0	0	0	0	0	0	0	0.708865	0.811473	0	0	0	0	0	0	0	0	0	0	0	0	0	0.422131	0	0.4778	0	0	0	0	0	0	0
Archaea	Crenarchaeota	Thermoprotei	Sulfolobales	Sulfolobaceae	Metallosphaera	Metallosphaera sedula	0.722821	0.932262	0	0	0	0	0	0	0	0	0	0	0	0	0	0	1.46496	0	0.708865	1.32769	0	0.518561	0	0	0.952346	0	0	0	0	1.06195	0	0.523315	0	0.422131	0	0.836116	0.391781	0	0.511684	0	0	0	0.497599
Archaea	Euryarchaeota	Methanobacteria	Methanobacteriales	Methanobacteriaceae	Methanobacterium	Methanobacterium congolense	1.20214	1.89716	1.46456	1.53962	0	0.254452	0	1.16842	1.5914	2.69587	1.25926	0.759992	1.94906	0.434621	1.34868	1.96216	2.17668	1.78117	1.82296	2.13669	1.21529	1.44896	0.927917	0.933824	1.26455	1.71827	1.48219	0	0.729164	2.20971	1.22129	1.45892	0.63743	1.23855	1.25479	1.90625	0.699574	1.2448	1.43448	1.53423	1.7706	1.88787	1.79542
Archaea	Euryarchaeota	Methanobacteria	Methanobacteriales	Methanobacteriaceae	Methanobacterium	Methanobacterium formicicum	2.08815	2.58387	2.83981	3.21171	2.10262	0.744238	2.64636	3.08508	2.51045	2.79412	3.33045	2.15944	2.40377	2.52256	2.28303	1.29174	3.53149	3.8071	2.26517	4.31289	2.10591	2.90456	2.2048	3.12727	1.26455	2.8901	3.10824	1.337	2.72034	4.2577	3.69867	2.64317	1.91754	2.24457	3.06931	4.54716	2.50594	1.90293	2.79908	2.59858	2.2807	2.82313	2.75832
Archaea	Euryarchaeota	Methanobacteria	Methanobacteriales	Methanobacteriaceae	Methanobacterium	Methanobacterium lacus	2.2935	2.87929	2.54582	1.18362	1.79542	0.744238	3.00261	2.42407	1.22791	2.59044	2.55534	2.36762	3.14867	1.71594	2.12147	0	1.86427	2.55436	2.74645	3.62352	2.10591	2.81872	2.68149	1.24214	2.24491	2.22178	2.5687	2.12358	1.40283	3.1662	3.2713	2.64317	2.83007	2.43796	1.72706	3.38168	2.58309	1.2448	2.70803	2.43956	2.2807	1.88787	2.4674
Archaea	Euryarchaeota	Methanobacteria	Methanobacteriales	Methanobacteriaceae	Methanobacterium	Methanobacterium paludis	1.20214	1.70958	0.910652	1.18362	0.866887	0.132829	0.908281	0	1.5914	1.2448	0.762871	0	1.28132	0.434621	0.599886	0	0.52621	1.1496	0	2.13669	1.86543	1.44896	0	1.24214	0.553369	0.938226	1.22977	0.384326	0.410167	2.4198	1.22129	0.523315	0.63743	0	0	1.74662	0.953107	0.542626	1.18722	0	1.7706	1.59725	1.61321
Archaea	Euryarchaeota	Methanobacteria	Methanobacteriales	Methanobacteriaceae	Methanobacterium	Methanobacterium sp. MB1	1.84865	0.932262	0	1.82494	0	0.132829	0.524469	0	1.22791	0.936019	0	0.759992	1.94906	0.233615	0.599886	3.65373	2.31071	2.21896	1.18208	2.0072	2.49226	0.899216	1.89048	1.49604	0.553369	0.544075	0.53449	0.93791	0.410167	3.61354	1.22129	1.45892	0.63743	0.748298	0.94427	4.02787	2.148	0.936019	0.511684	0.706739	1.29112	0.74435	1.4046
Archaea	Euryarchaeota	Methanobacteria	Methanobacteriales	Methanobacteriaceae	Methanobacterium	Methanobacterium sp. MZ-A1	0.406214	1.49392	2.02844	2.44628	1.79542	0	0.524469	1.80543	2.12291	1.49901	1.25926	2.54951	2.19426	1.36849	0.826514	0	0	1.78117	1.82296	1.52982	0	2.52551	1.48803	1.89956	0.553369	2.22178	2.45531	1.337	2.10044	1.82296	0	0.523315	1.41504	1.43271	2.36708	1.12291	1.52209	2.35321	1.82956	2.26083	2.12986	2.51766	2.10262
Archaea	Euryarchaeota	Methanobacteria	Methanobacteriales	Methanobacteriaceae	Methanobacterium	Methanobacterium subterraneum	0.406214	0	0.526016	0.709933	0.866887	0.744238	0.524469	0	1.22791	0.936019	0.762871	0.759992	0.778467	1.15733	0.599886	0	0.52621	1.1496	0	1.86493	1.86543	1.66112	1.23499	1.24214	0.553369	1.24748	0.53449	0.384326	0.410167	1.82296	1.22129	0.906512	1.078	1.01415	1.25479	1.74662	0	1.49901	0.511684	1.17902	0.974372	0.74435	1.4046
Archaea	Euryarchaeota	Methanobacteria	Methanobacteriales	Methanobacteriaceae	Methanobrevibacter	Methanobrevibacter millerae	1.20214	2.06313	2.17619	1.82494	0	0.974098	1.86014	1.80543	1.5914	1.2448	1.92123	0	1.94906	1.55265	1.19471	1.96216	1.21439	2.55436	1.53782	2.73607	2.10591	0.518561	1.23499	1.89956	1.52107	1.24748	1.48219	1.15121	1.21123	3.38227	1.87307	0.523315	1.078	1.6038	1.72706	2.94008	1.16867	0.936019	1.6455	1.53423	0.974372	2.12964	0.497599
Archaea	Euryarchaeota	Methanobacteria	Methanobacteriales	Methanobacteriaceae	Methanobrevibacter	Methanobrevibacter olleyae	5.60895	5.64519	5.71353	5.46694	4.68435	2.9722	5.6213	6.28042	5.31926	5.10154	5.24541	5.04002	4.85285	4.78359	4.79759	5.73162	6.06654	6.05298	4.91589	6.97241	5.66022	5.81668	4.92277	5.49669	5.17245	5.4614	5.38568	4.90683	5.15089	7.23944	5.79685	5.61759	5.27716	4.86849	5.05951	7.34659	5.52136	5.2123	5.84849	5.23506	5.1785	5.22735	5.58353
Archaea	Euryarchaeota	Methanobacteria	Methanobacteriales	Methanobacteriaceae	Methanobrevibacter	Methanobrevibacter ruminantium	5.16176	5.18675	5.44873	5.99858	4.77395	3.15513	5.45824	5.85221	5.13866	4.68131	5.37219	4.97788	4.95619	4.53282	4.68642	6.22611	5.53402	5.58845	4.82193	6.68545	6.66481	5.43921	5.0657	4.70233	4.83708	5.30302	5.32241	4.24867	4.82241	7.64949	5.84778	5.3346	5.078	4.93413	4.88999	7.61856	5.25284	4.89565	5.44531	5.23506	4.12113	4.84217	5.28137
Archaea	Euryarchaeota	Methanobacteria	Methanobacteriales	Methanobacteriaceae	Methanobrevibacter	Methanobrevibacter smithii	0.982298	1.89716	0.910652	3.10915	2.57103	1.10922	1.46133	1.5218	1.22791	0.936019	2.37328	0	1.65348	1.93072	1.73126	5.18909	2.54635	2.55436	1.53782	2.96255	4.66986	2.63001	1.48803	2.34951	0.952346	1.71827	1.48219	0.93791	1.40283	5.78201	1.58368	1.67187	1.91754	1.89501	1.72706	4.0957	0.953107	0.936019	1.82956	1.17902	1.96138	1.59725	2.35575
Archaea	Euryarchaeota	Methanobacteria	Methanobacteriales	Methanobacteriaceae	Methanobrevibacter	Methanobrevibacter sp. AbM4	6.02381	5.8293	6.17535	5.67871	5.01353	3.27497	5.86866	6.10847	6.22546	5.70436	5.96172	6.20585	5.7721	5.16205	5.46956	5.37679	6.21069	6.3899	6.25753	6.50534	5.2231	5.8603	5.86568	6.20607	6.01304	5.65745	6.27115	5.44061	5.66262	6.47159	6.13424	5.91807	5.95678	5.28797	5.47372	6.89222	6.26339	5.37987	5.89051	5.90174	5.66353	5.59292	5.6081
Archaea	Euryarchaeota	Methanobacteria	Methanobacteriales	Methanobacteriaceae	Methanobrevibacter	Methanobrevibacter sp. YE315	1.97336	2.34687	2.02844	2.06303	1.4046	1.17232	0.524469	2.42407	1.5914	1.49901	2.16489	1.91607	1.94906	1.55265	2.03336	1.96216	2.43334	2.55436	1.53782	3.09593	2.65249	2.52551	0.927917	2.5866	1.92792	1.50199	1.22977	1.15121	2.20703	3.57015	3.0572	1.85739	0.63743	1.75674	1.91558	3.32628	1.92908	1.2448	2.70803	2.74179	2.2807	0	1.79542
Archaea	Euryarchaeota	Methanococci	Methanococcales	Methanocaldococcaceae	Methanocaldococcus	Methanocaldococcus bathoardescens	0	0.932262	0.910652	1.18362	0.866887	0.254452	0.908281	0.699401	1.22792	0.542626	0.762871	0	1.28132	0.434621	0.330901	0.785854	1.21439	0.85786	1.53782	1.86493	1.21529	0.518561	0	0	0.553369	0.938226	0.923614	0.93791	1.40283	2.31858	0	0.906512	0.63743	1.01415	0.548049	2.04996	0.699574	0.936019	0.888637	1.53423	0.567928	0	1.4046
Archaea	Euryarchaeota	Methanococci	Methanococcales	Methanocaldococcaceae	Methanocaldococcus	Methanocaldococcus fervens	1.84865	0.932262	2.02844	1.18362	0	0.366615	1.67447	2.72563	3.17851	1.2448	2.37328	1.25518	1.28132	0.768173	2.20451	2.20807	1.21439	0.85786	2.60316	3.38371	1.21529	1.44896	0.53731	1.71186	0	0.544075	0.53449	0.687509	1.72329	3.22333	3.54256	1.67187	1.078	1.23855	1.72706	2.4111	1.67088	1.2448	1.6455	2.87206	0.974372	1.23293	1.61321
Archaea	Euryarchaeota	Methanococci	Methanococcales	Methanocaldococcaceae	Methanocaldococcus	Methanocaldococcus infernus	0.406214	0.540159	0	1.53962	1.4046	0.132829	0	0	0	0	0	0	0	0	0.330901	0.785854	0.910949	0.491775	0	1.09255	1.21529	0.899216	0	0	0	0.544075	0	0.384326	0	1.29297	0.736197	0	0	0.748298	0	1.36204	0.699574	0.542626	0	0	0.974372	0	0.866887
Archaea	Euryarchaeota	Methanococci	Methanococcales	Methanocaldococcaceae	Methanocaldococcus	Methanocaldococcus jannaschii	0	0.540159	0.526016	0	0	0.254452	0	0.699401	1.22792	0.936019	0.762871	0	0	0.434621	1.19471	1.66555	1.21439	0.85786	0	2.36528	1.21529	0.518561	0	0	1.73879	0.544075	1.22977	0	0	1.49206	0	0.523315	0	0.422131	0.94427	1.74662	0.699574	0	1.43448	0	0	0.74435	0.497599
Archaea	Euryarchaeota	Methanococci	Methanococcales	Methanocaldococcaceae	Methanocaldococcus	Methanocaldococcus sp. FS406-22	0.722821	0.932262	1.21403	1.53962	1.79542	0.366615	0	0.699401	2.32965	0.936019	1.25926	0	0.778467	0.611015	1.19471	0	0.52621	2.33963	2.26517	1.52982	0	0.518561	0	1.71186	0.952346	0.544075	1.22977	1.15121	0.729164	2.20971	0.736197	0.906512	1.078	0.748298	0.548049	1.74662	0.391781	0.936019	0.511684	0.706739	0	0	1.79542
Archaea	Euryarchaeota	Methanococci	Methanococcales	Methanocaldococcaceae	Methanocaldococcus	Methanocaldococcus vulcanius	2.84376	3.57279	2.3102	3.21171	2.92406	0.658689	3.35141	3.08508	3.28167	1.90293	2.55534	2.85625	2.74899	2.76568	2.89626	3.38038	3.15745	3.62911	2.8768	4.49298	3.35799	3.66428	2.68149	2.69198	2.38061	2.79807	3.25099	2.12358	3.25547	4.70145	3.2713	2.16929	1.91754	2.52574	2.08228	4.90947	2.72601	2.97257	3.59318	3.55408	2.54199	1.88787	2.84357
Archaea	Euryarchaeota	Methanomicrobia	Methanocellales	Methanocellaceae	Methanocella	Methanocella arvoryzae	0	0	0	0	0	0.254452	0	0	0	0	0	0	0	0	0	0	0	0	0	0	0.731999	0	0	0	0	0	0	0	0	0	0	0	0	0.748298	0	0	0	0	0	0.706739	1.29112	0	0
Archaea	Euryarchaeota	Methanomicrobia	Methanocellales	Methanocellaceae	Methanocella	Methanocella conradii	0.722821	1.24025	0	1.18362	0.866887	0.132829	0.908281	1.5218	1.5914	0.542626	0.762871	1.25518	1.28132	1.0389	1.61466	1.29174	0	1.39215	0.708865	1.52982	0	1.20011	0	0.933824	0.952346	0.938226	1.69695	0.384326	0.410167	3.1662	0.736197	0.523315	1.078	0.748298	0.548049	2.60977	0.953107	0	0.888637	1.17902	0.974372	0	1.16065
Archaea	Euryarchaeota	Methanomicrobia	Methanosarcinales	Methanosarcinaceae	Methanococcoides	Methanococcoides burtonii	3.59179	2.96569	2.83981	1.82494	0	0	0.908281	0	3.46821	1.49901	2.86231	1.62314	1.94906	2.60823	2.84542	0.785854	0.52621	1.59973	3.47927	3.03078	0.731999	3.06228	2.46274	2.5866	2.91554	3.05821	3.0312	2.22126	3.20492	0	1.58368	3.57669	3.38466	3.02467	3.48109	0.836116	2.79249	3.20464	2.27245	1.17902	1.96138	2.33666	3.20746
Archaea	Euryarchaeota	Methanomicrobia	Methanosarcinales	Methanosarcinaceae	Methanococcoides	Methanococcoides methylutens	0.982298	1.89716	0.910652	0.709933	0.866887	0	0	0	1.22791	0.542626	0	1.25518	0.778467	0.233615	1.02233	0	0.910949	0	1.82296	1.32769	0	1.20011	0	0	0.553369	2.07265	1.22977	0.384326	1.21123	0	0	0.906512	1.078	0.422131	0.94427	0.4778	0.391781	0.936019	1.18722	0.706739	0.567928	0	2.10262
Archaea	Euryarchaeota	Methanococci	Methanococcales	Methanococcaceae	Methanococcus	Methanococcus aeolicus	3.19063	4.07849	4.2508	2.87917	2.35575	1.04324	3.07944	3.45697	4.44661	3.52385	3.33045	3.51124	3.46131	3.18361	3.32523	2.91016	4.2514	3.25242	3.20926	4.73715	3.53294	3.45261	3.18947	3.8278	3.76794	3.58425	3.61008	2.94776	3.09817	4.9753	3.62272	3.14903	2.9386	2.60847	3.48109	4.52272	3.32889	3.27438	4.10241	3.62971	3.3456	3.85842	3.98432
Archaea	Euryarchaeota	Methanococci	Methanococcales	Methanococcaceae	Methanococcus	Methanococcus maripaludis	3.51178	4.11676	3.35599	2.74879	0.866887	1.84957	3.52628	3.81767	3.70935	2.69587	2.71697	3.32413	3.36443	3.31682	3.53228	4.19996	3.73595	3.88849	3.47927	4.13833	4.18463	3.56232	3.25912	3.12727	3.49636	2.69978	3.31739	1.78325	2.98288	5.49937	3.77081	3.62861	3.59826	3.57009	3.14663	4.96494	3.18782	2.8861	3.43181	3.95778	2.95485	2.9546	3.59935
Archaea	Euryarchaeota	Methanococci	Methanococcales	Methanococcaceae	Methanococcus	Methanococcus vannielii	0.406214	2.68921	1.67795	2.44628	1.4046	0.132829	0.908281	1.80543	1.88149	0	2.37328	2.15944	1.94906	0.611015	2.03336	0	1.67839	2.33963	0.708865	3.03078	0	2.72745	1.70324	2.69198	1.26455	1.71827	1.22977	1.50157	1.98534	2.76581	0	1.20899	1.91754	1.6038	2.49085	2.51385	1.35618	1.49901	1.6455	1.53423	1.55069	1.59725	1.95718
Archaea	Euryarchaeota	Methanococci	Methanococcales	Methanococcaceae	Methanococcus	Methanococcus voltae	4.1887	5.49348	5.03017	4.49919	4.4325	2.12943	4.40372	4.43205	5.21884	4.87335	5.10641	5.12848	4.85285	4.38287	4.92548	4.83371	5.65237	5.73867	5.28803	6.56408	5.11719	5.33485	4.4731	5.26016	4.63476	5.0867	4.75537	3.6553	4.41873	6.58491	5.42439	4.56908	4.70044	4.44189	5.01896	6.67105	4.55243	4.5184	5.44531	5.35131	4.70512	4.972	5.38454
Archaea	Euryarchaeota	Methanomicrobia	Methanomicrobiales	Methanocorpusculaceae	Methanocorpusculum	Methanocorpusculum labreanum	0	0.540159	0.526016	0	0	0.132829	0.908281	0	0.740833	0.542626	0.762871	0.759992	0	0.233616	0	0	1.46496	0	0	0	0	0.518561	0.537309	0.541184	0	0.544075	0.53449	0	0.990242	0	0.736197	0	0	0	0	0.4778	0.391781	0.936019	0	0.706739	0	0	0.497599
Archaea	Euryarchaeota	Methanomicrobia	Methanomicrobiales	Methanomicrobiaceae	Methanoculleus	Methanoculleus bourgensis	0.722821	1.24025	0	0	0	0.470683	0.524469	0	0	0.542626	1.25926	0	1.28132	0	1.34868	0	0	0	0	0.462053	1.57667	0.899216	0.53731	0.541184	1.26455	0	0	0	0	1.06195	0	0.906512	0	1.75674	1.72706	0	0.699574	0	0	0.706739	0	0	0
Archaea	Euryarchaeota	Methanomicrobia	Methanomicrobiales	Methanomicrobiaceae	Methanoculleus	Methanoculleus marisnigri	0	0	0	0.709933	0	0	0	0	0	0	0	0	0	0	0	1.66555	0	0.85786	0	0	0	0	0	0	0	0	0	0	0	1.49206	0	0.523315	0	0	0	0	0.391781	0	0	0	0	0	0
Archaea	Euryarchaeota	Methanomicrobia	Methanomicrobiales	Methanomicrobiaceae	Methanoculleus	Methanoculleus sp. MAB1	0	0	0	0	0	0.132829	0	0	0	0	0	0	0	0	0	0	0	0	0	0	0	0	0	0	0	0	0	0	0	0	0	0	0	0	0	0	0	0	0	0	0	0	0
Archaea	Euryarchaeota	Methanomicrobia	Methanomicrobiales	Methanomicrobiaceae	Methanofollis	Methanofollis liminatans	0	0	0.526016	0	0	0	0.524469	1.16842	0	0	0	0	0	0	0	0	0	0	0	0.462053	0	0	0	0	0	0	0	0.384327	0.410166	0.446343	0	0.523315	0	0	0	0.4778	0	0.542626	0	0	0	0	0
Archaea	Euryarchaeota	Thermoplasmata	NA	NA	NA	methanogenic archaeon ISO4-H5	0	0	0	0	0	0	0	0	0	0	0.762871	0	0	0	0.330901	0	0	0	0.708865	0	0	0	0	0	0	0.544075	0	0.384327	0	0.446343	0	0	0	0	0	0	0	0	0	0	0	0	0
Archaea	Euryarchaeota	Methanomicrobia	Methanosarcinales	Methanosarcinaceae	Methanohalobium	Methanohalobium evestigatum	0	0.932262	0.526016	0	0	0.132829	0	0.699401	0	0.542626	0.762871	0	0	0.233616	0.826514	1.29174	0.52621	1.39215	0	1.09255	0.731999	0	0.537309	1.24214	1.73879	0.544075	0.923614	0	1.21124	0.446343	1.22129	0.906512	0.63743	0	0.94427	0.4778	0.953107	0	1.18722	0	0.567928	1.59725	0.497599
Archaea	Euryarchaeota	Methanomicrobia	Methanosarcinales	Methanosarcinaceae	Methanohalophilus	Methanohalophilus halophilus	0.406214	0	0	0	0	0	0	0	0	0	0	0	1.28132	0.233615	0.330901	0	0	0.491775	0	0	0	0	0	0	0	0	0	0.384326	0	0.446343	0	0	0	0.422131	0	0	0	0	0	0	0	0	0
Archaea	Euryarchaeota	Methanomicrobia	Methanosarcinales	Methanosarcinaceae	Methanohalophilus	Methanohalophilus mahii	0.406214	0.540159	0	0	0	0.470683	0.908281	0	0	0	0	0	0	0.233615	0	0	0	0	0	0.462053	0.731999	0	0	0	0	0	0	0	0.410167	0.446343	0	0.523315	0	0	0	0	0	0	0	0	0	0	0.497599
Archaea	Euryarchaeota	Methanomicrobia	Methanosarcinales	Methanosarcinaceae	Methanohalophilus	Methanohalophilus portucalensis	0	0	0	0	0	0.132829	0	0	0	0	0	0.759992	0	0.434621	0	0	0	0.491775	0	0.462053	0.731999	0	0	0	0	0	0	0	0	0.446343	0	0	0.63743	0	0	0	0	0	0	0	0.567928	0	0
Archaea	Euryarchaeota	Methanomicrobia	Methanomicrobiales	Methanomicrobiaceae	Methanolacinia	Methanolacinia petrolearia	0	0	0.526016	0	0	0.132829	0.524469	0	0	0.542626	0	0	0	0	0	0.785854	0	0.85786	1.18208	0	0	0	0	0.933824	0	0.544075	0	0	0.410166	2.09195	0	0	0	0	0	0.836116	0.699574	0	0.511684	0	0.567928	0	0.497599
Archaea	Euryarchaeota	Methanomicrobia	Methanomicrobiales	Methanoregulaceae	Methanolinea	Methanolinea tarda	0.722821	0	0	0	0.866887	0	0	0	0	0	0	0	0	0.233615	0.330901	0.785854	0.52621	0.491775	0.708865	0.462053	0	0	0.53731	0.541184	0	0	0	0	0	0	0	0	0	0	0	0	0	0	0	0	0	1.59725	0
Archaea	Euryarchaeota	Methanomicrobia	Methanosarcinales	Methanosarcinaceae	Methanolobus	Methanolobus psychrophilus	0.406214	0	0	0.709933	0	0.132829	0.524469	0	1.22791	0.542626	0	0	0	0	0.330901	0	0	0	0.708865	0	0.731999	0	0	0	0.952346	0.938226	0.53449	1.64927	0.410167	0.446343	1.58368	0	0	0.422131	0.548049	1.12291	0	0	0	0	0	0	0.497599
Archaea	Euryarchaeota	Methanomicrobia	Methanosarcinales	Methanosarcinaceae	Methanomethylovorans	Methanomethylovorans hollandica	0.406214	1.49392	1.21403	1.18362	0	0.470683	0.908281	1.16842	0.740833	0.542626	0	0	0	0.768173	0.599886	0	0	0	2.06094	1.09255	0	0.899216	0	0.541184	0.952346	0	1.22977	3.75652	0.410167	0.446343	0.736197	0.523315	0.63743	0.422131	1.51017	0	0.699574	0.542626	0.888637	1.17902	0.974372	0.74435	1.4046
Archaea	Euryarchaeota	Methanomicrobia	Methanomicrobiales	Methanomicrobiaceae	Methanoplanus	Methanoplanus limicola	0.406214	0	0	1.53962	1.4046	0	0.524469	0	0	0.542626	0.762871	1.25518	0	0.233615	0	0.785854	0.52621	1.1496	0	1.32769	0	0.518561	0	0.541184	0	0.544075	0	0	0	1.06195	0	0.523315	1.68806	0.422131	0	0.4778	0.391781	0	0.511684	0.706739	0	0	1.16065
Archaea	Euryarchaeota	Methanopyri	Methanopyrales	Methanopyraceae	Methanopyrus	Methanopyrus sp. KOL6	0.722821	1.49392	0.910652	1.18362	0.866887	0	1.21114	0	0.740833	1.2448	1.25926	0	0	0.434621	0.599886	0	0.910949	0.491775	0.708865	0.462053	0	1.20011	0.53731	0	1.52107	0.938226	0.53449	0.384326	0	0	0.736197	0	0	0	0.548049	0.4778	0.699574	0	1.6455	1.17902	1.29112	0.74435	0.497599
Archaea	Euryarchaeota	Methanomicrobia	Methanomicrobiales	Methanoregulaceae	Methanoregula	Methanoregula boonei	0	0	0	0	0	0.254452	0	0	0	0	0	0	0	0	0.330901	0.785854	1.46496	0	0.708865	0	0	0	0	0	0	0	0	0.93791	0	0.446343	0	1.45891	0	0	0.548049	0	0	0	0	0	0	0	0.497599
Archaea	Euryarchaeota	Methanomicrobia	Methanomicrobiales	Methanoregulaceae	Methanoregula	Methanoregula formicica	0	0	0	0	0	0	0.524469	0	0	0	0	0	0	0	0	0	0	0	0	0	0.731999	0	0	0	0.553369	0	0	0.384327	0	0.446343	0	0	0	0	0.548049	0	0.391781	0	0	0.706739	0	0	0
Archaea	Euryarchaeota	Methanomicrobia	Methanosarcinales	Methanotrichaceae	Methanothrix	Methanosaeta harundinacea	0.982298	1.89716	2.17619	0	1.4046	0.254452	0.908281	1.80543	1.5914	1.2448	0.762871	2.15944	0.778467	1.36849	1.61466	0	1.67839	1.78117	1.82296	2.36528	0	0.899216	0	1.89956	1.26455	1.50199	0.923614	0.93791	1.72329	0.446343	0	2.16929	1.68806	2.24457	0.94427	0.4778	1.80575	0.936019	0.888637	1.17902	1.96138	0.74435	2.10262
Archaea	Euryarchaeota	Methanomicrobia	Methanosarcinales	Methanosarcinaceae	Methanosalsum	Methanosalsum zhilinae	0	0	0	0	0	0	0	0	0	0	0	0	0	0	0	0	0.52621	0	0.708865	0	0.731999	0	0	0.541184	0	0	0	0	0.410166	1.29297	0	0.523315	0	0	0	0	0	0	0.511684	0.706739	0	0	0.497599
Archaea	Euryarchaeota	Methanomicrobia	Methanosarcinales	Methanosarcinaceae	Methanosarcina	Methanosarcina acetivorans	1.20214	2.34687	1.86381	1.82494	0.866887	0	0.908281	0	1.88149	2.06913	2.37328	0.759992	2.19426	2.60823	2.28303	1.66555	0.910949	0.85786	1.53782	2.56255	0.731999	1.44896	0.53731	2.21454	1.73879	1.71827	2.19769	2.12358	2.10044	1.29297	2.114	2.4256	0.63743	2.13719	2.36708	0.836116	2.04269	2.35321	2.39428	2.26083	1.55069	1.59725	2.75832
Archaea	Euryarchaeota	Methanomicrobia	Methanosarcinales	Methanosarcinaceae	Methanosarcina	Methanosarcina barkeri	3.42708	3.3338	3.87168	3.70916	2.75832	0.824996	3.63209	3.3726	3.78154	3.96457	3.51765	3.82539	2.40377	3.63524	4.15031	1.96216	3.35656	3.84837	4.18046	4.04243	2.31198	3.93295	2.87139	3.91745	3.95352	4.01049	2.67382	3.25505	3.78918	4.2577	3.16822	3.46687	3.94902	2.76094	4.14044	5.03572	3.64898	2.59044	3.82752	3.70156	3.41249	3.6414	3.7394
Archaea	Euryarchaeota	Methanomicrobia	Methanosarcinales	Methanosarcinaceae	Methanosarcina	Methanosarcina horonobensis	1.71212	1.24025	0.910652	0	0.866887	0.366615	1.46133	0.699401	1.22791	0.542626	1.92123	0.759992	2.40377	1.46351	1.34868	0.785854	1.46496	0.85786	0.708865	2.36528	0.731999	1.84605	0.53731	0.933824	2.38061	1.50199	2.19769	1.337	1.72329	1.66698	0	2.02176	0	1.01415	0.548049	1.90625	0.953107	1.49901	0.888637	1.81903	0	0.74435	1.4046
Archaea	Euryarchaeota	Methanomicrobia	Methanosarcinales	Methanosarcinaceae	Methanosarcina	Methanosarcina lacustris	1.56131	1.24025	1.67795	1.18362	1.79542	0.132829	1.21114	1.80543	2.12291	1.49901	2.55534	2.15944	0	1.55265	0.599886	0.785854	1.67839	2.33963	2.06094	3.38371	1.86543	2.29064	1.48803	1.89956	1.26455	1.71827	1.48219	1.337	1.72329	2.76581	2.80571	2.16929	1.078	1.23855	0.94427	1.74662	2.24615	2.35321	2.50661	1.53423	1.55069	2.12964	3.0003
Archaea	Euryarchaeota	Methanomicrobia	Methanosarcinales	Methanosarcinaceae	Methanosarcina	Methanosarcina mazei	1.71212	3.26731	2.3102	2.60545	2.75832	0.470683	2.17224	2.04235	2.81563	2.35321	2.86231	2.71102	2.89487	2.1749	2.20451	3.47736	2.43334	2.08726	3.47927	4.19889	0.731999	2.90456	1.48803	2.96855	0.952346	1.90632	2.45531	1.64927	2.10044	3.57015	2.50092	2.16929	2.71272	1.23855	2.60483	4.33902	1.35618	1.71506	2.96558	2.87206	2.54199	2.33666	2.84357
Archaea	Euryarchaeota	Methanomicrobia	Methanosarcinales	Methanosarcinaceae	Methanosarcina	Methanosarcina siciliae	1.56131	2.47023	2.3102	2.26735	0	0.658689	2.02461	2.24579	2.51045	1.2448	2.16489	2.36762	3.02734	0.90988	1.61466	1.29174	1.46496	2.82632	2.44404	3.09593	2.65249	1.66112	2.46274	2.47292	0.952346	3.40868	2.45531	1.78325	1.72329	3.52543	1.58368	2.74078	2.28951	1.89501	1.72706	3.20867	2.42443	2.21815	1.43448	1.17902	1.96138	1.23293	2.4674
Archaea	Euryarchaeota	Methanomicrobia	Methanosarcinales	Methanosarcinaceae	Methanosarcina	Methanosarcina sp. Kolksee	0.722821	0.540159	0.910652	2.06303	0	0.132829	0	2.24579	0	0.542626	0	0	1.28132	0.768173	0.599886	0	0	1.39215	0	1.32769	0	1.44896	0.53731	0.541184	0.952346	0.938226	1.48219	0.93791	1.86025	1.06195	0.736197	0.523315	1.078	0.422131	1.51017	1.74662	1.52209	0.936019	0.511684	0	0.567928	0	0
Archaea	Euryarchaeota	Methanomicrobia	Methanosarcinales	Methanosarcinaceae	Methanosarcina	Methanosarcina sp. MTP4	3.7743	4.15404	4.21707	3.77764	3.07271	0.567747	1.86014	2.72563	4.44661	3.83208	3.68332	4.19669	4.18328	3.96251	4.06399	0	2.65115	3.72085	4.27806	4.41853	1.57667	4.22755	3.03918	4.39419	3.6112	4.2022	3.89737	2.82884	4.17789	1.49206	3.16822	4.33908	3.22239	3.3473	4.3834	2.51385	3.32889	3.05414	3.99095	2.87206	4.23638	3.85842	4.68435
Archaea	Euryarchaeota	Methanomicrobia	Methanosarcinales	Methanosarcinaceae	Methanosarcina	Methanosarcina sp. WH1	1.71212	0	1.86381	2.99874	2.35575	1.17232	2.64636	2.42407	2.51045	0.936019	2.86231	0	0	1.71594	2.03336	2.20807	1.86427	2.45099	0	1.32769	2.31198	2.00995	1.48803	2.06563	1.26455	1.24748	1.69695	2.39876	2.10044	4.11405	2.93693	2.4256	0.63743	1.43271	1.51017	4.06219	2.50594	1.49901	1.43448	2.87206	1.29112	1.59725	2.4674
Archaea	Euryarchaeota	Methanomicrobia	Methanosarcinales	Methanosarcinaceae	Methanosarcina	Methanosarcina sp. WWM596	3.55234	4.03918	3.73536	3.39724	2.10262	0.470683	3.41209	2.85565	3.46821	3.05414	3.22687	3.96006	3.36443	2.80249	3.46651	0	3.0076	1.94231	4.18046	3.38371	2.65249	4.05058	2.87139	4.08158	3.16151	3.46961	2.5687	3.05762	3.3973	0	1.22129	2.83219	2.58496	2.76094	3.06931	2.18065	2.79249	2.21815	2.96558	3.89786	4.27284	2.67847	3.0003
Archaea	Euryarchaeota	Methanomicrobia	Methanosarcinales	Methanosarcinaceae	Methanosarcina	Methanosarcina thermophila	0	0.540159	0	0	0	0	0.524469	0	0	0	0	0	0	0	0	1.29174	0.910949	0	0	0.811473	0.731999	0	0	0.541184	0.553369	0	0	0.384327	0.410166	1.06194	0	0	0	0	0	0.836116	0	0	0	1.17902	0	0	0
Archaea	Euryarchaeota	Methanomicrobia	Methanosarcinales	Methanosarcinaceae	Methanosarcina	Methanosarcina vacuolata	0	0	0	0	0	0	0	0	0	0	0	0	0	0	0	0	0	0	0	0.811473	0.731999	0.518561	0.537309	0	0	0	0	0	0	0.446343	0.736197	0	0	0	0.548049	0.836116	0.391781	0	0	0	0	0	0
Archaea	Euryarchaeota	Methanobacteria	Methanobacteriales	Methanobacteriaceae	Methanosphaera	Methanosphaera sp. BMS	1.20214	2.87929	2.54582	1.82494	1.79542	1.34657	2.42869	3.53669	2.32965	2.06913	1.92123	2.54951	1.65348	2.05797	1.83915	2.60141	2.84036	3.05504	2.44404	3.21801	3.35799	2.72745	1.48803	2.69198	1.73879	2.8901	2.04929	1.15121	1.57194	4.17323	2.66135	2.83219	2.83007	1.89501	2.08228	4.64095	2.148	2.21815	1.6455	2.59858	2.12986	1.59725	2.10262
Archaea	Euryarchaeota	Methanobacteria	Methanobacteriales	Methanobacteriaceae	Methanosphaera	Methanosphaera stadtmanae	1.97336	3.26731	2.92585	3.30746	2.10262	0.824996	3.00261	3.08508	3.06739	1.71506	3.11528	2.36762	1.65348	1.99575	2.20451	3.73443	3.53149	2.98276	2.60316	4.28522	3.04794	3.33386	2.57626	3.12727	1.73879	2.07265	2.45531	2.12358	2.20703	4.08352	1.58368	2.74078	2.83007	2.13719	1.72706	4.66348	2.42443	2.06913	3.11484	2.05678	2.6568	3.28952	3.14166
Archaea	Euryarchaeota	Methanomicrobia	Methanomicrobiales	Methanoregulaceae	Methanosphaerula	Methanosphaerula palustris	0	0	0	0	0	0.132829	0	0.699401	0	0	0	0	0	0	0	0	0	0	0.708865	0.462053	0	0	0	0	0	0	0	0	0	0	0	0	0	0	0	0	0	0	0	0	0	0	0
Archaea	Euryarchaeota	Methanomicrobia	Methanomicrobiales	Methanospirillaceae	Methanospirillum	Methanospirillum hungatei	1.39288	0	0	2.26735	0	0.744238	0.524469	0.699401	0.740833	0.936019	0.762871	0	0.778467	0.434621	0.826514	0.785854	0.910949	1.1496	1.53782	0.462053	2.49226	0.518561	0.927917	0.541184	0	0.544075	1.48219	0	0.410167	2.09195	0	0	0.63743	0.422131	1.25479	1.90625	1.52209	0	0.511684	0.706739	0.567928	0	0.497599
Archaea	Euryarchaeota	Methanobacteria	Methanobacteriales	Methanobacteriaceae	Methanothermobacter	Methanothermobacter marburgensis	0	0.932262	0	0	0	0	2.17224	0.699401	0	0	0	0	0	0.434621	0	0	0	0	0	0.462053	0	1.66112	0.537309	0	0.553369	0	0	0	0	0	2.32039	0	0	1.6038	0	0.4778	0.699574	0.936019	0	0	0	0	0
Archaea	Euryarchaeota	Methanobacteria	Methanobacteriales	Methanobacteriaceae	Methanothermobacter	Methanothermobacter sp. CaT2	0	0.540159	1.46456	0	0	0	0	0	0	0	0	3.10907	0	0	0	0	0	0.85786	0	0	0	0	0.927917	0	0	0	0	0	0	0	0	0.523315	0	0	0	0.4778	0	0	0	0	0	0	0.497599
Archaea	Euryarchaeota	Methanobacteria	Methanobacteriales	Methanobacteriaceae	Methanothermobacter	Methanothermobacter thermautotrophicus	0	0	0	0	0	0.132829	0.524469	0	0	0	0	0	0	0	0	0	0	0	0	0	0	0	0	0	0	0	0	0	0	0	0	0	0	0	0	0.4778	0	0	0	0	0	0	0.497599
Archaea	Euryarchaeota	Methanobacteria	Methanobacteriales	Methanobacteriaceae	Methanothermobacter	Methanothermobacter wolfeii	0	0	0	0	0	0	0	0	0	0	0	0	0	0	0	1.29174	0	0.85786	0.708865	0	0.731999	0	0.537309	0	1.26455	0	0	0	0.990242	0	0	0	0	0.748298	1.25479	0	0.699574	0	0	2.26083	0	0	0
Archaea	Euryarchaeota	Methanococci	Methanococcales	Methanococcaceae	Methanothermococcus	Methanothermococcus okinawensis	3.90533	4.03918	3.99623	4.49919	3.3307	1.04324	3.58016	3.88012	3.37795	3.58001	3.68332	3.67685	3.26058	3.59383	3.8225	4.4111	4.84443	4.44061	4.12907	5.43563	4.66986	4.60623	2.57626	3.68193	3.71756	4.01049	3.76087	3.10957	3.35156	6.19999	4.67998	3.21844	2.83007	3.19499	4.02233	6.13942	3.71902	3.4045	4.30242	4.2249	3.99586	4.26536	4.16079
Archaea	Euryarchaeota	Methanobacteria	Methanobacteriales	Methanothermaceae	Methanothermus	Methanothermus fervidus	0.722821	1.49392	1.21403	0.709933	0	0.132829	0.524469	2.04235	0	0.936019	0	1.62314	0	0.434621	0.826514	0	1.46496	0.491775	2.06094	1.09255	1.86543	1.66112	0.927917	0.933824	0.553369	1.24748	0.923614	0.384326	1.21123	1.49206	0.736197	0.906512	0.63743	1.23855	0.94427	1.12291	1.16867	1.2448	0.511684	0.706739	0.974372	1.23293	1.4046
Archaea	Euryarchaeota	Methanomicrobia	Methanosarcinales	Methanotrichaceae	Methanothrix	Methanothrix soehngenii	0.406214	0.540159	0.526016	0.709933	0	0.974098	4.79403	0	0.740833	0.936019	0	0	0	0.90988	1.83915	0	0	0.491775	0	0.462053	0	2.52551	1.23499	0.541184	0.952346	0.544075	0	0.687509	0.729164	0	0	1.45892	0	0	0.548049	0	0.699574	0	0.888637	0.706739	0.567928	0.74435	0.497599
Archaea	Euryarchaeota	Methanococci	Methanococcales	Methanocaldococcaceae	Methanotorris	Methanotorris igneus	2.19448	2.47023	2.3102	2.87917	0.866887	0.658689	2.02461	2.42407	2.51045	2.35321	2.16489	2.54951	2.89487	1.86262	2.35749	2.20807	2.65115	2.33963	1.82296	3.79025	2.65249	2.41285	2.05618	2.06563	1.52107	2.07265	2.45531	1.15121	1.72329	4.33748	2.80571	1.85739	1.68806	2.24457	1.51017	3.99272	1.92908	2.21815	2.27245	3.10187	1.96138	2.12964	2.57103
Archaea	Euryarchaeota	Halobacteria	Natrialbales	Natrialbaceae	Natrialba	Natrialba magadii	0.722821	1.89716	0	0	0.866887	0.132829	0	0	1.88149	0	0	1.25518	0	1.26677	0	0	0	1.59973	2.26517	2.13669	0	1.44896	0.927917	1.49604	3.08409	0.544075	1.48219	0.384326	0.410167	0.786733	0	0	1.41504	0.748298	1.25479	1.12291	0.391781	0.542626	1.18722	1.53423	1.29112	0.74435	2.23473
Archaea	Euryarchaeota	Halobacteria	Natrialbales	Natrialbaceae	Natrinema	Natrinema pellirubrum	3.7743	4.26042	2.92585	3.56162	4.53857	0	0	0	4.44661	3.96457	2.99433	5.80181	3.71811	2.1749	2.73803	0	2.65115	4.93785	6.33895	3.21801	0.731999	4.52725	4.10815	5.34339	5.6464	4.3714	4.24315	3.38719	2.72034	0	3.77081	3.94761	3.03953	3.02467	4.3511	1.36204	2.85604	4.2679	2.88473	2.26083	3.59634	3.71742	4.09277
Archaea	Euryarchaeota	Halobacteria	Natrialbales	Natrialbaceae	Natrinema	Natrinema sp. J7-2	0	0	0	0	0	0	0.524469	0	0	0	0	0.759992	0	0	0	0	0.910949	0	0.708865	0.811473	0.731999	0	0	0	0	0	0	0	0	0	0	0	0	0	0	0	0	0	0.511684	0	0	0	0.866887
Archaea	Euryarchaeota	Halobacteria	Natrialbales	Natrialbaceae	Natronobacterium	Natronobacterium gregoryi	0	0	0.526016	0	0.866887	0.254452	0	0	0.740833	0	0	0	0.778467	0.434621	0	0	0	0	0	0	0	0	0.537309	0	0.553369	0	0	0	0	0	0	0	0.63743	0.422131	0	0	0	0	0	0	0	0	0
Archaea	Euryarchaeota	Halobacteria	Natrialbales	Natrialbaceae	Natronococcus	Natronococcus occultus	0.406214	0	0	0	0	0	0.524469	0	0	0	0	0	0.778467	0.233615	0.330901	0	0	0	0	0	0	0	0	0	0	0	0	0	0	0.446343	0	0	0	0	0	0	0	0	0.511684	0	0	0	0
Archaea	Euryarchaeota	Halobacteria	Natrialbales	Natrialbaceae	Natronolimnobius	Natronolimnobius aegyptiacus	0.982298	0	0	0	0	0	0	0	0	0	0	0	0	0	0	0	0	0	0	0	0	0	0	0	0	0.544075	0	0	0	0	0	0	0	0	0	1.12291	0	0	0	0	0	0	0
Archaea	Euryarchaeota	Halobacteria	Natrialbales	Natrialbaceae	Natronolimnobius	Natronolimnobius sulfurireducens	0	0	0	0	0	0	0	0	0	0	0	0	0	0.768173	0	0	0	0	0	0	0	0	0	0	5.17245	0	0	0	0.410167	0	0	0	0	0	0	0	0	0	0	0	0.974372	0	0
Archaea	Euryarchaeota	Halobacteria	Halobacteriales	Haloarculaceae	Natronomonas	Natronomonas moolapensis	0	0	0	0	0	0.132829	0	0	0	0	0	0	0	0.233616	0	0	0	0	0.708865	0.462053	0	0	0	0	0	0	0	0	0	0.446343	0	0	0	0	0	0.4778	0	0	0	0	0	0	0.497599
Archaea	Euryarchaeota	Halobacteria	Halobacteriales	Haloarculaceae	Natronomonas	Natronomonas pharaonis	0.406214	0	0	0	0	0.132829	0	0	0	0	0	0	0	0.233615	0	2.91016	0	0.491775	0	0	2.65249	0	0	0	0	0.544075	0	0	0.990242	1.82296	0	0	0	0	0.548049	0.4778	0.391781	0	0	0	0	0.74435	0
Archaea	Thaumarchaeota	NA	Nitrosopumilales	Nitrosopumilaceae	Nitrosopumilus	Nitrosopumilus adriaticus	0.406214	0	0	0.709933	0	0	0	0	0	0	0.762871	0	0	0.90988	0.330901	1.96216	0.910949	0.491775	0.708865	1.09255	0.731999	0	0	0	0	0	0.53449	0.384326	0	1.49206	0.736197	0	0	0	0.94427	0.4778	0	0	0.511684	0	0	0.74435	0.497599
Archaea	Thaumarchaeota	Nitrososphaeria	Nitrososphaerales	Nitrososphaeraceae	Nitrososphaera	Nitrososphaera viennensis	2.19448	2.78737	2.54582	0.709933	0.866887	1.81043	0	0	0.740833	0.936019	0	0	3.79447	0.768173	1.83915	0	0.52621	0.491775	1.82296	2.81558	0	0.518561	0	0.933824	0	1.24748	1.69695	2.76548	0.990242	0.786733	0.736197	2.02176	0	1.23855	1.91558	0.4778	0.391781	1.71506	0.888637	1.17902	0	2.12964	3.20746
Archaea	Euryarchaeota	Thermococci	Thermococcales	Thermococcaceae	Palaeococcus	Palaeococcus pacificus	0	0.932262	0	0	0	0	0	0	0	0	0	0	0	0	0	0	0	0	0	0	0.731999	0	0	0	0	0	0	0	0.410166	0	0.736197	0	0.63743	0	0	0	0	0	0	0.706739	0	0.74435	0.866887
Archaea	Euryarchaeota	Thermoplasmata	Thermoplasmatales	Picrophilaceae	Picrophilus	Picrophilus torridus	0	0.932262	0	0	0	0.366615	0.524469	0	0.740833	0	0.762871	0	0	0.611015	0.330901	0.785854	1.21439	0	0.708865	1.09255	0	1.44896	0.537309	0.541184	0	0	0.53449	0	0.990242	1.49206	0.736197	0	0	0	0.548049	1.12291	0.391781	0.936019	0.888637	0.706739	0.974372	0	0.497599
Archaea	Crenarchaeota	Thermoprotei	Thermoproteales	Thermoproteaceae	Pyrobaculum	Pyrobaculum islandicum	0	0	0	0	0	0	0	0	0	0	0	0	0	0	0	0	0	0	1.18208	0	0	0	0	0	0	0	0	0	0	0	0	0	0	0	0	0	0	0	0	0	0	0	0
Archaea	Euryarchaeota	Thermococci	Thermococcales	Thermococcaceae	Pyrococcus	Pyrococcus abyssi	0	0.932262	0	0	0	0	0	0	0	0.542626	0	0	0	0	0	0.785854	0	0	0	0	0	0	0	0	0	0	0	0	0	0	0	0	0	0	0	0	0.391781	0	0	0.706739	0	0	0
Archaea	Euryarchaeota	Thermococci	Thermococcales	Thermococcaceae	Pyrococcus	Pyrococcus furiosus	1.71212	3.12437	1.46456	1.82494	1.4046	0.744238	0.524469	2.04235	1.5914	0.542626	3.11528	0	2.19426	1.46351	1.73126	2.76403	1.67839	1.94231	1.53782	2.0072	2.49226	2.52551	1.48803	0.933824	2.50464	1.50199	1.69695	0.687509	1.98534	3.43158	0	2.16929	0	1.75674	0.548049	3.43502	1.80575	1.71506	2.88473	1.53423	0.974372	1.23293	1.95718
Archaea	Euryarchaeota	Thermococci	Thermococcales	Thermococcaceae	Pyrococcus	Pyrococcus horikoshii	0	0.540159	0	0	0	0	0	0	0	0	0	0	0	0.611015	0.826514	0	0	0.491775	0	0.811473	0	0	0	0	0	0.938226	0	0.384327	0.410166	0	0.736197	0	0.63743	0	1.91558	0	0	0	0	0.706739	0	0	0
Archaea	Euryarchaeota	Thermococci	Thermococcales	Thermococcaceae	Pyrococcus	Pyrococcus kukulkanii	0	0.540159	0	0	0	0	0	0	0	0	0	0	0	0	0	0	0	0.491775	0	0	0	0	0	0	0	0.544075	0	0.384327	0	0	0	0	0	0	0	0	0	0	0	0	0	0	0
Archaea	Euryarchaeota	Thermococci	Thermococcales	Thermococcaceae	Pyrococcus	Pyrococcus sp. NA2	0	0	0	0	0	0	0	0	0	0	0	0	0	0	0	0	0	0	0.708865	0	0	0	0	0	0	0	0	0.384327	0	0	0	0	0	0	0	0	0	0	0	0	0	0	0
Archaea	Euryarchaeota	Thermococci	Thermococcales	Thermococcaceae	Pyrococcus	Pyrococcus sp. ST04	0	0	1.21403	0.709933	0	0	0.524469	0.699401	0	0	0	0	0	0	0	0	0	0.491775	0	0	0	0.518561	0.537309	0	0	0	0	0.384327	0	0	0	0	0	0	0	0.4778	0	0	0.888637	0	0	0	0
Archaea	Euryarchaeota	Thermococci	Thermococcales	Thermococcaceae	Pyrococcus	Pyrococcus yayanosii	0	0	0	0	0	0	0	0	0	0	0	0	0	0	0	0	0	0.491775	0	0	0	0.518561	0	0	0	0.544075	0	0	0	0	0	0	0	0	0	0.4778	0	0	0	0.706739	0	0	0
Archaea	Crenarchaeota	Thermoprotei	Desulfurococcales	Pyrodictiaceae	Pyrodictium	Pyrodictium delaneyi	0.406214	0	0	0.709933	0	0	0.524469	0	0.740833	0	0	0	0	0	0.330901	0	0	0	0.708865	0	0	0	0.53731	0	0.553369	0.938226	0.53449	0.384326	0.410167	0.786733	0	0	0	0.422131	0.548049	0.4778	0	0.542626	0.511684	0.706739	0	0	0
Archaea	Crenarchaeota	Thermoprotei	Desulfurococcales	Pyrodictiaceae	Pyrolobus	Pyrolobus fumarii	2.70674	1.89716	2.02844	1.82494	1.79542	1.10922	2.17224	3.3726	2.94699	2.06913	1.25926	2.36762	2.58668	1.79114	1.73126	0.785854	2.17668	2.33963	2.60316	2.2555	1.86543	2.15711	2.33953	2.34951	2.38061	2.79807	2.5687	1.50157	1.57194	2.60316	2.32039	2.53849	2.11548	2.24457	1.72706	2.4111	2.65632	2.4767	1.6455	2.05678	1.29112	1.23293	1.95718
Archaea	Crenarchaeota	Thermoprotei	Sulfolobales	Sulfolobaceae	Saccharolobus	Saccharolobus solfataricus	1.20214	0.932262	1.67795	1.82494	0.866887	0.366615	1.46133	1.80543	1.22791	0.542626	0.762871	0.759992	1.28132	0.768173	0.826514	0	2.02892	0.85786	0.708865	0.811473	0	1.44896	0.53731	2.21454	0.553369	1.50199	1.69695	0.687509	1.40283	0.446343	1.22129	0.906512	1.078	1.75674	0.94427	1.90625	0.699574	0.542626	0.888637	2.05678	0.974372	1.88787	1.16065
Archaea	Euryarchaeota	Halobacteria	Natrialbales	Natrialbaceae	Salinarchaeum	Salinarchaeum sp. Harcht-Bsk1	0.406214	0	0	0.709933	0	0.567747	0	0	0	0.542626	0	0	0.778467	0	0.330901	0.785854	0	0	0.708865	0.811473	0	0	0.53731	0	4.4922	0	0	0	0	0	0	0.906512	0	0	0	0	0	0.542626	0	0	0	0	0
Archaea	Euryarchaeota	Halobacteria	Haloferacales	Halorubraceae	Salinigranum	Salinigranum rubrum	0	0	1.21403	0	0	0.366615	0	0	0	0	0	0	0.778467	0.233616	0.330901	0	0	0	0	0	0	0	0	0	0.553369	0.544075	0	0	0	0	0	0	0	0	0	0.4778	0.391781	0.542626	0	0	0	0.74435	0
Archaea	Crenarchaeota	Thermoprotei	Desulfurococcales	Desulfurococcaceae	Staphylothermus	Staphylothermus hellenicus	0	0.540159	0	0	0	0	0	0.699401	0	0	0	0	0	0	0.330901	0	0.52621	0	0	0	0	0	0	0	0	0.544075	0.53449	0	0	0	0.736197	0	0	0	0	0.4778	0.391781	0.542626	0	0	0	0	0
Archaea	Crenarchaeota	Thermoprotei	Desulfurococcales	Desulfurococcaceae	Staphylothermus	Staphylothermus marinus	0	0.540159	0	0	0	0.132829	0	0	0.740833	0	0	0	0	0	0.330901	0	0	0	0.708865	0.811473	0	0	0	0	0.553369	0	0	0	0	0.786733	0	0	0	0	0	0	0	0	0	0	0.567928	0	0
Archaea	Crenarchaeota	Thermoprotei	Sulfolobales	Sulfolobaceae	Sulfolobus	Sulfolobus acidocaldarius	0	0	0	0	0	0	0	0	0	0	0	0	0	0	0	0	0	0	0	0	0	0	0	0.541184	0	0	0	0	0	0	0	0	0	0	1.51017	0.4778	0	0	0	0	0	0	0
Archaea	Crenarchaeota	Thermoprotei	Sulfolobales	Sulfolobaceae	Sulfolobus	Sulfolobus islandicus	0	0.540159	0.526016	1.18362	0	0.132829	1.46133	0.699401	1.22792	0.936019	0	1.62314	0	0.90988	0.330901	1.96216	0.910949	0.85786	1.53782	1.09255	0.731999	1.44896	0.537309	1.24214	0.952346	0	0.53449	0.687509	1.40283	2.68677	0.736197	1.45891	1.41504	1.01415	0.94427	1.5671	0.699574	0	0.888637	1.17902	0.567928	0	1.16065
Archaea	Crenarchaeota	Thermoprotei	Sulfolobales	Sulfolobaceae	Sulfolobus	Sulfolobus sp. A20	0	0	0	0.709933	0	0	0	0	0	0	0.762871	0.759992	0	0	0.330901	0	0	0	1.18208	0.811473	0.731999	0	0.537309	0	0	0.544075	0	0	0	0.786733	1.22129	0.523315	0	0	0	0	0.391781	0	1.18722	0	0	0.74435	0
Archaea	Crenarchaeota	Thermoprotei	Sulfolobales	Sulfolobaceae	Sulfurisphaera	Sulfurisphaera tokodaii	0.406214	0	0	0	0	0	0.524469	0.699401	0.740833	0.542626	0	0.759992	0	0.434621	0.599886	0	0	1.39215	0	0.462053	1.21529	0	1.23499	0	0.553369	1.50199	0	0	0	0.786733	0.736197	0.906512	0	0.748298	0.548049	1.12291	0	0.542626	0	1.53423	0.567928	0	0.497599
Archaea	Euryarchaeota	Thermococci	Thermococcales	Thermococcaceae	Thermococcus	Thermococcus barophilus	0.982298	0.540159	0.526016	0.709933	0	0.974098	0.524469	0	0	0.542626	0	0	0.778467	0	0.330901	0	0	0.491775	0	0.462053	0	0	1.23499	0.933824	0.553369	0	0.53449	0	0	1.06195	0	0.906512	1.078	0	0.94427	0.836116	0	0	0	0	0	0	0.497599
Archaea	Euryarchaeota	Thermococci	Thermococcales	Thermococcaceae	Thermococcus	Thermococcus barossii	0.406214	0	0	0.709933	0	0	0.524469	0	0	0	0	0	0	0.90988	0	0	0.52621	1.1496	0	0	0	0	0.53731	0	0	0.544075	0	0	0	0.786733	0	0	1.078	0	0	0.836116	0	0	0	0	0	0	0
Archaea	Euryarchaeota	Thermococci	Thermococcales	Thermococcaceae	Thermococcus	Thermococcus celer	0	0	0	0	0	0	0	0	0	0.542626	0.762871	0	0	0	0	0	0	0	0	0	0	0	0	0.541184	0	0	0	0	0	0	0	0	0	0	0.94427	0	0.391781	0	0	0	0.567928	0	0
Archaea	Euryarchaeota	Thermococci	Thermococcales	Thermococcaceae	Thermococcus	Thermococcus chitonophagus	2.84376	3.04721	3.5848	2.99874	2.57103	1.10922	3.35141	3.3726	3.55315	3.20464	3.42708	3.67685	3.36443	1.86262	2.94538	3.38038	2.9264	2.98276	3.30499	3.27538	3.76105	3.27061	3.18947	3.51965	3.3049	3.27852	3.5561	2.22126	3.30432	4.43744	3.0572	2.74078	4.04924	2.76094	2.36708	4.12846	2.91691	3.05414	3.31324	4.01531	2.6568	3.07509	3.14166
Archaea	Euryarchaeota	Thermococci	Thermococcales	Thermococcaceae	Thermococcus	Thermococcus cleftensis	0.406214	0	0	0	0	0	0	0	0	0	0	0	0	0	0	0	0	0	0	0	0	0	0	0	0.952346	0	0	0	0	0	0	0	0.63743	0	0	0	0	0	0	0	0	0	0
Archaea	Euryarchaeota	Thermococci	Thermococcales	Thermococcaceae	Thermococcus	Thermococcus eurythermalis	0	0	0	0	0	0	0	0	0	0.542626	0	0	0	0.233616	0	0.785854	0	0.491775	0	0	0	0	0	0	0	0	0	0	0.729164	0	0.736197	0.523315	0	0	0	0	0	0	0	0	0	0	0
Archaea	Euryarchaeota	Thermococci	Thermococcales	Thermococcaceae	Thermococcus	Thermococcus gammatolerans	0	0	0	0	0	0	0	0	0	0	0	0	0	0	0	0	0	0	0.708865	0.462053	0	0	0	0	0	0	0	0	0	0	0	0	0	0	0.94427	0	0	0	0.511684	0	0	0	0
Archaea	Euryarchaeota	Thermococci	Thermococcales	Thermococcaceae	Thermococcus	Thermococcus gorgonarius	0.406214	0	0	0	0	0	0	0	0	0.936019	0	0	0	0.434621	0.330901	0	0	0	0.708865	1.86493	0	0	0	0.541184	0	0	0	0	0.410167	0	0.736197	0	0	0	0	0	0.699574	0	0.511684	0	0.567928	0	0.866887
Archaea	Euryarchaeota	Thermococci	Thermococcales	Thermococcaceae	Thermococcus	Thermococcus guaymasensis	0	0	0	0	0	0	0	0	0	0	0	0	0	0.233616	0	0	0	0	0	0	0	0	0	0	0	0.544075	0	0	0	0	0	0	0	0	0	0	0	0	0	0	0	0	0
Archaea	Euryarchaeota	Thermococci	Thermococcales	Thermococcaceae	Thermococcus	Thermococcus kodakarensis	0	0	0	0	0	0	0	0	0	0	0	0	0	0	0	0	0	0.491775	0	0	0	0	0	0	0	0.938226	0	0	0	0	0.736197	0	0	0	0	0	0	0	0	0	0	0.74435	0
Archaea	Euryarchaeota	Thermococci	Thermococcales	Thermococcaceae	Thermococcus	Thermococcus litoralis	0	0	0	0	0	1.29079	0	0.699401	0	0	0	0	0.778467	0.233616	0	0	0	0	0	0	0	0	0	0	0	0	0	0	0	0.446343	0	0	0	0	0	0	0	0	0	0	0	0	0
Archaea	Euryarchaeota	Thermococci	Thermococcales	Thermococcaceae	Thermococcus	Thermococcus nautili	0	0	0	0	0	0	0	0	0.740833	0	0	0	0	0	0.599886	0.785854	0	0	0	0.811473	0	0	0	0	0	0	0	0	0	0	0	0	0	0	0	0	0	0	0	0	0.567928	0	0
Archaea	Euryarchaeota	Thermococci	Thermococcales	Thermococcaceae	Thermococcus	Thermococcus onnurineus	0	0	0	0	1.4046	0	0	0	0.740833	0.542626	1.25926	1.62314	0	0.233616	0.330901	0	0	1.1496	0	0	0.731999	0	0	0	0	0.544075	0.53449	0	0	0	0	0.523315	0	0	0	0.4778	0	1.2448	0	0	0	0	0
Archaea	Euryarchaeota	Thermococci	Thermococcales	Thermococcaceae	Thermococcus	Thermococcus pacificus	0	0	0	0	0	0	0	0	0.740833	0	0	0	0	0	0	0	0	0	0	0	0	0	0	0	0	0	0	0	0	0	0	0	0	0	0	0	0.391781	0	0.511684	0	0	0	0
Archaea	Euryarchaeota	Thermococci	Thermococcales	Thermococcaceae	Thermococcus	Thermococcus paralvinellae	0	0	0	0	0	0	0	0.699401	0	0	0	0	0	0.233616	0	0	0	0	0	0	0	0	0	0	0	0	0	0	0	0	0	0	0	0	0	0	0	0	0	0	0	0	0
Archaea	Euryarchaeota	Thermococci	Thermococcales	Thermococcaceae	Thermococcus	Thermococcus peptonophilus	0	0	0	0	0	0	0	0.699401	0	0.542626	0	0	0	0	0.330901	0	0	0	0	0	0	0	0	0	0	0	0	0	0	0	0	0	1.078	0	0	0	0	0	0	0	0	0	0
Archaea	Euryarchaeota	Thermococci	Thermococcales	Thermococcaceae	Thermococcus	Thermococcus piezophilus	0.406214	0.540159	0	0.709933	0	0	0.524469	0	0	0.936019	0.762871	1.62314	0	0	1.02233	0	0	0	1.18208	0.462053	0	0.899216	0.53731	0.541184	0.553369	0	0.923614	0	0	0.446343	0	1.45892	0	0	1.25479	0	1.35618	0	0	0	0	1.59725	1.16065
Archaea	Euryarchaeota	Thermococci	Thermococcales	Thermococcaceae	Thermococcus	Thermococcus profundus	0	0	0.526016	0	0	0	0	0	0	0	0	0	0	0	0.330901	0	0	0	0	0	0	0	0	0	0	0	0.923614	0	0	0	0.736197	0	0	0	0	0	0.391781	0	0.511684	0	0	0	0
Archaea	Euryarchaeota	Thermococci	Thermococcales	Thermococcaceae	Thermococcus	Thermococcus radiotolerans	0	0	0	0	0	0	0	0	0	0	0	0	0	0.768173	0	0	0	0	0	0	0	0	0	0	0	0	0	0	0	0	0	0	0	0	0	0	0	0	0	0	0	0	0
Archaea	Euryarchaeota	Thermococci	Thermococcales	Thermococcaceae	Thermococcus	Thermococcus sibiricus	0.406214	0	0	0	0	0	0	0	0	0	0.762871	0	0	0	0	0	0	0	0	0	0	0	0	0	0	0	0.53449	0	0	0	0	0	0.63743	0	0	0	0	0	0	0	0	0	0
Archaea	Euryarchaeota	Thermococci	Thermococcales	Thermococcaceae	Thermococcus	Thermococcus siculi	0	0	0	0	0	0	0	0	0	0	0	0	0	0	0	0	0.52621	0	0.708865	0	0	0.518561	0	0	0.553369	0	0	0	0	0.446343	0	0	0.63743	0	0	0	0	0	0	0	0	0	0
Archaea	Euryarchaeota	Thermococci	Thermococcales	Thermococcaceae	Thermococcus	Thermococcus sp. 2319x1	0	0.540159	0.526016	0	0	0	0	0	0	0	0	0	0	0	0	0	0	0.491775	0	0	0	0	0	0	0.553369	0	0	0	0	0	0.736197	0	0	0	0	0.4778	0	0	0	0	0	0	0
Archaea	Euryarchaeota	Thermococci	Thermococcales	Thermococcaceae	Thermococcus	Thermococcus sp. 4557	0	0	0.526016	0	0	0	0	0.699401	0	0	0	1.25518	0.778467	0	0	0	0	0	0.708865	0	0	0.518561	0	0	0	0	0	0	0	0	0	0.523315	0	0	0	0	0	0	0.888637	0	0	0	0
Archaea	Euryarchaeota	Thermococci	Thermococcales	Thermococcaceae	Thermococcus	Thermococcus sp. 5-4	0	0	0	0	0	0	0	0	0	0	0	0	0	0.768173	0	0	0	0	0	0	0	0	0	0	0	0	0	0	0	0	0	0	0	0	0	0	0	0	0	0	0	0	0
Archaea	Euryarchaeota	Thermococci	Thermococcales	Thermococcaceae	Thermococcus	Thermococcus sp. AM4	0	0	0	0	0	0	0	0.699401	0	0	0.762871	0	0	0	0	0	0.52621	0	0	0	0	0	0	0	0	0	0.53449	0	0	0	0	0	0	0	0	0	0	0	0	0	0	0	0
Archaea	Euryarchaeota	Thermococci	Thermococcales	Thermococcaceae	Thermococcus	Thermococcus sp. EXT12c	0.982298	0.540159	0	0.709933	0	0	0	0.699401	0.740833	0.542626	0	0	0	0	0	0	0.910949	0	0	0	0	0.518561	0	0.933824	0	0	0	0	0	0.446343	0	0	0	0.748298	0	0	0	0	0	0	0	0	0
Archaea	Euryarchaeota	Thermococci	Thermococcales	Thermococcaceae	Thermococcus	Thermococcus sp. P6	0	0	0	0	0	0	0	0	0	0	0	0.759992	0	0	0	0	0	0	0	0	0	0	0.537309	0	0	0	0	0.384327	0	0.446343	0	0	0	0	0	0	0.391781	0	0.511684	0	0	0	0
Archaea	Euryarchaeota	Thermococci	Thermococcales	Thermococcaceae	Thermococcus	Thermococcus thioreducens	0	0	0	0	0	0	0.524469	0	0.740833	0	0.762871	0	0	0	0	0	0	0	0	0.462053	0	0	0	0.541184	0	0	0	0	0	0	0	0	0	0	0	0.836116	0	0	0	0	0	0	0
Archaea	Crenarchaeota	Thermoprotei	Thermoproteales	Thermofilaceae	Thermofilum	Thermofilum adornatum	0	0	0	0	0	0	0	0	0	0	0	0	0	0	0	0	0	0	0	0	0	0	0	0	0	0	0	0	0	0	0	0	0	0	0	2.78435	0	0	0.511684	0	0	0	0
Archaea	Crenarchaeota	Thermoprotei	Thermoproteales	Thermofilaceae	Thermofilum	Thermofilum carboxyditrophus	0	0	0	0	0	0	0	0	0	0	0	0.759992	0	0	0	0	0	0	0	0	0	0	0	0	0	0	0	0	0.410166	0	0	0	0	0	0	2.6997	0	0	0	0	0	1.59725	0
Archaea	Crenarchaeota	Thermoprotei	Thermoproteales	Thermofilaceae	Thermofilum	Thermofilum pendens	0	0	0	0	0	0	0	0	0	0	0	0	0	0.233616	0.330901	0	0	0.85786	1.18208	0	0	0	0	0	0	0	0	0	0	0	0	0	0	0	0	0	0.391781	0	0	0	0	0	0
Archaea	Crenarchaeota	Thermoprotei	Thermoproteales	Thermofilaceae	Thermofilum	Thermofilum uzonense	1.56131	1.70958	2.54582	3.39724	1.79542	0.744238	0	0	1.22791	1.2448	2.55534	1.91607	0	2.80249	2.4283	0	1.86427	0	2.8768	3.57864	0	1.84605	0.927917	0.933824	0.553369	2.22178	2.19769	1.337	1.57194	4.08352	1.87307	1.45892	1.68806	2.13719	2.08228	0.836116	0.953107	0	2.13937	1.53423	0.974372	0	4.05751
Archaea	Crenarchaeota	Thermoprotei	Desulfurococcales	Desulfurococcaceae	Thermogladius	Thermogladius calderae	0.406214	0.540159	0	0	0	0	0	0	0	0	0	0	0	0	0	0	0.52621	0	0	0	0	0	0	0	0	0	0	0	0	0	0	0	0	0	0	0	0	0	0	0	0	0	0
Archaea	Euryarchaeota	Thermoplasmata	Thermoplasmatales	Thermoplasmataceae	Thermoplasma	Thermoplasma acidophilum	0	0	0	0	0	0.254452	0	0.699401	0	0	0	0.759992	0	0.233616	0	0	0	0	0	0	0	0	1.48803	0	0	0	0	0	0	0	0	0.523315	0	0	0	0.4778	0	0	0	0	0	0	0
Archaea	Euryarchaeota	Thermoplasmata	Thermoplasmatales	Thermoplasmataceae	Thermoplasma	Thermoplasma volcanium	0	0	0.526016	0	0	0	0	0	0	0.542626	0	0	0	0	0	0	0	0	0	0	0	0	0	0	0	0	0	0	0	0.446343	0	0.523315	0	0	0	0	0	0	0	0	0	0	0.497599
Archaea	Euryarchaeota	Thermoplasmata	Thermoplasmatales	NA	NA	Thermoplasmatales archaeon BRNA1	0	0.540159	0	0	0	0.254452	0	0	0	0.936019	0	0	0	0.611015	0	0	0	0.85786	0	0.462053	0	0	0	0.541184	0	0	0	0	0	0	0	0	0	0	0	0	0	0	0	0	0	0	0
Archaea	Crenarchaeota	Thermoprotei	Thermoproteales	Thermoproteaceae	Thermoproteus	Thermoproteus tenax	0.406214	0	0	0	0	0.132829	0	0	0	0	0	0.759992	0	0	0.599886	0.785854	0.52621	0	0.708865	1.09255	0	0	0	0	0	0	0.53449	0	0	0.446343	0	0.523315	0	0	0	1.36204	0	0	1.18722	0	0	0	0.497599
Archaea	Crenarchaeota	Thermoprotei	Thermoproteales	Thermoproteaceae	Thermoproteus	Thermoproteus uzoniensis	0.406214	0	1.21403	0	0	0.132829	0.524469	0	0	0	0.762871	1.62314	0	0.434621	0.599886	0.785854	0	0	0	0.811473	1.21529	0	0	1.24214	0	0	0	0.384326	0.990242	1.06195	0.736197	0.906512	0	0	0	0.4778	0.699574	0.936019	1.18722	0.706739	0	0	0
Archaea	Crenarchaeota	Thermoprotei	Desulfurococcales	Desulfurococcaceae	Thermosphaera	Thermosphaera aggregans	0	0	0	0	0	0	0	0	0	0	0	0	0	0	0	0	0	0	0	0	0	0	0	0	0	0	0	0	0	0	0	0	0	0	0	0	0	0	0.511684	0	0	0.74435	0
Archaea	Crenarchaeota	Thermoprotei	Thermoproteales	Thermoproteaceae	Vulcanisaeta	Vulcanisaeta distributa	0	0	0	0	0	0	0	0	0	0.542626	0	0.759992	0	0	0	0	0.52621	0	0	0.462053	0	0	0	0	0.553369	0	0.923614	0	0	0	0	0	0	0	0	0	0	0	0	0	0.567928	0	0
Archaea	Crenarchaeota	Thermoprotei	Thermoproteales	Thermoproteaceae	Vulcanisaeta	Vulcanisaeta moutnovskia	0	0.540159	0.526016	0.709933	0	0	0.524469	0	0	0	0	0	0	0	0	0	0	0	0	0	0	0	0	0	0	0	0	0	0.410166	0	0	0	0	0	0	0.4778	0	0.542626	0	0	0	0	0.497599
Bacteria	Firmicutes	Bacilli	Bacillales	Bacillaceae	Geobacillus	Bacillus caldolyticus	2.70674	1.70958	2.65062	1.18362	0	0.470683	1.21114	3.53669	1.22791	2.79412	2.55534	2.36762	0	0	2.4283	2.60141	2.74885	1.1496	3.39476	2.2555	0	0.518561	2.2048	0.541184	2.72467	1.24748	2.19769	0	0.729164	3.92036	2.32039	0	0	0	0.94427	0	2.85604	2.4767	3.64319	0	1.29112	0	0
Bacteria	Firmicutes	Bacilli	Bacillales	Sporolactobacillaceae	NA	Bacillus selenitireducens	1.20214	1.49392	0	0.709933	0	1.23277	0.524469	0	0	0.936019	0	0.759992	0	0.233615	0.330901	0.785854	0	1.39215	0	0.462053	0	0	0.53731	0	1.73879	1.50199	1.22977	0.687509	0	0.786733	0	0	0.63743	0	1.72706	0.836116	0	0.936019	0	1.17902	0.974372	0.74435	0
Bacteria	Firmicutes	Clostridia	Clostridiales	Ruminococcaceae	NA	Clostridium cellulosi	0	0.540159	0	0	0	1.29079	0.524469	0	0	0	0	0	0	0.434621	1.48779	0	0.52621	1.59973	0.708865	0	0	0.899216	2.95772	0	0	0.938226	0.53449	0.93791	0	1.29297	0	0	0	0.422131	0.548049	0.4778	0	0	0	0	0.567928	0	0.866887
Bacteria	Firmicutes	Tissierellia	Tissierellales	Tissierellaceae	NA	Clostridium ultunense	0	1.49392	1.46456	0.709933	1.4046	6.75298	0.908281	1.5218	1.88149	1.71506	0.762871	0.759992	0	3.5294	2.35749	0.785854	0	1.59973	1.53782	1.09255	0.731999	2.15711	1.48803	0.933824	1.73879	1.90632	2.04929	2.12358	0.729164	1.29297	1.58368	0.906512	1.078	2.02118	1.91558	1.90625	1.35618	2.69587	0.888637	0	2.12986	1.59725	0
Bacteria	Proteobacteria	Gammaproteobacteria	Enterobacterales	Enterobacteriaceae	Pluralibacter	Enterobacter lignolyticus	0.406214	1.49392	0.526016	0.709933	0	1.29079	0	0	0	0.542626	0	0	0.778467	1.0389	0.330901	0	0	0.491775	0	0	0	0	0	0.933824	0	0.544075	0	0.384326	0	0.446343	0	0	0	0.422131	0	0	0	0	0	0	0	0	0
Bacteria	Firmicutes	Clostridia	Clostridiales	Eubacteriaceae	Eubacterium	Eubacterium cellulosolvens	0.722821	1.70958	0.910652	1.18362	0.866887	2.36373	1.86014	2.04235	1.22791	0	1.25926	2.15944	1.28132	2.23	1.34868	0	0.910949	1.78117	1.18208	1.70709	0	1.66112	1.70324	1.24214	1.52107	1.50199	2.33224	1.64927	1.86025	0	0	1.85739	0.63743	1.23855	0.94427	2.04996	2.04269	2.21815	1.18722	0.706739	0	0	0.866887
Bacteria	Firmicutes	Clostridia	Clostridiales	Clostridiales Family XIII. Incertae Sedis	NA	Eubacterium minutum	0.406214	0.540159	0	0	0	0.366615	0.524469	0	0	0	0	0	0	0.233615	0.330901	0	0	0	0	0.462053	0	0	0	0	0	0.544075	1.22977	0	0	0.446343	0	0	0.63743	0	0	0	0	0.542626	0	0.706739	0.567928	0	0
Bacteria	Firmicutes	Clostridia	Clostridiales	Lachnospiraceae	NA	Eubacterium rectale	2.19448	1.49392	0	0	1.79542	3.21629	4.14236	0	0	1.90293	1.25926	0.759992	0.778467	2.76568	1.83915	0	1.86427	5.06583	0	0.811473	1.86543	1.44896	1.48803	1.49604	1.26455	0.544075	2.19769	1.90583	1.21123	0.786733	2.32039	2.74078	3.38466	2.52574	2.08228	1.74662	2.85604	1.49901	0.888637	0	0.567928	1.23293	0
Bacteria	Firmicutes	Clostridia	Clostridiales	Clostridiales Family XIII. Incertae Sedis	NA	Eubacterium sulci	1.56131	0	0	0	0	2.28026	0.908281	0.699401	0.740833	0	0	0.759992	0	1.15733	1.73126	0	0	3.31264	0	0.462053	0	0	1.70324	0	0	0.544075	2.7718	1.90583	0.410167	0	0.736197	1.45892	2.11548	1.23855	0.548049	1.5671	0	0	0	0.706739	1.29112	1.59725	0
Bacteria	Proteobacteria	Gammaproteobacteria	Pasteurellales	Pasteurellaceae	Haemophilus	Haemophilus ducreyi	0.406214	0	0.910652	1.18362	0	0.254452	0	1.16842	0	0	0.762871	0	0.778467	0.768173	0.330901	1.29174	0	0.491775	0	0.811473	0.731999	0.899216	0.927917	0.541184	0.952346	0.544075	0.53449	0.384326	0.410167	1.06195	0.736197	0	0	0	0.94427	0.4778	0	0.542626	0.511684	0	0.567928	0.74435	0.497599
Bacteria	Proteobacteria	Gammaproteobacteria	Pasteurellales	Pasteurellaceae	Basfia	Mannheimia succiniciproducens	0	1.89716	0.526016	1.18362	0	0.901473	1.67447	0.699401	0	0	0.762871	0	0	0.434621	0.330901	0.785854	0	1.39215	0.708865	0.811473	0.731999	1.44896	0	0.541184	0.553369	0.544075	1.22977	0.384327	1.98534	0.446343	0	0.906512	0.63743	1.01415	1.25479	1.12291	0.699574	0	0	0	0	0	0
Bacteria	Actinobacteria	Actinobacteria	Corynebacteriales	Mycobacteriaceae	Mycobacteroides	Mycobacterium stephanolepidis	0	0.540159	0	2.26735	0	0	0	0	0	0	1.25926	0	0.778467	1.26677	0.826514	3.47736	1.46496	0	0	0	3.26186	0	0	0	0.553369	0	0	0	0	2.91197	0	0	0	0	0	1.74662	0.391781	0	0	0	0	0	0
Bacteria	Proteobacteria	Betaproteobacteria	Burkholderiales	NA	NA	Polyangium brachysporum	0	0.540159	0.526016	0	1.4046	2.65633	0	0.699401	0.740833	0	0	0	0	4.21551	1.02233	0.785854	0.52621	0	2.06094	0	0.731999	1.20011	0	0	0.952346	0	0.923614	0.687509	0.729164	0.446343	0	0	0	1.4327	0.94427	0	0.699574	1.49901	0	0	0	0	0
Bacteria	Proteobacteria	Betaproteobacteria	Burkholderiales	Burkholderiaceae	Burkholderia	Pseudomonas mesoacidophila	0	1.24025	2.43282	2.74879	0.866887	0.470683	0.524469	0.699401	1.22792	1.49901	2.16489	2.9882	1.94906	0.90988	0	0	1.21439	0.491775	2.8768	1.70708	0.731999	1.20011	0.537309	3.40033	3.16151	2.07265	1.22977	2.01881	1.57194	0	0.736197	2.53849	2.11548	0	2.60483	0	0.391781	2.21815	1.43448	2.74179	2.86218	1.88787	1.61321
Bacteria	Cyanobacteria	NA	Synechococcales	Acaryochloridaceae	Acaryochloris	Acaryochloris marina	0.722821	0.540159	1.21403	0	0	2.58855	1.46133	1.80543	0	0.542626	0.762871	1.62314	0	0.434621	0.599886	1.29174	0.52621	0.85786	0.708865	0.811473	0.731999	0.518561	0.53731	0.541184	0	0.544075	0.923614	0.687509	0.410167	0.786733	0.736197	0.906512	1.41504	1.75674	0	3.20867	0.391781	0.936019	1.18722	1.17902	1.55069	0	0.497599
Bacteria	Firmicutes	Clostridia	Clostridiales	Peptostreptococcaceae	Acetoanaerobium	Acetoanaerobium sticklandii	0.722821	1.49392	1.21403	0.709933	0.866887	2.74201	2.54163	1.16842	0	1.49901	0.762871	1.91607	0	1.36849	2.49579	0	0.910949	1.78117	1.18208	1.52982	0	0	0	1.49604	0.553369	0.938226	1.22977	0.687509	1.72329	0.786733	0.736197	2.02176	0	4.11399	2.2317	0.836116	0.699574	1.2448	0.888637	0	1.29112	0	0.866887
Bacteria	Proteobacteria	Alphaproteobacteria	Rhodospirillales	Acetobacteraceae	Acetobacter	Acetobacter aceti	0.406214	0.540159	0	0.709933	0.866887	0	0.524469	0	0	0	0	0	0.778467	0	0	0	1.21439	0.491775	0	0.462053	0.731999	0.899216	0	0	0	0	0	0	0.729164	0.446343	0	0	0.63743	0.748298	0.94427	0.4778	0	0	0	0	0	0	0
Bacteria	Proteobacteria	Alphaproteobacteria	Rhodospirillales	Acetobacteraceae	Acetobacter	Acetobacter ascendens	0	0	0.526016	2.44628	0	0	0	0	0	0	0	0.759992	0	0.90988	0	0	0	0	0	0	0	0	0	0	0.952346	0	0	0	0.990242	0.446343	0	0	0	0	0	0	1.52209	1.49901	0	0	0	0	0.497599
Bacteria	Proteobacteria	Alphaproteobacteria	Rhodospirillales	Acetobacteraceae	Acetobacter	Acetobacter ghanensis	0.722821	1.24025	0.910652	1.53962	0	2.46799	0.908281	0	0	0	0.762871	0.759992	1.94906	0.434621	1.02233	0	1.86427	0.491775	1.18208	1.32769	0.731999	0.518561	0	0	0	0	0.923614	0	0.410167	1.66698	1.22129	0	1.91754	1.43271	0	1.12291	0	1.71506	0.511684	0	0	0	0
Bacteria	Proteobacteria	Alphaproteobacteria	Rhodospirillales	Acetobacteraceae	Acetobacter	Acetobacter oryzifermentans	1.56131	2.06313	0	0	0	0	0	0	3.06739	0	0	1.25518	2.58668	0	1.61466	0	0	0.85786	0	1.09255	0	0	0.927917	0	0	0	0	0	1.57194	0	1.58368	2.02176	0	2.96312	0	0.4778	1.35618	2.69587	1.18722	0	0	2.12964	0
Bacteria	Proteobacteria	Alphaproteobacteria	Rhodospirillales	Acetobacteraceae	Acetobacter	Acetobacter pasteurianus	0.722821	1.49392	1.46456	0	0	6.7722	2.02461	2.04235	0	0	2.16489	2.15944	0	3.21125	2.68117	0	0.910949	2.45099	2.60316	0	1.57667	1.66112	2.33953	0	0.952346	1.90632	1.69695	1.50157	0	0	0	2.30313	0	1.01415	0	0.836116	1.16867	2.79412	1.43448	1.81903	0	3.28952	0
Bacteria	Proteobacteria	Alphaproteobacteria	Rhodospirillales	Acetobacteraceae	Acetobacter	Acetobacter persici	0.406214	0	0.526016	0	0	1.45204	0.524469	1.5218	1.22791	0.542626	1.62788	0	0	3.6952	0.330901	0	0	0.85786	1.18208	0	0	1.44896	0.927917	0	1.26455	0.544075	0.923614	0.93791	0.729164	1.06195	0.736197	0.906512	0	0.422131	0.548049	0.836116	0.391781	0.936019	0.511684	0	0	0	0.866887
Bacteria	Proteobacteria	Alphaproteobacteria	Rhodospirillales	Acetobacteraceae	Acetobacter	Acetobacter pomorum	0	0	0	0	0	6.62208	0	0	0	0	0	0	0	5.50131	0	0	2.31071	0	0	0	0	0	0	0	0	0	0	3.20817	0	0	0	0	0	0	0	0	0	0	0	0	0	0	0
Bacteria	Proteobacteria	Alphaproteobacteria	Rhodospirillales	Acetobacteraceae	Acetobacter	Acetobacter senegalensis	0.982298	1.49392	1.86381	0	1.4046	1.04324	0	2.04235	1.88149	3.34091	1.92123	0.759992	2.40377	3.87879	2.99287	0	1.46496	2.90666	1.82296	2.36528	0	2.29064	0.927917	3.27025	2.0951	0.938226	2.19769	0.384326	1.86025	0	0	0.906512	2.71272	0	3.06931	1.5671	2.24615	1.71506	1.43448	2.05678	0	2.9546	1.95718
Bacteria	Proteobacteria	Alphaproteobacteria	Rhodospirillales	Acetobacteraceae	Acetobacter	Acetobacter tropicalis	0	1.70958	0	0	0	6.42243	0	0	0	0	0	0	0	0.434621	0	0	0	0.491775	0	0	0	0	0	1.49604	0	0.544075	1.22977	1.50157	0	0	0.736197	0	0	0	0.94427	0	0	0	0.888637	0	1.96138	0	0
Bacteria	Firmicutes	Clostridia	Clostridiales	Eubacteriaceae	Acetobacterium	Acetobacterium sp. KB-1	0	1.24025	0	0.709933	0	0	0.524469	0	0	0.542626	1.25926	0	0.778467	0.90988	0	0	0.52621	0	0	0.811473	0	0	0.927917	0.541184	0	0	1.48219	0	0	0	0	0.523315	1.078	0	0	1.12291	0	0	0	0	0.567928	0.74435	0
Bacteria	Firmicutes	Clostridia	Clostridiales	Eubacteriaceae	Acetobacterium	Acetobacterium woodii	0.722821	0	0.910652	0	0	0.974098	0.524469	0	0.740833	0	0	0.759992	0	0	0.826514	0	0	0.85786	1.18208	0.811473	0	0	0	0	0.553369	0	0.53449	0	0	0.446343	0	0	0.63743	0.422131	0.94427	0.4778	0.699574	2.4767	0	0	0	0	0.866887
Bacteria	Firmicutes	Clostridia	Halanaerobiales	Halobacteroidaceae	Acetohalobium	Acetohalobium arabaticum	0	0.540159	0.526016	0.709933	0	0.567747	0	0	0	0	0	0	1.28132	0.90988	0	0	0	0.491775	0	0.462053	0	0.518561	0	0	0	0.544075	0.923614	0.93791	0.410167	1.29297	0	0	0	0	0	0.4778	0.391781	1.71506	0	0	0	0	0
Bacteria	Synergistetes	Synergistia	Synergistales	Synergistaceae	Acetomicrobium	Acetomicrobium mobile	0	0	0	0	0	0.366615	0	0	0	0	0	0	0	0.233616	1.02233	0.785854	0.52621	0	0	0.462053	0	0	0	0	0	0	0	0	0	0.786733	0	0	0	0	0	0	0	0	0	0.706739	0	0	0.497599
Bacteria	Tenericutes	Mollicutes	Acholeplasmatales	Acholeplasmataceae	Acholeplasma	Acholeplasma brassicae	0	0.540159	0	0	0	0.824996	1.86014	0	0	1.90293	0	0	0	0	0.599886	0	0	0	0	0	0	0.899216	0.53731	0	0.553369	0	0.53449	0	0	0	0	1.20899	0.63743	0.422131	0	0	0	0	0	0	0	0	0
Bacteria	Tenericutes	Mollicutes	Acholeplasmatales	Acholeplasmataceae	Acholeplasma	Acholeplasma laidlawii	1.20214	0.540159	0.526016	1.18362	0.866887	1.23277	2.02461	1.5218	0.740833	1.71506	0	1.91607	1.65348	2.05797	1.73126	0	1.86427	1.78117	1.53782	0.462053	0	0.518561	1.23499	0	0	0.938226	1.22977	1.15121	0.410167	0.786733	0	1.45892	1.41504	0.748298	1.25479	2.04996	0.699574	1.2448	0.888637	1.53423	0.974372	0.74435	0.866887
Bacteria	Tenericutes	Mollicutes	Acholeplasmatales	Acholeplasmataceae	Acholeplasma	Acholeplasma oculi	0	0.540159	0	0.709933	0	0.470683	0	0	0	0	0.762871	0	0	0	0	0	0	0	0	0.462053	0	0	0	0.541184	0	0	0	0.384326	0	0	0	0	0	0	1.91558	0	0	0.542626	0	0	0	0	0.497599
Bacteria	Tenericutes	Mollicutes	Acholeplasmatales	Acholeplasmataceae	Acholeplasma	Acholeplasma palmae	0.406214	0.540159	0	1.18362	0	1.10922	0.524469	0	0	0.542626	0	0.759992	0.778467	0.611015	1.02233	0.785854	0.910949	0.491775	0.708865	1.52982	1.57667	0.518561	0	0.933824	1.52107	0.544075	0.53449	0.93791	0	1.49206	0.736197	0.523315	0.63743	0.748298	0	4.42063	0	1.49901	0.888637	0	0	0	0
Bacteria	Proteobacteria	Betaproteobacteria	Burkholderiales	Alcaligenaceae	Achromobacter	Achromobacter denitrificans	0.982298	0.932262	0	0	0.866887	1.17232	2.17224	1.5218	1.5914	0.542626	0.762871	0	0	0.233615	0.599886	0	0.910949	0	0	1.52982	1.21529	0	1.23499	0	0.553369	0	0	0.687509	0.410167	1.06195	0	0.523315	1.68806	1.01415	0	1.12291	1.80575	0.542626	1.18722	0	0	0	0.497599
Bacteria	Proteobacteria	Betaproteobacteria	Burkholderiales	Alcaligenaceae	Achromobacter	Achromobacter insolitus	0	0	0	0.709933	1.79542	0.567747	0	0.699401	0	0.936019	0	0	0	0.434621	0.330901	0.785854	1.46496	0	0.708865	0	0	0	0	0.541184	0	0.938226	0	0	0	0.446343	0.736197	0.523315	0	0	1.51017	0.4778	0	0	0.511684	0	0.567928	1.23293	0.497599
Bacteria	Proteobacteria	Betaproteobacteria	Burkholderiales	Alcaligenaceae	Achromobacter	Achromobacter ruhlandii	0	0	0	0	0	2.6115	0	0	0	0	0	0	0	0	0	0	0	0	0	0	0	0	0	0	0	0	0	0	0	0	0	0	0	0	0	0	0	0	0	0	0	0	0
Bacteria	Proteobacteria	Betaproteobacteria	Burkholderiales	Alcaligenaceae	Achromobacter	Achromobacter sp. AONIH1	0	0.540159	0.526016	0	0.866887	0.567747	0.524469	0	0	0.936019	0.762871	0	0	0.90988	0.330901	1.29174	0	0.491775	0	0.462053	1.57668	0.518561	0	0	0	0	0.53449	0.384327	0.410166	1.06194	1.22129	0.523315	0	1.01415	0	0.836116	0	0	0	0.706739	0.974372	0	0
Bacteria	Proteobacteria	Betaproteobacteria	Burkholderiales	Alcaligenaceae	Achromobacter	Achromobacter sp. B7	0.406214	0	0	0	0	0.366615	0	0.699401	0	0.542626	0	0	0	0	0.330901	1.29174	0.52621	0.491775	0	0.462053	0	0.518561	0	0.541184	0	0	0	0	0.410167	0	0	0	0.63743	0	0.548049	0	0	0.542626	0.511684	0	0	0	0
Bacteria	Proteobacteria	Betaproteobacteria	Burkholderiales	Alcaligenaceae	Achromobacter	Achromobacter sp. MFA1 R4	1.20214	1.24025	1.86381	2.06303	1.4046	1.10922	0	1.5218	1.5914	1.49901	1.92123	2.15944	1.28132	0.611015	0.330901	0.785854	1.67839	1.78117	0.708865	1.52982	0	1.20011	0.927917	0	0	0	1.22977	2.5568	1.57194	1.49206	0	2.16929	1.91754	0.748298	0.548049	0.4778	0.953107	0	1.18722	0	0	0	0.866887
Bacteria	Proteobacteria	Betaproteobacteria	Burkholderiales	Alcaligenaceae	Achromobacter	Achromobacter spanius	2.08815	1.70958	2.83981	0.709933	0	1.23277	1.67447	0.699401	0	0	2.37328	0	0	1.0389	1.19471	1.29174	0.910949	0.491775	0	1.86493	1.21529	1.44896	0.53731	0.541184	1.52107	1.50199	3.89737	0.687509	1.21123	0.786733	0.736197	0.906512	1.68806	1.6038	0.548049	0.4778	0.391781	1.90293	0.888637	1.81903	0.567928	0.74435	1.61321
Bacteria	Proteobacteria	Betaproteobacteria	Burkholderiales	Alcaligenaceae	Achromobacter	Achromobacter xylosoxidans	2.08815	2.87929	1.67795	1.18362	2.35575	4.49226	2.83545	2.97492	2.6711	2.21815	1.92123	1.91607	2.58668	2.87342	2.62199	5.27254	3.15745	1.59973	2.60316	3.48446	5.11719	1.66112	2.05618	2.34951	2.72467	2.22178	2.94981	2.39876	2.56866	5.5449	2.32039	1.85739	1.91754	2.96312	2.80888	4.02787	2.42443	3.58001	2.13937	1.53423	2.41725	2.82313	2.35575
Bacteria	Firmicutes	Negativicutes	Acidaminococcales	Acidaminococcaceae	Acidaminococcus	Acidaminococcus fermentans	0.982298	0.540159	0	0	0	1.72883	0	0	0	0	0	0	0	2.90762	1.73126	0	0	1.78117	1.18208	0.462053	0	0	1.23499	0.541184	0	0	0	2.12358	3.3973	0	1.22129	0	0	0	1.51017	0	0.699574	0	0	0	0	0	1.16065
Bacteria	Firmicutes	Negativicutes	Acidaminococcales	Acidaminococcaceae	Acidaminococcus	Acidaminococcus intestini	0	0	1.21403	0	0	1.17232	1.21114	0	0	0	0	0	0	1.86262	0	0	0	2.08726	0	0.462053	0	0	0	1.89956	0	0.938226	1.22977	0.93791	0	0.786733	0	0.523315	0	0	0	0.4778	0	0.936019	0	0	0	1.59725	0
Bacteria	Proteobacteria	Alphaproteobacteria	Rhodospirillales	Acetobacteraceae	Acidibrevibacterium	Acidibrevibacterium fodinaquatile	0	0.540159	0	0.709933	0.866887	3.61867	0.524469	0	0.740833	0	0	0	0	4.59709	0.330901	0	1.21439	0.491775	0	0.462053	0	0	0	0	0.952346	0	0.53449	1.64927	0.410166	0.446343	0	0	0	0.748298	0	0	0.953107	1.49901	0	0.706739	0.567928	0	0
Bacteria	Proteobacteria	Gammaproteobacteria	Acidiferrobacterales	Acidiferrobacteraceae	Acidiferrobacter	Acidiferrobacter sp. SPIII_3	0.406214	0.932262	0.910652	2.26735	0.866887	1.77021	1.46133	1.80543	1.5914	0.542626	1.92123	0.759992	1.65348	1.71594	0.330901	2.4181	1.67839	1.78117	0.708865	2.2555	3.53294	0.518561	0	0.541184	0.553369	0	0.923614	0.687509	0.410167	3.47927	1.58368	0	0.63743	1.01415	0.94427	2.51385	0.699574	1.2448	1.6455	0.706739	0	1.59725	0.497599
Bacteria	Proteobacteria	Gammaproteobacteria	Chromatiales	Ectothiorhodospiraceae	Acidihalobacter	Acidihalobacter ferrooxidans	0	0	0	0	0	0.366615	0	0	0	0	0	0	0	0	0.826514	0	0	0	0.708865	0	0	0	0	0	0	0	0	0.687509	0	0	0	0	0	0	0	0.4778	0	0	0.511684	0	0	0	0
Bacteria	Proteobacteria	Gammaproteobacteria	Chromatiales	Ectothiorhodospiraceae	Acidihalobacter	Acidihalobacter prosperus	1.56131	2.06313	0.526016	4.3271	1.79542	5.02825	2.64636	3.18742	1.22791	1.2448	3.51765	1.62314	3.26058	2.83839	1.02233	6.58284	2.17668	1.39215	1.53782	2.56255	6.69273	0.899216	2.2048	1.24214	1.26455	1.24748	0	0.384326	1.21123	6.29632	2.80571	1.67187	0	1.75674	0.94427	4.06219	2.04269	2.35321	2.50661	1.17902	0.974372	1.88787	0.866887
Bacteria	Actinobacteria	Acidimicrobiia	Acidimicrobiales	Acidimicrobiaceae	Acidimicrobium	Acidimicrobium ferrooxidans	0	1.49392	0	0.709933	1.4046	1.59706	0	1.5218	0	0	1.92123	0	0	3.41519	1.19471	0	0	0.491775	0	0	0	0	0.53731	0.933824	0	1.24748	0.53449	1.50157	0.729164	0	0	0	0	1.01415	1.51017	1.74662	0	0.542626	0	0	0	0	0
Bacteria	Proteobacteria	Alphaproteobacteria	Rhodospirillales	Acetobacteraceae	Acidiphilium	Acidiphilium cryptum	0	0.932262	0	1.53962	1.4046	0	0	0	0.740833	0.542626	0	1.25518	1.65348	0	1.19471	0	0.910949	0.85786	1.53782	0.811473	0	2.29064	0.537309	1.71186	2.38061	1.90632	0	0	1.21124	1.82296	0.736197	1.20899	0	1.75674	1.25479	0.836116	0.391781	1.2448	0.511684	1.17902	0	0	0.866887
Bacteria	Proteobacteria	Alphaproteobacteria	Rhodospirillales	Acetobacteraceae	Acidiphilium	Acidiphilium multivorum	1.39288	0	0	0	0	0	0	0	1.22791	0	0	0	0	4.07211	1.61466	0	0	0	1.18208	0	0	0	0	0	0	0.544075	1.22977	0	0.729164	0	0	0.523315	0.63743	0.422131	0.548049	0.836116	0	0.542626	0.511684	0	0	1.59725	1.4046
Bacteria	Actinobacteria	Actinobacteria	Propionibacteriales	Propionibacteriaceae	Acidipropionibacterium	Acidipropionibacterium acidipropionici	2.90767	3.72918	2.92585	0	0.866887	3.99534	1.67447	1.16842	0.740833	0.936019	0	1.62314	1.65348	2.38368	4.39974	0	0	1.94231	0	0.462053	2.10591	0.899216	1.48803	0.933824	0.553369	2.22178	2.33224	3.30045	2.56866	0.446343	2.80571	2.30313	0.63743	1.75674	1.91558	2.04996	2.148	1.71506	0.888637	0	0.974372	1.23293	1.16065
Bacteria	Actinobacteria	Actinobacteria	Propionibacteriales	Propionibacteriaceae	Acidipropionibacterium	Acidipropionibacterium virtanenii	0.406214	0.932262	0	0	0	0.132829	0	0	0	0	1.25926	0	0	0.233615	0	0	0	0	0.708865	0	0	0	0	0	0.553369	0	0	0	0	0.446343	0	0	0.63743	0	0	0	0	0.542626	0.511684	0	0.567928	0	0.497599
Bacteria	Acidobacteria	Acidobacteriia	Acidobacteriales	Acidobacteriaceae	Acidisarcina	Acidisarcina polymorpha	0.982298	1.89716	0	1.53962	2.92406	2.65633	0	0.699401	1.22791	0.542626	1.25926	2.9882	1.65348	1.46351	1.61466	0.785854	1.21439	2.45099	1.82296	1.86493	0	2.63001	1.23499	1.24214	2.61885	0.938226	0	1.15121	2.20703	0.786733	1.87307	2.02176	1.078	3.83353	2.60483	1.12291	1.80575	2.21815	0	2.74179	1.55069	0	1.79542
Bacteria	Proteobacteria	Acidithiobacillia	Acidithiobacillales	Acidithiobacillaceae	Acidithiobacillus	Acidithiobacillus caldus	0	0	0.526016	0	0	0	0	1.5218	0	1.2448	0.762871	0.759992	0	0.233616	0.330901	0.785854	0	0	0	0.462053	0	0	0	0	0.952346	0	0.923614	0	0	0	0	0.523315	0	0	0	0	0	0.936019	0.511684	0	0	0	0
Bacteria	Proteobacteria	Acidithiobacillia	Acidithiobacillales	Acidithiobacillaceae	Acidithiobacillus	Acidithiobacillus ferrivorans	2.63302	2.21197	2.17619	3.48177	2.10262	3.20124	4.40372	3.75239	2.32965	2.06913	2.37328	1.91607	3.14867	2.28307	1.19471	5.27254	2.74885	2.08726	1.82296	4.10706	5.60252	2.15711	0.927917	1.24214	2.24491	2.35692	3.0312	1.50157	1.40283	6.24207	2.32039	1.67187	1.68806	2.24457	1.91558	4.47258	2.33804	3.46541	2.61083	0	0.974372	1.59725	1.79542
Bacteria	Proteobacteria	Acidithiobacillia	Acidithiobacillales	Acidithiobacillaceae	Acidithiobacillus	Acidithiobacillus ferrooxidans	0	0	0	0	0	0.132829	0	0	0	0	0.762871	0	0	0.434621	0	0	0	0	0	0	0	0	0	0.541184	0	0	0	0.384327	0	0	0	0	0	0	0	0	0	0	0	0	0	0.74435	0
Bacteria	Acidobacteria	Acidobacteriia	Acidobacteriales	Acidobacteriaceae	Acidobacterium	Acidobacterium capsulatum	0	0.932262	0	0	0.866887	0.470683	0	1.16842	0	0.542626	1.92123	0	0	1.0389	0	0	0	0	0	0.462053	0	0	1.23499	0	0	0.938226	0	0	0	0	0	0	0	0	0	0	0	2.35321	0	0.706739	0	0.74435	0
Bacteria	Actinobacteria	Actinobacteria	Acidothermales	Acidothermaceae	Acidothermus	Acidothermus cellulolyticus	0.982298	0	1.21403	0.709933	0	2.95436	0	0	0	0	0	0.759992	0.778467	1.93072	0.330901	0	0	0.85786	0	1.09255	0	0	0	0	0	0	0	0.93791	1.21123	0.446343	0	0	0.63743	0.422131	0.548049	0	0.953107	0	0	0	0.974372	0	0
Bacteria	Proteobacteria	Betaproteobacteria	Burkholderiales	Comamonadaceae	Acidovorax	Acidovorax avenae	2.2935	2.87929	2.43282	2.60545	0	5.43112	2.02461	1.80543	1.5914	2.35321	3.22687	3.51124	3.46131	4.48832	2.84542	0	1.21439	3.05504	2.74645	2.65192	1.21529	1.66112	3.38909	2.34951	2.50464	2.69978	1.69695	3.54643	3.35156	1.49206	1.22129	3.40866	4.42999	1.89501	3.75242	3.01206	2.85604	2.35321	2.39428	2.43956	3.3456	2.12964	2.4674
Bacteria	Proteobacteria	Betaproteobacteria	Burkholderiales	Comamonadaceae	Acidovorax	Acidovorax carolinensis	2.38616	1.24025	0	0	0	5.4018	0	1.16842	2.12291	1.2448	0	0	2.19426	3.80813	0.826514	0.785854	1.21439	1.1496	0	1.32769	0	1.20011	0	1.24214	0	0	2.04929	0	1.86025	0.786733	0	0	0	1.01415	1.72706	0.4778	0	0.936019	1.43448	0	0	0	0
Bacteria	Proteobacteria	Betaproteobacteria	Burkholderiales	Comamonadaceae	Acidovorax	Acidovorax cattleyae	0	0.932262	0.526016	1.53962	2.57103	3.85816	0.908281	0	0	0	0	0	0	2.43147	0	1.29174	3.0076	0	0	1.70708	0.731999	0	0.927917	0	0	1.24747	0.923614	0	1.86025	0.446343	0	1.45891	1.41504	1.23855	0	0	0.699574	0.542626	0	0.706739	0	0	0.497599
Bacteria	Proteobacteria	Betaproteobacteria	Burkholderiales	Comamonadaceae	Acidovorax	Acidovorax citrulli	0	0	0	0	0	0	0.908281	0	1.88149	0	0	0	2.40377	2.43147	1.48779	0	1.21439	1.94231	0	1.09255	0.731999	0	1.70324	1.71186	0	1.24747	0.923614	3.00374	0	0.786733	0	0	0	0.748298	0	0	0.699574	0	1.43448	0.706739	0	0.74435	0
Bacteria	Proteobacteria	Betaproteobacteria	Burkholderiales	Comamonadaceae	Acidovorax	Acidovorax ebreus	0	0	0	0	0	5.27817	0	0	0	0	0	0	0	8.72706	0	0	0	0	0	0	0	0	0	0	0	0	0	0	0	0	3.54256	0	0	4.79973	0	3.01206	0	0	0	0	0	0	0
Bacteria	Proteobacteria	Betaproteobacteria	Burkholderiales	Comamonadaceae	Acidovorax	Acidovorax sp. JS42	0	0	4.31598	0	0	4.88962	4.54588	3.88012	0	0	0	0	0	8.68762	0	1.29174	4.6558	0	0	0	0	4.65658	0	0	0	0	0	0	0	0	0	4.59541	0	0	0	2.6997	0	3.52385	0	0	0	5.35184	0
Bacteria	Proteobacteria	Betaproteobacteria	Burkholderiales	Comamonadaceae	Acidovorax	Acidovorax sp. KKS102	0.982298	1.70958	0	0	0	7.113	0	0	2.32965	2.4767	1.25926	1.25518	2.89487	4.90705	2.20451	0.785854	0.52621	0	0	1.09255	0.731999	0.899216	0.927917	0	2.0951	0	0.923614	4.27165	0	0.786733	0.736197	1.85739	2.11548	1.43271	2.08228	0.4778	0.953107	0.542626	1.6455	0	0	0	0
Bacteria	Proteobacteria	Betaproteobacteria	Burkholderiales	Comamonadaceae	Acidovorax	Acidovorax sp. RAC01	0	0	0	1.18362	0	3.96001	0	0	0	0.936019	0	1.25518	0	0	0.330901	0.785854	0	0	1.53782	0	0.731999	0	0	0	2.24491	0.938226	1.22977	0	0	0.446343	0	0	1.078	0	0.94427	0	0	0	0	0	0	0.74435	1.79542
Bacteria	Proteobacteria	Betaproteobacteria	Burkholderiales	Comamonadaceae	Acidovorax	Acidovorax sp. T1	1.20214	0	1.21403	0	0	3.66328	0	0	0	0	1.62788	0	0	0	1.34868	0	0.910949	1.1496	2.60316	2.0072	0	1.20011	2.87139	0	0	1.50199	1.88385	0	1.21123	0	0	0	2.44478	0	0	0.4778	0.699574	0.936019	0	1.17902	0	1.23293	2.35575
Bacteria	Proteobacteria	Gammaproteobacteria	Pseudomonadales	Moraxellaceae	Acinetobacter	Acinetobacter baumannii	5.90356	7.42801	5.56055	4.28067	3.82574	9.15897	6.42711	5.5596	3.70935	8.3391	6.4382	4.44655	7.39559	7.61684	8.59013	2.76403	6.34173	7.80729	4.12907	6.31325	3.89527	6.5677	7.14306	8.84774	4.55092	4.98603	7.84923	8.554	6.94251	6.01015	6.41876	7.34293	4.5025	7.40593	6.84725	6.1946	5.02296	5.70436	6.32522	5.51979	8.16278	5.00271	6.40272
Bacteria	Proteobacteria	Gammaproteobacteria	Pseudomonadales	Moraxellaceae	Acinetobacter	Acinetobacter baylyi	0.406214	0.932262	0.526016	1.18362	1.4046	0.901473	1.21114	0	0	1.2448	1.25926	0	0.778467	1.0389	1.48779	0.785854	0	1.94231	0.708865	1.32769	0	0.899216	0.927917	2.21454	0	0.938226	0.53449	0	0.729164	1.06195	0	0.523315	0	0	0.94427	0	1.16867	0	1.18722	0.706739	0.567928	0	1.16065
Bacteria	Proteobacteria	Gammaproteobacteria	Pseudomonadales	Moraxellaceae	Acinetobacter	Acinetobacter bereziniae	0.982298	0.540159	1.21403	0	0	2.67823	0.524469	0.699401	1.22791	2.59044	0	0	1.94906	1.93072	1.73126	1.29174	0.910949	1.1496	1.82296	0.811473	0	1.44896	2.05618	0.933824	1.52107	1.50199	0.53449	1.64927	0.990242	1.29297	1.58368	0.906512	2.44478	0.422131	1.25479	2.18065	0.699574	2.06913	0.511684	0.706739	0.974372	1.88787	0.497599
Bacteria	Proteobacteria	Gammaproteobacteria	Pseudomonadales	Moraxellaceae	Acinetobacter	Acinetobacter calcoaceticus	1.20214	0	1.46456	0	0	0.901473	1.67447	0	2.12291	0	0.762871	0	0.778467	0.90988	0.826514	0	0	0.85786	1.18208	1.70709	0.731999	0	0.927917	0.933824	0.553369	0.938226	0.53449	0.687509	0	1.06195	1.22129	1.45892	0	0.748298	0	1.90625	0.699574	1.71506	1.18722	0	1.96138	1.23293	0.866887
Bacteria	Proteobacteria	Gammaproteobacteria	Pseudomonadales	Moraxellaceae	Acinetobacter	Acinetobacter chinensis	1.39288	2.78737	0	2.06303	0	2.33644	3.77755	1.5218	1.5914	2.35321	0	2.85625	0	1.15733	1.02233	0	0.910949	1.78117	1.53782	0.811473	0.731999	1.44896	0	2.21454	1.26455	0	0	2.22126	2.92159	1.29297	1.58368	2.91816	1.68806	2.24457	2.08228	0	2.04269	2.8861	1.18722	0	2.41725	0	1.16065
Bacteria	Proteobacteria	Gammaproteobacteria	Pseudomonadales	Moraxellaceae	Acinetobacter	Acinetobacter defluvii	0.722821	0.932262	0	2.26735	0	2.12943	0.908281	0	1.88149	2.79412	2.16489	0	3.26058	2.90762	1.02233	2.76403	0	0.85786	0.708865	0.811473	3.04794	1.84605	2.33953	1.89956	1.73879	1.50199	0	0.687509	0.410167	2.84074	0.736197	0.906512	2.11548	0	0.548049	3.38168	1.52209	1.90293	0.511684	0	0	1.23293	0.866887
Bacteria	Proteobacteria	Gammaproteobacteria	Pseudomonadales	Moraxellaceae	Acinetobacter	Acinetobacter equi	2.63302	2.78737	2.02844	3.39724	2.57103	1.81043	3.07944	3.08508	3.17851	2.06913	2.86231	3.32413	3.02734	2.76568	2.62199	2.91016	3.35656	3.58095	2.06094	4.56377	3.95797	3.6142	3.11628	3.27025	2.61885	1.90632	2.67382	2.47994	1.86025	4.94166	3.77081	2.64317	1.41504	3.24757	2.36708	5.27394	3.28338	2.79412	2.61083	2.59858	4.19898	2.51766	2.35575
Bacteria	Proteobacteria	Gammaproteobacteria	Pseudomonadales	Moraxellaceae	Acinetobacter	Acinetobacter haemolyticus	3.59179	3.39736	3.35599	1.18362	2.10262	4.0635	3.00261	0	2.12291	3.68618	0.762871	1.62314	1.65348	3.41519	3.71331	0	3.53149	2.08726	1.82296	1.09255	0.731999	3.06228	5.31501	2.96855	1.26455	2.8901	1.48219	4.54122	2.92159	1.29297	2.32039	2.53849	3.66297	2.96312	1.72706	3.58416	2.79249	3.05414	0	0.706739	3.65276	2.33666	0
Bacteria	Proteobacteria	Gammaproteobacteria	Pseudomonadales	Moraxellaceae	Acinetobacter	Acinetobacter indicus	4.42545	3.39736	3.9144	1.82494	2.10262	5.79914	4.88246	4.69784	3.06739	4.12419	4.14769	3.10908	2.58668	6.69564	4.5816	0	6.14042	2.65082	3.30499	2.89094	0	2.81872	4.4731	3.46122	4.4922	3.40868	4.49343	4.29427	2.85757	0	3.45768	3.72717	5.23522	4.52943	3.75242	2.30047	2.91691	3.58001	4.36337	2.59858	8.11588	2.33666	3.0003
Bacteria	Proteobacteria	Gammaproteobacteria	Pseudomonadales	Moraxellaceae	Acinetobacter	Acinetobacter johnsonii	6.15469	7.32144	7.86599	5.56706	7.22178	10.2783	7.09703	4.66274	8.52926	6.49251	6.42656	5.67046	4.39428	8.93046	7.73759	0.785854	7.90157	6.438	5.67601	4.22824	0	7.05442	9.37189	6.63395	6.39603	7.07915	7.3277	7.3112	7.11669	1.49206	3.62272	6.9829	7.90622	6.92678	7.49793	4.36674	7.40768	8.98176	5.13163	2.26083	7.47995	7.51281	3.3307
Bacteria	Proteobacteria	Gammaproteobacteria	Pseudomonadales	Moraxellaceae	Acinetobacter	Acinetobacter junii	5.5896	5.67114	5.26287	3.10915	4.05751	7.93662	5.36923	3.88012	3.85028	3.58001	2.16489	5.4593	3.36443	5.50131	6.00362	0	4.63038	3.76462	3.20926	2.46728	0	4.88493	4.10815	4.75192	4.43098	4.78497	5.51863	6.20261	5.36171	2.09195	2.93693	5.0787	4.97982	5.47599	5.33196	2.86431	4.86201	5.17632	1.6455	2.05678	5.6358	4.31514	1.79542
Bacteria	Proteobacteria	Gammaproteobacteria	Pseudomonadales	Moraxellaceae	Acinetobacter	Acinetobacter lactucae	2.47323	0.540159	0.526016	1.18362	0.866887	1.92478	2.42869	1.5218	2.51045	1.49901	1.25926	0	0.778467	2.1749	1.02233	0	0.910949	1.1496	1.82296	1.32769	0	1.44896	2.05618	2.79018	1.26455	1.50199	1.48219	1.337	1.21123	0.786733	0	1.67187	0.63743	0	2.08228	0.836116	1.80575	0.936019	0.888637	1.81903	0.974372	0.74435	1.4046
Bacteria	Proteobacteria	Gammaproteobacteria	Pseudomonadales	Moraxellaceae	Acinetobacter	Acinetobacter larvae	0.406214	0	0.526016	0	0	1.40027	0.524469	0.699401	0.740833	0	0	0	0.778467	0.611015	0.330901	0	1.46496	1.1496	0	1.32769	0.731999	0.518561	1.23499	0.541184	0.952346	0.544075	0.53449	0	0.410167	1.06195	1.58368	0.523315	0	1.01415	0	0.836116	0.391781	0	0.511684	0	0	1.23293	0.497599
Bacteria	Proteobacteria	Gammaproteobacteria	Pseudomonadales	Moraxellaceae	Acinetobacter	Acinetobacter lwoffii	7.1245	6.2117	7.19596	1.82494	4.77395	9.21389	7.06433	6.24526	5.24461	7.94906	3.11528	6.29774	4.95619	7.56153	7.27525	0	5.32814	6.478	4.02045	4.07511	0	6.08834	9.14	8.29114	4.46191	6.73901	6.35257	6.49886	6.77501	1.49206	3.62272	5.94903	3.45943	6.62282	7.0009	4.49787	6.2457	5.02267	1.18722	2.99154	7.8342	7.23097	3.3307
Bacteria	Proteobacteria	Gammaproteobacteria	Pseudomonadales	Moraxellaceae	Acinetobacter	Acinetobacter nosocomialis	1.20214	2.78737	2.02844	1.18362	2.35575	2.58855	2.02461	0	1.22791	1.90293	0	2.54951	0.778467	2.52256	2.12147	2.20807	1.86427	1.78117	1.18208	1.52982	2.49226	2.41285	0	2.79018	0.952346	2.22178	2.19769	1.337	2.92159	3.43158	1.22129	2.02176	0.63743	2.24457	2.36708	3.38168	2.24615	1.90293	1.6455	0.706739	0.974372	1.88787	2.23473
Bacteria	Proteobacteria	Gammaproteobacteria	Pseudomonadales	Moraxellaceae	Acinetobacter	Acinetobacter oleivorans	0.982298	1.24025	0	1.18362	1.79542	1.99627	0	1.16842	1.22791	1.71506	1.25926	1.62314	2.40377	2.11762	1.19471	0.785854	1.67839	2.55436	1.18208	1.09255	0.731999	1.66112	1.23499	2.47292	1.73879	0	0	0	1.40283	1.29297	0.736197	1.20899	1.078	2.52574	0	2.30047	1.52209	2.35321	2.27245	1.17902	3.65276	1.59725	1.79542
Bacteria	Proteobacteria	Gammaproteobacteria	Pseudomonadales	Moraxellaceae	Acinetobacter	Acinetobacter pittii	2.47323	3.45824	2.83981	1.82494	3.3307	3.66328	2.42869	3.61223	0.740833	4.39858	1.62788	1.25518	1.65348	2.76568	2.62199	2.20807	3.15745	2.74124	0.708865	3.15826	2.31198	0.518561	3.11628	3.62984	2.72467	2.35692	1.88385	1.90583	2.79059	1.82296	1.58368	2.4256	0.63743	1.89501	3.48109	3.01206	2.04269	1.71506	1.18722	1.17902	3.75939	1.88787	2.23473
Bacteria	Proteobacteria	Gammaproteobacteria	Pseudomonadales	Moraxellaceae	Acinetobacter	Acinetobacter radioresistens	2.08815	2.21197	3.15689	1.53962	1.4046	4.55871	3.52628	0.699401	0	1.49901	1.25926	0.759992	1.94906	3.67549	3.56408	0.785854	4.11147	2.08726	1.18208	2.0072	0	2.15711	2.2048	2.06563	0.952346	1.24748	2.67382	2.76548	2.56866	2.4198	0	1.20899	2.9386	3.08371	2.2317	0.836116	2.33804	1.49901	2.27245	0.706739	3.3456	3.07509	1.79542
Bacteria	Proteobacteria	Gammaproteobacteria	Pseudomonadales	Moraxellaceae	Acinetobacter	Acinetobacter schindleri	4.79008	5.38791	5.37418	2.87917	3.98432	7.38349	7.30331	3.81767	5.52251	7.68666	4.45325	3.42072	2.58668	6.78113	5.29109	1.66555	5.44935	6.04413	4.23009	1.52982	0.731999	5.23897	8.01498	5.35947	3.71756	5.49109	4.87042	5.08606	4.50484	0.446343	3.16822	5.23761	5.078	5.28797	5.4434	0.4778	3.88054	5.37987	3.04214	2.43956	5.37577	4.7726	3.20746
Bacteria	Proteobacteria	Gammaproteobacteria	Pseudomonadales	Moraxellaceae	Acinetobacter	Acinetobacter soli	1.39288	1.49392	0.526016	0.709933	0	1.59706	0.524469	0.699401	0.740833	1.2448	0	0	0.778467	0.233615	0.330901	0	0.52621	0.491775	0.708865	1.32769	0	1.44896	3.11628	0	0	0.544075	0.923614	0	0.729164	0	0	1.45892	0	0.422131	0.94427	1.12291	1.16867	1.49901	0.511684	1.17902	0.567928	2.12964	0.497599
Bacteria	Proteobacteria	Gammaproteobacteria	Pseudomonadales	Moraxellaceae	Acinetobacter	Acinetobacter sp. ACNIH1	4.2142	4.82007	5.37418	0.709933	3.7394	6.95376	6.20506	4.30122	2.94699	5.98998	2.71697	3.96006	1.94906	6.26559	5.51907	0.785854	4.28436	5.43436	2.60316	0.462053	0.731999	4.32417	7.11045	7.28736	4.66166	4.73621	4.65622	5.36783	4.93525	0.446343	2.114	4.7674	6.20511	5.43123	4.67195	2.30047	4.60886	5.08222	2.61083	0.706739	5.34185	4.94062	1.4046
Bacteria	Proteobacteria	Gammaproteobacteria	Pseudomonadales	Moraxellaceae	Acinetobacter	Acinetobacter sp. ACNIH2	0	2.21197	0	0	0.866887	3.07484	1.86014	2.24579	0	0.936019	0.762871	2.85625	1.28132	0.434621	1.34868	0	0	0.85786	0.708865	1.70708	0	0.518561	2.2048	0.933824	0	1.50199	2.45531	2.22126	1.86025	0.446343	2.32039	1.20899	0	0.422131	0	2.04996	0.391781	1.49901	0	0	0.974372	0.74435	0.497599
Bacteria	Proteobacteria	Gammaproteobacteria	Pseudomonadales	Moraxellaceae	Acinetobacter	Acinetobacter sp. LoGeW2-3	0.406214	0	0.526016	0.709933	0	1.81043	0	0	0	1.49901	1.92123	0	2.40377	1.79114	2.12147	0	0	2.21896	2.06094	1.09255	0.731999	2.00995	2.68149	1.49604	0	1.71827	0	1.64927	0.410167	0.786733	1.22129	1.20899	2.11548	2.13719	2.08228	1.12291	0.953107	2.35321	0.511684	0.706739	0.974372	0.74435	0.866887
Bacteria	Proteobacteria	Gammaproteobacteria	Pseudomonadales	Moraxellaceae	Acinetobacter	Acinetobacter sp. NCu2D-2	0.406214	0	1.21403	0.709933	0.866887	2.89948	0	0	1.88149	0	1.92123	2.36762	3.02734	2.28307	2.99287	0	0.52621	0.491775	2.26517	0.462053	0.731999	0	2.05618	1.89956	0	0	0	0	1.40283	0.786733	1.87307	0	1.68806	0.422131	0	1.74662	0	3.68618	0.511684	0	0.974372	1.59725	0
Bacteria	Proteobacteria	Gammaproteobacteria	Pseudomonadales	Moraxellaceae	Acinetobacter	Acinetobacter sp. SWBY1	4.28811	4.19038	4.2508	2.44628	3.98432	6.12438	6.38232	3.28298	2.32965	5.9372	2.71697	3.2206	4.12533	6.14893	4.1916	0.785854	4.70532	3.53113	1.82296	2.2555	0.731999	3.6142	4.58583	5.59506	3.6112	3.78935	4.30991	5.76603	4.04049	0.446343	3.45768	4.7674	4.35364	4.16954	4.415	3.38168	4.36854	5.59957	0.888637	0.706739	5.07907	4.54116	3.07271
Bacteria	Proteobacteria	Gammaproteobacteria	Pseudomonadales	Moraxellaceae	Acinetobacter	Acinetobacter sp. TGL-Y2	1.39288	0.932262	0.526016	0	0	1.59706	2.02461	1.80543	1.22791	0.542626	0	0.759992	0.778467	1.26677	1.34868	0	0.910949	1.94231	0	1.32769	0.731999	1.44896	0.927917	0	1.52107	1.24748	1.48219	0.384326	0.729164	1.66698	0	1.45892	1.41504	0	0.548049	1.5671	1.16867	1.49901	0.888637	1.81903	0	1.23293	0.866887
Bacteria	Proteobacteria	Gammaproteobacteria	Pseudomonadales	Moraxellaceae	Acinetobacter	Acinetobacter sp. TTH0-4	3.3371	2.78737	3.9144	1.18362	0.866887	6.60074	3.73067	1.80543	4.7281	4.78052	2.99433	1.91607	1.28132	4.93219	3.32523	0	3.08447	2.74124	1.18208	2.2555	0.731999	3.20445	5.37899	3.57579	1.73879	3.74074	3.0312	2.62977	3.75445	1.82296	2.32039	3.77404	3.53051	3.72646	3.70208	3.08062	3.373	5.66595	2.39428	1.81903	4.08057	3.28952	1.16065
Bacteria	Proteobacteria	Gammaproteobacteria	Pseudomonadales	Moraxellaceae	Acinetobacter	Acinetobacter sp. WCHA45	2.47323	2.34687	0.910652	0	0	3.93294	2.42869	1.16842	0	1.49901	0	0	2.19426	3.03684	1.48779	0	2.65115	0	0	0	0.731999	0.899216	1.89048	0	0	1.24748	0.923614	2.22126	0.729164	0	0	2.16929	1.68806	1.43271	0.94427	0	2.33804	4.48936	0.511684	0	0	2.12964	0
Bacteria	Proteobacteria	Gammaproteobacteria	Pseudomonadales	Moraxellaceae	Acinetobacter	Acinetobacter sp. WCHA55	4.02543	3.57279	3.53091	2.26735	1.79542	6.27571	3.73067	1.16842	2.6711	4.08591	1.25926	1.62314	1.28132	4.14559	3.87414	0.785854	4.2514	3.18958	1.82296	3.09593	1.57667	3.7595	5.51334	4.11985	2.50464	1.24748	4.13684	1.15121	2.92159	2.09195	3.96783	3.52282	2.83007	3.08371	0.94427	3.14606	3.7528	3.58001	1.43448	0.706739	5.07907	2.9546	1.4046
Bacteria	Proteobacteria	Gammaproteobacteria	Pseudomonadales	Moraxellaceae	Acinetobacter	Acinetobacter sp. WCHAc010034	0.406214	0.932262	0	0	0	2.19167	0.524469	0	0	2.69587	0	1.62314	0.778467	2.1749	0	0	0	0.491775	0	0	0	0	0.53731	0.541184	0	0	0.923614	0.93791	0.729164	0.446343	0	0	0	1.01415	0.548049	0.836116	0	0	0	0	0	0	1.16065
Bacteria	Proteobacteria	Gammaproteobacteria	Pseudomonadales	Moraxellaceae	Acinetobacter	Acinetobacter sp. WCHAc010052	1.39288	0	0	2.99874	2.35575	1.68623	2.83545	1.5218	0	3.20464	0	0	0	3.59383	0	0	0	2.55436	0	0.811473	0	2.15711	1.70324	3.96026	2.0951	2.69978	0	2.69922	2.30628	0.446343	0.736197	0	1.68806	1.43271	2.71046	0	1.35618	0	1.82956	0	2.41725	3.56114	0.497599
Bacteria	Proteobacteria	Gammaproteobacteria	Pseudomonadales	Moraxellaceae	Acinetobacter	Acinetobacter venetianus	3.38279	2.34687	2.3102	0	0	5.66846	2.42869	0.699401	0.740833	3.58001	0	3.10908	0.778467	3.6555	3.28764	0.785854	2.02892	2.45099	0	0.462053	0	2.41285	3.11628	3.73221	1.73879	2.79807	2.7718	3.10957	1.86025	0.786733	0	3.14903	2.28951	2.76094	2.71046	0.836116	2.91691	2.79412	0	1.17902	1.96138	0	0.497599
Bacteria	Proteobacteria	Gammaproteobacteria	Pseudomonadales	Moraxellaceae	Acinetobacter	Acinetobacter wuhouensis	0.982298	2.47023	1.46456	1.82494	2.35575	3.54905	3.28808	1.16842	2.32965	1.49901	0.762871	1.62314	0.778467	3.63524	1.19471	1.29174	1.67839	1.1496	0.708865	1.09255	0	0	1.70324	0.933824	0.553369	0.544075	3.0312	2.62977	2.10044	1.82296	1.22129	2.16929	0	2.02118	1.51017	1.5671	1.16867	0	0.888637	1.53423	3.70706	0	0.497599
Bacteria	Actinobacteria	Actinobacteria	Pseudonocardiales	Pseudonocardiaceae	Actinoalloteichus	Actinoalloteichus fjordicus	1.39288	0	2.3102	0	0	0	0	0	0	0	0	0	0	0	0	0	0	0	0	0	0	0	0	0	0	0	0	0	0	0	0	0	0	0	0	0	0	0	0	0	0	0	0
Bacteria	Actinobacteria	Actinobacteria	Pseudonocardiales	Pseudonocardiaceae	Actinoalloteichus	Actinoalloteichus hoggarensis	0	0	0	0	0	0.567747	1.46133	1.5218	0	2.35321	0	0.759992	0	2.7279	0.826514	1.66555	0.52621	2.33963	0	0	0	2.29064	0	0	0	0	0	1.90583	2.10044	1.82296	1.58368	0	0	1.75674	0	0	0.953107	0	0	0	2.12986	0	0
Bacteria	Actinobacteria	Actinobacteria	Pseudonocardiales	Pseudonocardiaceae	Actinoalloteichus	Actinoalloteichus hymeniacidonis	2.08815	2.58387	0	0	0	1.72883	1.21114	0.699401	1.88149	2.06913	2.16489	0	0	0.434621	1.48779	0.785854	0.910949	0	2.99633	1.86493	0	1.84605	1.70324	0	2.91554	0	0.923614	1.50157	0.410167	1.06195	0	2.02176	0	0.748298	1.51017	1.12291	0	3.58001	0	0	1.29112	0	0.497599
Bacteria	Actinobacteria	Actinobacteria	Pseudonocardiales	Pseudonocardiaceae	Actinoalloteichus	Actinoalloteichus sp. AHMU CJ021	0	0.932262	1.86381	2.26735	0	1.68623	0.908281	0.699401	1.88149	1.49901	0.762871	0	0	1.99575	1.83915	0	0	0	1.18208	0.811473	1.21529	0	1.23499	0	0	2.48049	0.923614	0.687509	0.990242	1.06195	0.736197	1.20899	0	1.23855	0.94427	2.30047	0	1.90293	0	0	0.567928	3.47616	1.4046
Bacteria	Actinobacteria	Actinobacteria	Pseudonocardiales	Pseudonocardiaceae	Actinoalloteichus	Actinoalloteichus sp. GBA129-24	0	0	0	0	0	1.55032	0	0	0	0	0	0	0	0	0	0	0	0	0	0	0	0	0	0	0	0	1.48219	0	0	0	0	0	0	0	0	0	0	0	0	0	0	0	2.23473
Bacteria	Proteobacteria	Gammaproteobacteria	Pasteurellales	Pasteurellaceae	Actinobacillus	Actinobacillus equuli	0.406214	0	0	0	0	0.132829	0.524469	0	0	0	0	0	0	0.233615	0	0	0	0	0	0	0	0	0	0	0	0	0	0	0	0	0	1.20899	0	0	0	0.4778	0	0	0	0.706739	0.567928	0	0
Bacteria	Proteobacteria	Gammaproteobacteria	Pasteurellales	Pasteurellaceae	Actinobacillus	Actinobacillus pleuropneumoniae	0.406214	0	0.910652	0	0	1.34657	0	0	0.740833	0.542626	0	1.25518	0	0.233615	2.03336	0	0.52621	0.85786	0	0	0	0	0	0	0	0.544075	0.53449	0	2.10044	0.446343	1.22129	0	0.63743	1.6038	1.25479	0	0.953107	0	0.511684	0	0.567928	1.88787	0
Bacteria	Proteobacteria	Gammaproteobacteria	Pasteurellales	Pasteurellaceae	Actinobacillus	Actinobacillus porcitonsillarum	0.406214	0.540159	0.526016	0	0	0.901473	1.67447	0	0.740833	0	0	0	0.778467	0	0	0	0	0	0.708865	0.462053	0	0	0.53731	0	0	0	0.53449	0	0.729164	0	0	0.523315	0	0	0.94427	0.4778	0.391781	0	0	0	0	0	0
Bacteria	Proteobacteria	Gammaproteobacteria	Pasteurellales	Pasteurellaceae	Actinobacillus	Actinobacillus succinogenes	0.722821	0	0	0.709933	0.866887	0	0	0	0	1.2448	0.762871	0	0	0.233615	0.599886	0	0	0.85786	1.18208	0	0.731999	0.518561	0	0	1.26455	1.24748	0.53449	0	0.410167	0	0	1.20899	0	1.01415	0	0.836116	0.953107	0.936019	0.888637	0.706739	0.567928	0.74435	0
Bacteria	Proteobacteria	Gammaproteobacteria	Pasteurellales	Pasteurellaceae	Actinobacillus	Actinobacillus suis	2.96888	2.47023	2.65062	2.87917	2.75832	2.65633	3.22183	3.08508	3.06739	2.06913	3.33045	1.91607	2.19426	2.33425	3.43247	3.38038	3.15745	2.65082	3.10672	3.15826	2.49226	3.56232	3.11628	1.71186	2.38061	2.22178	3.25099	2.12358	3.48466	4.20194	3.9051	2.99929	2.11548	3.02467	3.59581	4.06219	3.373	2.06913	1.99277	1.81903	1.29112	1.23293	2.75832
Bacteria	Actinobacteria	NA	NA	NA	NA	Actinobacteria bacterium IMCC19121	0	0	1.67795	0	1.79542	0	0	0	0	0.542626	0.762871	2.15944	0	2.11762	2.68117	0	0	0.491775	2.74646	0.462053	0	1.84605	1.70324	0.541184	1.26455	1.71827	0	0.93791	0.990242	0	2.114	0	3.38466	2.02117	0	0.4778	1.52209	0.936019	0	0.706739	2.6568	2.82313	0.497599
Bacteria	Actinobacteria	NA	NA	NA	NA	Actinobacteria bacterium IMCC25003	0	0.540159	0	0	0	0	0	0	0	0	0	0	0	0	0.330901	0	0	0	1.18208	0	0	0.518561	0	0	0	0	0	0	0	0	0	0	0	0	0	0	0	0	0	0.706739	0	0	0
Bacteria	Actinobacteria	NA	NA	NA	NA	Actinobacteria bacterium IMCC26077	0	0.540159	0.910652	0	0.866887	4.07179	0.524469	1.5218	0	0.936019	1.25926	1.25518	0	2.33425	1.61466	0	0.52621	0	0.708865	0	0	0	0	0	0.952346	0	0.923614	2.94776	0.410167	0	0	1.20899	3.30581	1.6038	1.25479	1.74662	0.699574	1.71506	0	0	0.567928	1.88787	0.497599
Bacteria	Actinobacteria	NA	NA	NA	NA	Actinobacteria bacterium IMCC26103	0	0	0	0	0	0	0	0	0	0	0	0	0	0	0	0	0	0	0	0	0	0	0	0	0	0	0	0	0	0	0	0.523315	0	0	0	0	0	0	0.888637	0.706739	0	0	0
Bacteria	Actinobacteria	Actinobacteria	NA	NA	NA	Actinobacteria bacterium IMCC26256	0	1.70958	0.526016	0.709933	0	2.03073	0.524469	0	0.740833	1.2448	0	1.25518	1.28132	5.80783	0.599886	0	0	0.85786	0.708865	0.462053	0	0	1.48803	0	1.26455	0	0	1.337	1.57194	0.446343	0	0.906512	0	1.43271	0.548049	0.4778	1.35618	0.542626	0	0.706739	0	0	0
Bacteria	Actinobacteria	Actinobacteria	Streptosporangiales	Thermomonosporaceae	Actinomadura	Actinomadura amylolytica	0	1.24025	1.21403	0.709933	0.866887	2.36373	0.524469	0.699401	1.22791	0	0	0	0.778467	2.11762	4.15031	0.785854	0	0.491775	1.53782	0.811473	1.57667	0.899216	0.927917	0.541184	0.952346	0	0.923614	0.384326	0	1.06195	1.22129	0	0	0.422131	0	0.4778	0	0.542626	1.18722	1.17902	0.567928	0.74435	0.497599
Bacteria	Actinobacteria	Actinobacteria	Actinomycetales	Actinomycetaceae	Actinomyces	Actinomyces gaoshouyii	0	0	1.21403	0.709933	2.35575	1.59706	0	0	0.740833	0	0	0	0	2.47774	1.19471	0.785854	0	0	0	0	1.57668	0.518561	0	0	0	2.22178	0	0	0	2.20971	1.22129	0	0	1.4327	0	0	0	0	0.888637	0.706739	0	0	0
Bacteria	Actinobacteria	Actinobacteria	Actinomycetales	Actinomycetaceae	Actinomyces	Actinomyces oris	1.39288	3.45824	2.43282	0.709933	0.866887	4.11258	2.83545	2.04235	1.5914	3.27438	0.762871	0.759992	1.28132	3.91286	3.74139	0	2.54635	3.96553	0.708865	0	0.731999	2.41285	1.89048	2.21454	0.553369	0.938226	1.48219	0.384326	3.35156	1.06195	0.736197	3.21844	1.68806	3.79871	1.72706	0.836116	2.97531	1.2448	0.511684	0	0.974372	0.74435	0.497599
Bacteria	Actinobacteria	Actinobacteria	Actinomycetales	Actinomycetaceae	Actinomyces	Actinomyces pacaensis	0	0.540159	0.526016	0	0	1.81043	0	0	1.22791	1.2448	0	0.759992	0	0.768173	1.19471	0.785854	0.910949	0.491775	1.18208	0	0	0.518561	1.23499	0	0	1.24748	0	0.687509	0.990242	0	0	0	0.63743	2.24457	0	0.4778	0.391781	0.542626	0	0	0	1.23293	0.866887
Bacteria	Actinobacteria	Actinobacteria	Actinomycetales	Actinomycetaceae	Actinomyces	Actinomyces radicidentis	0.406214	1.24025	0.526016	1.18362	0.866887	1.81043	2.02461	0	0.740833	1.49901	0	0.759992	0.778467	1.36849	1.61466	0.785854	0	0	0	0.462053	1.21529	0	0.53731	0.933824	0	0	0.923614	0.384326	0	0.786733	0	0	0	1.01415	0.548049	0.836116	0.391781	0.936019	0	0	0	0	0
Bacteria	Actinobacteria	Actinobacteria	Actinomycetales	Actinomycetaceae	Actinomyces	Actinomyces sp. 2129	0.406214	0	0	0	0	0.470683	0.524469	0	0	0	0	0	0	0.233615	1.02233	0	0.52621	0.491775	0	0.811473	0	0	0	0	0	0	0	0.384326	0	0.446343	0	0	0	0.422131	0	0	0	0	0.511684	0.706739	0	0	0
Bacteria	Actinobacteria	Actinobacteria	Actinomycetales	Actinomycetaceae	Actinomyces	Actinomyces sp. Chiba101	0	0	0	0	0	0.744238	0	0	0.740833	2.79412	0	0	0	0	0	0.785854	0	0	0	0	1.21529	0.518561	0	0	0	0	0	0	0.990242	0.786733	0	0	1.91754	0	0	0.836116	0	0	0.888637	0	0	0	0
Bacteria	Actinobacteria	Actinobacteria	Actinomycetales	Actinomycetaceae	Actinomyces	Actinomyces sp. oral taxon 414	1.39288	0.932262	0.526016	0	0	2.39051	1.21114	0	0	0	0	0.759992	0.778467	0.611015	1.19471	2.4181	2.43334	0	0	0.811473	2.10591	0.899216	2.2048	1.71186	0.553369	0.938226	0.53449	0.93791	0.990242	2.09195	0	2.02176	0.63743	0.422131	0	0.4778	1.52209	0	0	0.706739	0	0	1.16065
Bacteria	Actinobacteria	Actinobacteria	Actinomycetales	Actinomycetaceae	Actinomyces	Actinomyces sp. oral taxon 897	0.406214	1.89716	0.526016	0.709933	0	2.30862	0.524469	0	0	0	0.762871	0	0	0.768173	0.330901	2.20807	0.52621	1.1496	0	1.32769	2.10591	1.44896	0	0	0.553369	0	0	2.12358	0.410167	1.96372	0	0	1.41504	1.01415	0	0	0.391781	0	0	0	0	0.74435	0
Bacteria	Actinobacteria	Actinobacteria	Actinomycetales	Actinomycetaceae	Actinomyces	Actinomyces sp. Z16	0.722821	0.932262	1.21403	0	2.10262	0.901473	0.908281	1.80543	0	0.542626	0	0.759992	0.778467	0.434621	0.599886	0	0.52621	0	0.708865	0.462053	0	0.518561	0	0	0	1.50199	0	0.687509	0.990242	0.446343	0	1.85739	0	0.748298	1.25479	0	0.391781	0	1.43448	0.706739	0	1.23293	0.497599
Bacteria	Actinobacteria	Actinobacteria	Actinomycetales	Actinomycetaceae	Actinomyces	Actinomyces tangfeifanii	0	2.06313	0.910652	0.709933	1.79542	3.05824	0	0	0	0.542626	0.762871	2.15944	0.778467	2.11762	1.61466	0	0	0.85786	0.708865	0	0	0.518561	1.70324	0	0.952346	1.24748	0.923614	1.90583	1.72329	0	0	1.85739	1.078	1.75674	1.91558	0.4778	2.148	2.06913	0	0	0.567928	1.23293	0.866887
Bacteria	Actinobacteria	Actinobacteria	Micromonosporales	Micromonosporaceae	Actinoplanes	Actinoplanes derwentensis	1.39288	0.540159	0	1.18362	1.4046	2.74201	0.908281	2.24579	1.22791	0	0.762871	0.759992	0	1.93072	0.826514	0.785854	0.52621	1.78117	0.708865	1.52982	1.21529	1.20011	1.23499	0.541184	1.92792	1.71827	0.923614	2.39876	1.40283	0.786733	1.58368	1.20899	1.91754	2.13719	2.49085	0.836116	2.04269	0.936019	0	0.706739	0.567928	0.74435	1.61321
Bacteria	Actinobacteria	Actinobacteria	Micromonosporales	Micromonosporaceae	Actinoplanes	Actinoplanes friuliensis	1.20214	0.540159	0.526016	0.709933	0	2.84242	2.744	2.04235	2.12291	1.49901	1.25926	0	0	1.0389	0.330901	3.73443	0.52621	0.491775	0.708865	1.09255	3.44812	0.899216	0.53731	0.933824	0.553369	0.544075	0	5.32452	0.990242	3.43158	1.22129	0	0	1.23855	0.94427	2.6997	1.16867	1.2448	0	0.706739	0	0	0.497599
Bacteria	Actinobacteria	Actinobacteria	Micromonosporales	Micromonosporaceae	Actinoplanes	Actinoplanes missouriensis	1.20214	1.24025	1.46456	0.709933	1.79542	2.89948	0.908281	2.04235	0	2.06913	1.25926	1.62314	0	1.36849	0.826514	1.66555	0.52621	1.59973	1.82296	1.32769	1.21529	0.518561	1.48803	2.21454	0.553369	0.544075	0	5.33547	0.729164	1.66698	0.736197	0.906512	0	1.01415	1.91558	0.4778	0.953107	0.936019	0.888637	0	0.567928	0.74435	0
Bacteria	Actinobacteria	Actinobacteria	Micromonosporales	Micromonosporaceae	Actinoplanes	Actinoplanes sp. N902-109	0.982298	1.49392	1.21403	1.53962	0.866887	3.04144	2.64636	0	0.740833	0.936019	0	0	1.94906	3.59383	1.02233	3.56824	0.52621	1.94231	0	2.56255	3.35799	1.66112	0.927917	0.541184	0.952346	0.938226	1.88385	3.8813	0.410167	3.47927	0	0.523315	0.63743	2.24457	0.548049	2.4111	0.391781	1.49901	1.18722	0	0	0	0
Bacteria	Actinobacteria	Actinobacteria	Micromonosporales	Micromonosporaceae	Actinoplanes	Actinoplanes sp. SE50/110	0	0	0	0	0	0	4.69983	0	0	0	0	0	0	0	0	0	0	0	0	0	0	0	5.97322	0	0	0	4.37371	0	0	0	0	0	5.29768	0	4.47618	0	0	5.89354	0	0	0	0	0
Bacteria	Actinobacteria	Actinobacteria	Propionibacteriales	Nocardioidaceae	Actinopolymorpha	Actinopolymorpha singaporensis	1.56131	2.78737	2.74831	0.709933	3.07271	2.09728	0.908281	0.699401	2.6711	1.90293	3.11528	2.15944	1.94906	2.47774	2.12147	1.29174	1.86427	1.59973	4.02045	2.96255	1.86543	1.20011	2.46274	2.06563	2.24491	0.938226	0	2.01881	2.30628	1.66698	3.54256	1.85739	0.63743	2.83153	3.06931	0.836116	0.953107	1.49901	0.511684	1.53423	2.54199	1.23293	3.69421
Bacteria	Actinobacteria	Actinobacteria	Actinopolysporales	Actinopolysporaceae	Actinopolyspora	Actinopolyspora erythraea	0	0.932262	0.526016	1.18362	0	1.64234	0.524469	0	0.740833	0	0.762871	0.759992	0.778467	2.05797	1.73126	0	0	0	0	0.462053	0	0.899216	0.927917	0	0.553369	0.544075	0.923614	1.15121	0.729164	0.786733	0	0.523315	1.41504	0.748298	0	0	0.953107	0.936019	0.511684	0.706739	0	0	0
Bacteria	Actinobacteria	Actinobacteria	Pseudonocardiales	Pseudonocardiaceae	Actinosynnema	Actinosynnema mirum	0	0.932262	0	1.18362	0	0	0	0	2.12291	0	0	0	0	0.90988	0	0	0	0.85786	2.06094	2.0072	0.731999	0	0	0	1.52107	0	1.22977	1.90583	0	0	1.58368	0.906512	0	1.6038	0	0	0	0	1.18722	0	0.974372	0	0.497599
Bacteria	Actinobacteria	Actinobacteria	Pseudonocardiales	Pseudonocardiaceae	Actinosynnema	Actinosynnema pretiosum	0.722821	0.932262	1.21403	0.709933	0	1.23277	1.21114	2.85565	0	0	1.25926	0	0	1.36849	1.93952	1.29174	0.910949	0.85786	0	0.462053	1.21529	1.44896	0.53731	0	0.952346	0.544075	0.923614	2.88952	0	3.04468	2.114	0.523315	0	1.01415	0	1.12291	0	3.4045	0	0	1.29112	0	0.497599
Bacteria	Actinobacteria	Actinobacteria	Actinomycetales	Actinomycetaceae	Actinotignum	Actinotignum schaalii	0	0	0.526016	0	0	1.96097	0.908281	2.42407	0.740833	0.936019	0.762871	0.759992	0	0.768173	0.330901	0.785854	0	1.1496	1.18208	0	1.21529	0	0	0	1.73879	0	0.53449	0.384327	0	0.786733	0	0.523315	0.63743	1.4327	0.548049	0.4778	1.35618	0.542626	0.511684	0	0.567928	0	0
Bacteria	Actinobacteria	Coriobacteriia	Eggerthellales	Eggerthellaceae	Adlercreutzia	Adlercreutzia equolifaciens	0	0	0.526016	0	0	5.1508	0	0	0.740833	0	0.762871	0	0	0.611015	0	0	0	0.85786	1.18208	0	0	0	1.89048	0.541184	0	0	0.923614	0	0.729164	0	0	0	0	0	0	0	0.391781	0	0.511684	0	0	0.74435	0
Bacteria	Proteobacteria	Betaproteobacteria	Burkholderiales	Alcaligenaceae	Advenella	Advenella kashmirensis	0	0	0	0.709933	0	0	0	1.16842	0	0	0	0	0	0	0.330901	0	0.52621	0.85786	0	0.462053	0	0	0	0	0	0	0	0	0	0.446343	0	0.523315	0	0	0	0	0.391781	0.542626	0	0	0	0.74435	0
Bacteria	Proteobacteria	Betaproteobacteria	Burkholderiales	Alcaligenaceae	Advenella	Advenella mimigardefordensis	0.406214	0	0	0.709933	0	1.72883	0	0.699401	0	0	0	0	0.778467	0.611015	0	0	0	0	0	0	0	0.899216	0.53731	0	0	0.544075	0.923614	0	0	0	0	0.523315	1.68806	0.748298	0.548049	0	0.391781	0	0	0	0.567928	0	0
Bacteria	Bacteroidetes	Flavobacteriia	Flavobacteriales	Flavobacteriaceae	Aequorivita	Aequorivita sublithincola	0	0	0	0	0	1.59706	0.524469	0	0	0	0.762871	0.759992	0.778467	0.233616	0	1.29174	0	1.1496	0.708865	0.462053	0	1.44896	0.537309	0.541184	0.553369	0	0.53449	0	0.410166	0.446343	0.736197	0	0	0	1.72707	1.12291	1.16867	1.2448	0	1.17902	0	0	0
Bacteria	Firmicutes	Bacilli	Bacillales	Bacillaceae	Aeribacillus	Aeribacillus pallidus	0	0.540159	0.526016	1.18362	0	0.567747	1.21114	0	0.740833	0	0	1.62314	1.65348	0.434621	2.20451	0	0.910949	0	0.708865	0.462053	1.21529	0	2.2048	0.541184	0.553369	0.938226	2.33224	1.50157	0.410167	0.446343	2.114	0	0	0	0.548049	1.12291	0.391781	2.35321	0.888637	0	0	0	0.497599
Bacteria	Firmicutes	Bacilli	Lactobacillales	Aerococcaceae	Aerococcus	Aerococcus christensenii	0	0.540159	0.526016	0	2.35575	1.50202	2.02461	0	0.740833	0.542626	0.762871	0	0	0.233615	0.826514	0	0	1.1496	0	0	0.731999	0.518561	0	0.541184	3.71756	0.938226	0.53449	2.69922	0	0.446343	1.58368	1.67187	1.41504	0	0	1.12291	0.391781	1.71506	0	0	1.55069	0.74435	0.497599
Bacteria	Firmicutes	Bacilli	Lactobacillales	Aerococcaceae	Aerococcus	Aerococcus sanguinicola	0.406214	0	0	0	0	1.64234	0	0	0	0	0	0	0.778467	0	0	0.785854	0.52621	0	0	0	0	0	0	0	0	0	0	1.50157	0.729164	0	0	0	1.41504	0	0	0	0.953107	0.936019	0	0	0	0	0.497599
Bacteria	Firmicutes	Bacilli	Lactobacillales	Aerococcaceae	Aerococcus	Aerococcus urinae	0	0	0	0	1.4046	0.658689	0.524469	0	0	0.542626	0	0	0.778467	0	0	0	0.52621	0.491775	0.708865	0.462053	0	0	0.537309	0.541184	0	0	1.48219	0.687509	0	1.06194	0	0.523315	1.41504	0	0.548049	1.36204	0	0.542626	0.511684	0	0	0.74435	0.497599
Bacteria	Firmicutes	Bacilli	Lactobacillales	Aerococcaceae	Aerococcus	Aerococcus urinaeequi	0	4.26042	2.43282	0	0	3.46335	3.22183	1.5218	0	2.59044	2.99433	2.36762	0	3.46197	3.99569	0	1.21439	2.33963	0	1.09255	0	1.44896	2.77956	0	5.17245	2.35692	3.89737	3.10957	1.57194	0.446343	0	2.16929	6.55117	0	1.25479	2.51385	2.58309	4.16148	2.13937	0	4.78302	0	1.95718
Bacteria	Firmicutes	Bacilli	Lactobacillales	Aerococcaceae	Aerococcus	Aerococcus urinaehominis	0	0	0	0	0	0.366615	0.908281	0	0.740833	0	0	0	0.778467	0	0.826514	0	0.910949	0	0	0	0	0	0	0.541184	0	0	0	0	0	0.446343	0	0.523315	1.078	0	0.548049	0	0.391781	1.2448	0.888637	0	0	0	0
Bacteria	Firmicutes	Bacilli	Lactobacillales	Aerococcaceae	Aerococcus	Aerococcus viridans	3.90533	3.51665	4.03546	2.99874	0	5.93951	5.70855	1.80543	3.06739	2.69587	4.14769	1.62314	3.14867	3.82613	5.57475	0.785854	3.99682	1.78117	2.44404	1.86493	0	2.90456	3.25912	2.34951	7.96953	3.83638	3.61008	7.05385	4.09703	0.786733	2.80571	3.81943	0	0	4.59128	0	2.79249	6.59147	0	2.26083	4.4101	3.6414	0
Bacteria	Actinobacteria	Actinobacteria	Propionibacteriales	Nocardioidaceae	Aeromicrobium	Aeromicrobium choanae	1.56131	2.47023	0.526016	0.709933	0	3.62995	1.46133	1.16842	0	0.542626	0	6.91853	1.94906	3.0056	2.62199	0	0.52621	0.85786	0	0.811473	0	0	3.18947	1.49604	0.952346	1.90632	2.19769	1.337	1.72329	0.786733	0	0	0.63743	1.6038	2.36708	0.4778	0.699574	2.06913	1.18722	0	1.29112	0	0.497599
Bacteria	Actinobacteria	Actinobacteria	Propionibacteriales	Nocardioidaceae	Aeromicrobium	Aeromicrobium erythreum	2.08815	1.49392	1.67795	1.18362	3.20746	3.02444	0.524469	0.699401	0	1.2448	0	1.91607	0	3.94615	2.94538	0.785854	0	2.08726	0	1.09255	0	0	0	0	0	1.71827	1.48219	0.687509	1.57194	0	0	0.523315	1.68806	0.748298	1.72706	1.12291	0.391781	1.71506	0	0	0	2.51766	0.497599
Bacteria	Actinobacteria	Actinobacteria	Propionibacteriales	Nocardioidaceae	Aeromicrobium	Aeromicrobium marinum	0.982298	1.49392	0.526016	0	0	2.06439	0	1.16842	0	0.542626	0	4.25024	0	3.77146	1.61466	0	0	1.59973	0	0	0	0.518561	1.89048	0.933824	0.952346	1.90632	0.923614	3.15971	0.990242	0.786733	2.114	0.523315	0	0.748298	1.25479	0	1.16867	0	0.511684	0	0	1.59725	0.497599
Bacteria	Actinobacteria	Actinobacteria	Propionibacteriales	Nocardioidaceae	Aeromicrobium	Aeromicrobium sp. 592	1.20214	0.932262	2.17619	0	0	2.78302	0.524469	2.04235	0	0	0	0	0	0.611015	1.48779	0	0.910949	0	0	0.462053	0	2.15711	0	1.24214	0	1.50199	0.923614	2.22126	1.98534	0	0	1.45892	1.68806	3.14042	0	0.4778	1.16867	1.49901	1.18722	0	0	0	0
Bacteria	Actinobacteria	Actinobacteria	Propionibacteriales	Nocardioidaceae	Aeromicrobium	Aeromicrobium sp. A1-2	0	0	0.526016	0.709933	1.4046	1.92478	0.908281	0	0	0	0	0	0	1.93072	0.330901	0	0.52621	0	0.708865	0	1.21529	1.66112	0	0	0	0.544075	0	3.15971	0	1.49206	0	0.906512	2.11548	0.748298	0	0	0.699574	1.2448	0	0.706739	0.567928	0	1.16065
Bacteria	Proteobacteria	Gammaproteobacteria	Aeromonadales	Aeromonadaceae	Aeromonas	Aeromonas aquatica	0	0	0	0	0	0.901473	0	0	0	0	0	0	0	0	1.93952	0	1.46496	1.94231	0	1.09255	0	2.00995	0	0	0	0	0	0	0	0	0	0	0	1.6038	0	0.836116	0	0	0.888637	0	0	0	0.866887
Bacteria	Proteobacteria	Gammaproteobacteria	Aeromonadales	Aeromonadaceae	Aeromonas	Aeromonas caviae	5.44631	5.60537	5.5872	0	5.31161	6.89886	7.39259	5.85221	4.35495	5.67887	4.02954	6.72405	3.26058	6.5381	6.28214	1.29174	5.10646	5.43436	5.63975	2.56255	0	5.17131	6.58143	4.8689	5.72502	5.83001	5.95388	6.58395	5.41828	0.446343	3.69867	5.38075	7.30073	5.55112	3.35645	2.30047	4.32429	4.2679	2.96558	3.20437	4.19898	5.39877	1.16065
Bacteria	Proteobacteria	Gammaproteobacteria	Aeromonadales	Aeromonadaceae	Aeromonas	Aeromonas dhakensis	0	0	0	0	0	1.23277	0	1.5218	1.5914	0	0	2.85625	0	0.768173	0	0	0	0	1.53782	0	0	0	1.89048	0	0	3.27852	0	0	0	0	0	0	0	2.13719	0	0	1.35618	0	0	0	0	0	0
Bacteria	Proteobacteria	Gammaproteobacteria	Aeromonadales	Aeromonadaceae	Aeromonas	Aeromonas hydrophila	4.91974	4.22583	4.97069	2.26735	4.72985	5.60413	6.08907	4.10598	3.06739	5.00226	2.71697	6.46563	3.36443	5.30361	4.91319	1.66555	3.63734	3.67571	4.9753	3.09593	1.57667	3.97323	5.36326	4.42509	5.60543	4.85515	3.80782	5.58522	3.04167	2.97985	4.71697	4.64668	3.38466	4.44189	4.31806	3.08062	4.79873	2.79412	0	0.706739	2.54199	4.21379	2.75832
Bacteria	Proteobacteria	Gammaproteobacteria	Aeromonadales	Aeromonadaceae	Aeromonas	Aeromonas media	0.722821	0.540159	2.17619	0	0	1.64234	2.744	0	0	0	0	1.91607	1.65348	2.33425	0	0	1.21439	1.78117	1.18208	0	0	2.00995	2.95772	0	0	0.938226	1.48219	2.39876	3.15253	0.446343	0	1.45892	1.078	0.748298	0	0.4778	0	0.542626	0.511684	0.706739	0	0	0
Bacteria	Proteobacteria	Gammaproteobacteria	Aeromonadales	Aeromonadaceae	Aeromonas	Aeromonas rivipollensis	0	0	0	0	0	1.17232	0	1.16842	0	0	0	0	0	1.26677	0.826514	0	0	0	0	0	0	0	0.927917	0	0	1.71827	0.923614	1.15121	0	0	0	0	0	0	1.51017	0.836116	1.67088	0	0	0.706739	0	0	0
Bacteria	Proteobacteria	Gammaproteobacteria	Aeromonadales	Aeromonadaceae	Aeromonas	Aeromonas salmonicida	3.59179	2.87929	2.74831	1.53962	0.866887	4.81744	5.02525	3.53669	0	1.2448	0	1.91607	0	2.60823	3.74139	0	2.84036	0.491775	1.18208	0	1.21529	2.29064	3.32557	2.79018	1.92792	0.938226	2.45531	3.46901	3.09817	0.446343	0	2.64317	3.72489	3.24757	3.22001	0.4778	3.373	2.4767	0	0.706739	1.55069	0.74435	0
Bacteria	Proteobacteria	Gammaproteobacteria	Aeromonadales	Aeromonadaceae	Aeromonas	Aeromonas schubertii	1.39288	0	0.526016	0	1.4046	0	0.908281	1.5218	1.22791	0.542626	0.762871	1.91607	0.778467	1.0389	0.330901	0	1.46496	0	0.708865	0	1.57667	0	0.927917	0.933824	0	1.24748	1.48219	0.687509	0	0.446343	0	0	1.078	0.422131	0.548049	0.836116	1.16867	1.2448	0.511684	0	0	0	0
Bacteria	Proteobacteria	Gammaproteobacteria	Aeromonadales	Aeromonadaceae	Aeromonas	Aeromonas sp. ASNIH1	0	0	0	0	0	3.96893	0	0	0	2.8861	0	0	0	0	0	0	0	0	2.8768	0	0	2.63001	0	0	3.81662	0	0	5.86001	0	0.786733	0	0	0	0	0	0	0	0	0	0	0	0	2.92406
Bacteria	Proteobacteria	Gammaproteobacteria	Aeromonadales	Aeromonadaceae	Aeromonas	Aeromonas sp. ASNIH2	2.38616	0	0	3.77764	0	3.85816	4.72396	0	0	0	4.25689	0	0	3.39122	0	0	0	0	0	0	0	0	4.50212	0	0	3.40868	4.60398	0	0	0	0	3.21844	0	0	4.50583	0	0	0	0	0	0	0	0
Bacteria	Proteobacteria	Gammaproteobacteria	Aeromonadales	Aeromonadaceae	Aeromonas	Aeromonas sp. ASNIH3	3.42708	0	3.00704	0	0	2.76266	4.246	0	3.70935	0	0	0	0	3.50727	0	0	0	2.55436	2.8768	0	0	2.63001	3.11628	0	4.33398	0	0	0	3.98165	0	4.47929	0	0	2.89883	0	0	0	2.21815	3.31324	0	2.41725	0	1.4046
Bacteria	Proteobacteria	Gammaproteobacteria	Aeromonadales	Aeromonadaceae	Aeromonas	Aeromonas sp. ASNIH4	1.71212	0	3.00704	0	0	0.744238	0	0	0	0	0	0	0	1.15733	0	0	1.21439	0	4.41309	0	1.21529	0	0	0	0	0	0	0	2.10044	0	1.58368	0	3.03953	0	0	0	2.72601	0	0	0.706739	0	0	0
Bacteria	Proteobacteria	Gammaproteobacteria	Aeromonadales	Aeromonadaceae	Aeromonas	Aeromonas sp. ASNIH5	0	3.12437	0	0	0	2.95436	3.22183	0	0	0	0	0	2.58668	0	3.28764	0	0	2.45099	0	1.52982	0	0	5.23083	0	0	3.40868	3.38087	0	0	0	0	2.30313	0	2.02117	0	0	2.65632	2.06913	0	0	0	0	1.16065
Bacteria	Proteobacteria	Gammaproteobacteria	Aeromonadales	Aeromonadaceae	Aeromonas	Aeromonas sp. ASNIH7	0	3.72918	0	0	0	3.4379	5.50077	0	0	2.79412	0	0	0	2.56603	0	0	0	2.45099	0	0	0	0	4.96508	2.34951	0	0	4.37371	3.8813	3.04167	0	0	0	6.26887	2.89883	4.56336	0	0	0	0	0	0	0	0
Bacteria	Proteobacteria	Gammaproteobacteria	Aeromonadales	Aeromonadaceae	Aeromonas	Aeromonas sp. CA23	2.19448	1.49392	1.21403	0	0.866887	1.84957	1.86014	1.16842	0.740833	1.2448	1.62788	1.25518	0	1.36849	1.61466	0.785854	1.67839	1.1496	2.99633	1.86493	1.86543	2.41285	0	0	0.553369	1.24748	0.53449	1.50157	0.729164	2.09195	1.22129	1.20899	0	1.01415	1.51017	2.51385	1.52209	0.542626	0.511684	1.53423	1.55069	0	0.497599
Bacteria	Proteobacteria	Gammaproteobacteria	Aeromonadales	Aeromonadaceae	Aeromonas	Aeromonas sp. CU5	0.406214	0	0	0	0	0.366615	0	0	0	0	0	0	0	0.611015	0	0	0	0	0	0.811473	0	0.518561	0.927917	0.541184	0	0	0	0	0.729164	0.446343	0	0.523315	0	0.422131	0	0	0.953107	0	0	0	0	0	0
Bacteria	Proteobacteria	Gammaproteobacteria	Aeromonadales	Aeromonadaceae	Aeromonas	Aeromonas veronii	3.08401	2.96569	2.74831	1.53962	0.866887	2.91801	3.07944	3.3726	1.88149	2.06913	2.37328	2.54951	2.19426	3.39122	2.79272	0.785854	3.58539	2.98276	2.44404	3.75034	0	2.63001	3.32557	2.21454	2.82326	3.52807	3.31739	3.25505	3.04167	2.68677	2.114	2.83219	3.30581	2.76094	1.51017	3.08062	2.42443	3.05414	1.82956	2.26083	1.7706	3.78964	1.95718
Bacteria	Proteobacteria	Alphaproteobacteria	Rhizobiales	Bradyrhizobiaceae	Afipia	Afipia sp. GAS231	0	0	0	0	0	0	1.67447	1.16842	1.5914	0	1.62788	1.25518	0	1.63661	0	0.785854	0	1.39215	1.18208	0	0	1.20011	1.23499	0.541184	0.952346	0.544075	1.22977	1.50157	0.410166	0.786733	1.22129	1.20899	0	1.4327	0.548049	1.12291	0	2.21815	0	0.706739	0.974372	0	1.16065
Bacteria	Proteobacteria	Gammaproteobacteria	Cellvibrionales	Cellvibrionaceae	Agarilytica	Agarilytica rhodophyticola	3.28991	2.87929	2.3102	3.90554	2.35575	3.72771	3.63209	3.75239	3.17851	3.20464	2.55534	3.32413	2.40377	3.34205	3.32523	1.29174	2.84036	3.25242	3.70662	3.27538	1.86543	3.13512	3.38909	3.7808	2.91554	3.46961	3.31739	2.82884	3.15253	2.4198	3.2713	3.21844	2.83007	3.19499	2.98761	2.60977	3.84965	3.05414	2.61083	3.83535	3.3456	3.6414	2.57103
Bacteria	Proteobacteria	Gammaproteobacteria	Alteromonadales	Alteromonadaceae	Agarivorans	Agarivorans gilvus	0	0	0.526016	0.709933	0	0.567747	0	0.699401	0	0.542626	0	0	0	0.233616	0.330901	0.785854	0.52621	1.59973	0	0	0	0.518561	0.537309	0	0	0	0.923614	0.384327	0	0	0	0.523315	0	0	0	0.4778	0	0.936019	0	1.53423	0	0	0
Bacteria	Proteobacteria	Gammaproteobacteria	Pasteurellales	Pasteurellaceae	Aggregatibacter	Aggregatibacter actinomycetemcomitans	0	0.540159	1.21403	0	0	0.744238	0	0	0	0	0	0	0	1.55265	0	1.29174	0	0	0.708865	0.811473	0	0	0	0	0	0	0	0	0.729164	0.446343	0.736197	0	1.078	0	0	0	0.391781	0.936019	0	0	0.567928	0	0.497599
Bacteria	Proteobacteria	Gammaproteobacteria	Pasteurellales	Pasteurellaceae	Aggregatibacter	Aggregatibacter aphrophilus	4.77302	4.79669	4.68016	4.23269	3.98432	2.86169	4.62491	5.86771	4.96354	4.42948	4.7433	5.04002	4.88812	4.02615	4.28994	3.95254	4.524	4.35729	4.85393	4.87345	3.82972	5.2554	4.63906	4.36262	4.86049	4.27228	4.75537	3.99614	4.30333	4.92453	4.29586	4.59541	5.05408	4.52943	4.67195	5.19882	4.69827	4.04659	4.27095	4.17529	4.44247	3.98685	4.19363
Bacteria	Proteobacteria	Gammaproteobacteria	Pasteurellales	Pasteurellaceae	Aggregatibacter	Aggregatibacter segnis	0.722821	3.19761	0.910652	0	0	2.86169	1.67447	0.699401	0	2.4767	0	0	0.778467	8.87049	1.19471	0	0	1.1496	1.18208	0.462053	0	0.518561	3.03918	2.79018	2.24491	0.544075	1.48219	0.384326	2.20703	0	0	1.85739	2.11548	1.43271	1.72706	0	0.953107	1.2448	0.511684	0	7.34947	1.88787	0.497599
Bacteria	Proteobacteria	Alphaproteobacteria	Rhizobiales	Rhizobiaceae	Agrobacterium	Agrobacterium fabrum	0	1.49392	0	0.709933	0	1.96097	1.21114	1.5218	0	0.542626	0	0	0.778467	1.26677	0	0	0	0.85786	0	1.09255	0	0	2.2048	0.933824	0	0.544075	0.53449	0	0.990242	1.06194	0	0.523315	0	0.422131	0	0	0.391781	0	0	0	0.974372	1.88787	0
Bacteria	Proteobacteria	Alphaproteobacteria	Rhizobiales	Rhizobiaceae	Agrobacterium	Agrobacterium rhizogenes	0	0	0.910652	0	0	0.744238	0	0	0	0.542626	0	0	0	0	0.599886	0	0	0.491775	0.708865	0	0.731999	0	0.927917	0	0	1.24747	0	0	0	0.786733	0	0	0	0	1.51017	0.4778	0.391781	0	0	0.706739	0	0	0
Bacteria	Proteobacteria	Alphaproteobacteria	Rhizobiales	Rhizobiaceae	Agrobacterium	Agrobacterium sp. H13-3	0	0	0	0	1.79542	0	0	0	0	0	0	0	0	0	0	0	0	0	0	0	0.731999	0	0	0	0	0	0	0	0	0	0	0	0	0	0	0.4778	0	0	0	1.17902	0	0	0
Bacteria	Proteobacteria	Alphaproteobacteria	Rhizobiales	Rhizobiaceae	Agrobacterium	Agrobacterium sp. RAC06	3.1383	3.04721	3.47493	4.18306	7.82987	4.40957	3.77755	4.76558	2.6711	6.34634	3.42708	5.26484	3.93604	5.48442	5.14107	1.96216	9.74476	9.64449	5.8763	6.77769	2.31198	3.50851	3.81626	4.9771	4.90619	4.30608	3.38087	4.46351	5.11026	3.9545	5.5321	5.52473	4.23095	4.88518	3.22001	5.10319	4.4937	3.46541	3.43181	4.9406	6.78794	7.36701	3.7394
Bacteria	Proteobacteria	Alphaproteobacteria	Rhizobiales	Rhizobiaceae	Agrobacterium	Agrobacterium tumefaciens	3.28991	3.45824	5.37418	2.06303	2.75832	2.9722	2.64636	0	1.5914	1.2448	3.22687	3.2206	1.94906	4.25589	4.08606	1.66555	1.21439	2.74124	3.10672	3.43497	0.731999	4.26048	3.32557	4.26353	3.08409	2.69978	3.50002	3.58364	3.75445	1.49206	2.93693	2.91816	3.03953	3.79871	5.05951	2.04996	2.97531	2.59044	5.26539	2.59858	3.53762	4.6225	4.79551
Bacteria	Proteobacteria	Alphaproteobacteria	Rhizobiales	Rhizobiaceae	Agrobacterium	Agrobacterium vitis	0.406214	0	0.526016	0	1.79542	1.17232	0.524469	0.699401	0	0	1.25926	0.759992	0.778467	0.233615	0.330901	0	0.52621	0	0	1.09255	0.731999	0.899216	0.927917	0	0.553369	0.938226	1.22977	2.12358	0.410167	0.446343	0	0	0.63743	1.01415	0.94427	0.836116	0.699574	0	0	0	0	0	0
Bacteria	Actinobacteria	Actinobacteria	Micrococcales	Microbacteriaceae	Agrococcus	Agrococcus carbonis	2.38616	2.06313	1.67795	0	3.7394	5.06196	1.67447	2.72563	1.22791	2.4767	0	0	1.94906	3.29115	2.79272	0.785854	1.21439	0.85786	0	0.462053	0	0	1.89048	1.71186	0.553369	0	1.48219	7.98029	3.20492	1.29297	0.736197	1.20899	2.71272	3.02467	1.25479	1.12291	0.699574	3.4045	0	0	0	3.18628	0
Bacteria	Actinobacteria	Actinobacteria	Micrococcales	Microbacteriaceae	Agrococcus	Agrococcus jejuensis	0.406214	2.06313	3.6869	0	2.35575	4.02128	1.67447	1.5218	0	0.936019	1.62788	2.85625	0	3.4848	2.35749	0	0.52621	2.21896	2.06094	1.52982	0	2.63001	0.53731	0.541184	0.553369	0	2.5687	4.10251	1.98534	0	1.22129	2.02176	0	2.60847	0.94427	2.18065	0.699574	0.936019	0.511684	0	0.974372	2.82313	0
Bacteria	Actinobacteria	Actinobacteria	Micrococcales	Microbacteriaceae	Agromyces	Agromyces aureus	0.722821	0	0.910652	0	0	1.45204	0.524469	0	1.22791	0	0	0	0	2.80249	0	0.785854	0.910949	0	0	0.462053	0	0	1.89048	0	0	1.50199	0.53449	4.86211	0.729164	0	0	1.20899	0	0.748298	0	0	0	2.69587	0	0	0	2.67847	0
Bacteria	Actinobacteria	Actinobacteria	Micrococcales	Microbacteriaceae	Agromyces	Agromyces flavus	3.1383	0	2.74831	0.709933	2.57103	2.58855	2.02461	2.58271	2.32965	0.936019	1.25926	0.759992	0.778467	0.434621	2.03336	0.785854	0.910949	0.491775	0.708865	1.09255	0.731999	0.899216	1.89048	0	2.24491	2.35692	1.69695	2.82884	1.40283	1.06195	0.736197	2.30313	1.68806	2.96312	1.51017	0.836116	1.67088	0	0.511684	0	1.7706	0	0.497599
Bacteria	Actinobacteria	Actinobacteria	Micrococcales	Microbacteriaceae	Agromyces	Agromyces sp. MF30-A	0	0.932262	0.910652	0.709933	0	2.58855	0.524469	0.699401	0.740833	0.542626	0	1.62314	0	2.60823	2.28303	0	0	1.94231	0.708865	0.811473	0	0.899216	0.53731	0.541184	1.92792	0	1.69695	2.12358	0	0.786733	0	0	2.44478	2.13719	0	0	0	2.35321	0	0	0	0	0
Bacteria	Proteobacteria	Gammaproteobacteria	Xanthomonadales	Rhodanobacteraceae	Ahniella	Ahniella affigens	0.406214	0.540159	0.910652	0	1.79542	7.39097	0.524469	0.699401	0.740833	1.2448	2.16489	0	0	5.69976	1.19471	0.785854	0	0	0	0.462053	0.731999	0	0	0.933824	0	0	0	2.82884	0	0	0	1.20899	0	0.748298	1.25479	0.836116	1.35618	1.2448	0.511684	0	1.96138	1.59725	0.866887
Bacteria	Verrucomicrobia	Verrucomicrobiae	Verrucomicrobiales	Akkermansiaceae	Akkermansia	Akkermansia glycaniphila	0.406214	0	0.910652	0	0	2.12943	1.46133	0.699401	1.5914	0	0	0	0	2.33425	0.826514	0	1.46496	0.85786	0	0	0	0	0	0	0.553369	0	0	1.50157	0	0.786733	0	0	0	0	0	0	0	0.542626	0.511684	0	0	0	0
Bacteria	Verrucomicrobia	Verrucomicrobiae	Verrucomicrobiales	Akkermansiaceae	Akkermansia	Akkermansia muciniphila	1.56131	0.540159	0.910652	0	0	5.98416	0.524469	0.699401	0	0.542626	0	0.759992	0	5.76184	1.48779	0	0.910949	0.491775	1.18208	1.32769	0.731999	1.20011	1.70324	0	1.26455	0.544075	0	1.50157	1.40283	0	0	1.85739	0.63743	0	1.51017	0	0.699574	1.2448	0.511684	0	0	0	0.497599
Bacteria	Proteobacteria	Betaproteobacteria	Burkholderiales	Alcaligenaceae	Alcaligenes	Alcaligenes aquatilis	0.406214	1.49392	0	0	0	1.34657	0	0	0	0.542626	0	1.91607	0	0.611015	0.599886	0	0	0	1.53782	0.811473	0	0	0.53731	0.541184	0.553369	0	0.923614	0	0.410167	0	0.736197	0	1.41504	0.748298	0	0	0.391781	0	0	1.17902	0	0	1.16065
Bacteria	Proteobacteria	Betaproteobacteria	Burkholderiales	Alcaligenaceae	Alcaligenes	Alcaligenes faecalis	3.55234	3.45824	3.95589	2.99874	4.19363	4.03831	2.17224	1.80543	3.85028	3.96457	3.51765	5.48186	3.14867	4.05695	3.43247	0	3.53149	3.76462	5.03236	3.33056	0.731999	4.47208	3.25912	4.15714	3.99641	3.83638	3.61008	2.76548	3.48466	1.49206	4.19458	3.52282	4.09686	3.14042	3.75242	2.6997	2.24615	2.97257	3.31324	3.95778	4.3431	4.04702	4.45976
Bacteria	Proteobacteria	Gammaproteobacteria	Oceanospirillales	Alcanivoracaceae	Alcanivorax	Alcanivorax dieselolei	0	0	0	0	0.866887	0	0.524469	1.16842	0	0	0	0.759992	0.778467	0	0	1.29174	0.52621	1.78117	0	0.462053	1.57668	0	0.927917	0.541184	0.553369	0	0	0	0	1.66698	0	0	1.078	0	0	0.836116	0	0.542626	0	0	0	0	0
Bacteria	Proteobacteria	Gammaproteobacteria	Oceanospirillales	Alcanivoracaceae	Alcanivorax	Alcanivorax pacificus	0	0	0	0.709933	0	1.68623	0	0.699401	0	0	0	0.759992	0.778467	1.55265	0.330901	0.785854	0	0	0	0	0.731999	0.518561	0.537309	0	0	0.544075	0.53449	0.384327	0	1.06194	0	0.906512	0	1.01415	0	0	0.391781	0	0	0	0	0	0
Bacteria	Proteobacteria	Gammaproteobacteria	Oceanospirillales	Alcanivoracaceae	Alcanivorax	Alcanivorax sp. N3-2A	1.39288	1.70958	1.67795	1.18362	1.4046	3.00723	1.67447	2.04235	1.22791	1.49901	1.62788	0	1.94906	1.86262	3.43247	1.29174	0.52621	0.85786	0.708865	1.09255	1.86543	2.72745	2.87139	0.933824	2.50464	0.938226	3.10824	3.25505	0.990242	1.49206	1.22129	1.85739	1.41504	1.6038	0	0.836116	1.35618	0.936019	1.6455	0	0.567928	1.23293	0.497599
Bacteria	Proteobacteria	Gammaproteobacteria	Oceanospirillales	Alcanivoracaceae	Alcanivorax	Alcanivorax sp. NBRC 101098	0	0	0	0	0	0	0	0	0	0	0	0	0	0	0	0	0	0	0	0	0	0	0	0.541184	0	0	0	0	0	0.446343	0	0	0	0	0	0	0	0	0	0	0	0	0
Bacteria	Proteobacteria	Gammaproteobacteria	Oceanospirillales	Alcanivoracaceae	Alcanivorax	Alcanivorax xenomutans	0	0	0	0	0	2.91801	0	0	0	0.542626	0	0	0	1.46351	0.330901	0	0	0	0.708865	0	0	0	0	0	0	0.938226	0	0	0.729164	0.446343	0	0	0	0	0	0	1.16867	0	0	0	0	0	0
Bacteria	Bacteroidetes	Flavobacteriia	Flavobacteriales	Flavobacteriaceae	Algibacter	Algibacter alginicilyticus	0.406214	1.89716	0	1.53962	0	0.658689	1.86014	1.16842	0	1.49901	1.92123	1.62314	0.778467	0.90988	1.02233	1.96216	0	1.59973	0	1.86493	1.57667	0.518561	0	0.933824	0.952346	0	0.923614	1.64927	0.729164	1.49206	0.736197	0	2.44478	0.422131	1.51017	2.4111	1.80575	0	1.18722	0.706739	0.567928	0	0
Bacteria	Bacteroidetes	Cytophagia	Cytophagales	Cyclobacteriaceae	Algoriphagus	Algoriphagus machipongonensis	0.722821	1.24025	1.86381	0	0.866887	9.20284	0.524469	0.699401	0.740833	4.89565	0	1.25518	0.778467	4.40698	1.73126	0	0	0	0	0	0.731999	0.518561	1.89048	0.933824	1.26455	1.50199	2.04929	3.42868	0.410167	0.786733	0.736197	0.523315	2.83007	0	2.36708	0.4778	0	0.936019	0.511684	0	1.96138	3.92406	1.16065
Bacteria	Bacteroidetes	Cytophagia	Cytophagales	Cyclobacteriaceae	Algoriphagus	Algoriphagus sanaruensis	0	0.540159	0.910652	1.18362	0	7.68201	0	1.16842	0.740833	4.89565	1.92123	0	0	3.46197	2.12147	0	0	0	2.26517	0.462053	0	0.518561	0	0.541184	0	1.24747	0.53449	2.39876	0.990242	0.446343	0.736197	0.906512	0	1.4327	0.548049	1.36204	0.391781	0	0	0.706739	1.29112	2.82313	0.866887
Bacteria	Proteobacteria	Betaproteobacteria	Burkholderiales	Comamonadaceae	Alicycliphilus	Alicycliphilus denitrificans	0	0	0.910652	0	0.866887	3.58428	0.524469	0.699401	1.22792	0	0.762871	3.67685	0	1.26677	0.330901	1.29174	0	0	0.708865	2.13669	0	1.44896	0.537309	3.20053	1.26455	0.544075	1.48219	2.39876	0	1.29297	0	0.906512	0.63743	0.422131	0	0.836116	2.148	0	0	0	0	0.74435	0
Bacteria	Firmicutes	Bacilli	Bacillales	Alicyclobacillaceae	Alicyclobacillus	Alicyclobacillus acidocaldarius	0.406214	1.89716	1.86381	0	0	0.974098	1.21114	1.5218	0	2.35321	0.762871	0	0	2.1749	1.34868	0	0.52621	0.491775	0	0.462053	0	0.899216	0	1.49604	0	1.24748	1.22977	0.93791	1.72329	0	0.736197	1.67187	0	0.422131	0.94427	0	0.391781	0	0	0	0	0	0.497599
Bacteria	Proteobacteria	Gammaproteobacteria	Vibrionales	Vibrionaceae	Aliivibrio	Aliivibrio fischeri	1.20214	0	1.21403	0.709933	0	0.254452	0.524469	0.699401	0.740833	1.2448	0.762871	0	0.778467	0.768173	0.330901	0.785854	2.02892	1.39215	0	1.09255	1.21529	0.899216	0.927917	0.933824	0	0	0.923614	0.384326	0.990242	1.29297	1.22129	0.906512	0	0.748298	0.548049	1.74662	0.699574	0	1.6455	1.53423	0.567928	1.59725	0
Bacteria	Proteobacteria	Gammaproteobacteria	Vibrionales	Vibrionaceae	Aliivibrio	Aliivibrio salmonicida	1.97336	2.06313	1.67795	1.18362	0.866887	1.59706	0.524469	1.80543	0	0.542626	0.762871	1.25518	1.65348	0.434621	0.330901	0.785854	1.46496	1.39215	2.06094	1.09255	0.731999	1.20011	1.23499	0.933824	2.61885	2.07265	1.48219	0.93791	1.40283	0	1.22129	0.906512	1.41504	1.89501	0.548049	1.12291	0.391781	1.2448	1.18722	0	1.55069	0	0.497599
Bacteria	Proteobacteria	Gammaproteobacteria	Vibrionales	Vibrionaceae	Aliivibrio	Aliivibrio wodanis	0.982298	1.24025	0.910652	0.709933	0	1.04324	0	0	0	0.936019	1.62788	0	0	1.26677	0.826514	0	0	1.1496	0	0	0	1.20011	0.927917	0	0	0.544075	0.53449	0.93791	0	0.786733	0.736197	0	1.68806	0.748298	1.51017	0.4778	0.953107	1.49901	0	0	0	0.74435	0.866887
Bacteria	Bacteroidetes	Bacteroidia	Bacteroidales	Rikenellaceae	Alistipes	Alistipes finegoldii	0	0	1.21403	0	0.866887	2.82289	0.908281	1.16842	2.32965	0.936019	0.762871	0	0	5.2777	1.02233	0	0	2.33963	1.18208	0	0	0.899216	0	0.933824	1.73879	0.544075	1.22977	0	0.729164	0	0	0	0	1.4327	0	0.4778	0	1.2448	0	0	0.974372	0	0
Bacteria	Bacteroidetes	Bacteroidia	Bacteroidales	Rikenellaceae	Alistipes	Alistipes shahii	0	0	0	0	0	2.12943	0	0	4.30684	0.542626	0	0	0	0	0.826514	0.785854	0	2.33963	0	0.462053	0	0	0	0	0	0	1.22977	2.12358	0	0	0	0	0	0	0	0	0.699574	2.06913	0.888637	0	0	0.74435	0
Bacteria	Firmicutes	Bacilli	Bacillales	Bacillaceae	Alkalihalobacillus	Alkalihalobacillus clausii	0	0	0	0	0.866887	0.974098	0.524469	0	0	0	0	0	0	0.90988	0.599886	1.66555	0.910949	0	1.18208	1.09255	0	1.44896	0.537309	0	0.553369	0	0.53449	1.15121	0.410166	0.786733	0.736197	1.20899	0	0.748298	0	0.4778	0.699574	0.542626	0	1.17902	0.974372	0	0
Bacteria	Firmicutes	Bacilli	Bacillales	Bacillaceae	Alkalihalobacillus	Alkalihalobacillus halodurans	0	1.24025	0.526016	0.709933	0	0.567747	0.524469	0.699401	0.740833	0.542626	0	0	0.778467	0	0	0.785854	0	0.491775	0	0.462053	0	0.518561	1.23499	0.933824	0	0	0.923614	0.687509	0	0.786733	0	0	0	0	0	0	0.699574	0	0	0	0	0	0
Bacteria	Firmicutes	Bacilli	Bacillales	Bacillaceae	Alkalihalobacillus	Alkalihalobacillus krulwichiae	1.39288	1.70958	1.67795	1.53962	1.79542	0.470683	1.46133	2.42407	0.740833	2.06913	1.92123	2.15944	0	2.1749	1.61466	0.785854	0.910949	2.33963	3.30499	1.52982	0	2.81872	1.23499	1.24214	1.92792	2.22178	1.88385	1.50157	3.25547	1.49206	1.58368	1.67187	2.83007	1.23855	2.08228	1.74662	0.953107	1.2448	2.39428	1.81903	1.96138	2.33666	3.20746
Bacteria	Firmicutes	Bacilli	Bacillales	Bacillaceae	Alkalihalobacillus	Alkalihalobacillus lehensis	0.406214	0	0.526016	0	0	0	0.524469	0	0	0.542626	0.762871	0	0.778467	0.233615	0	0	0	0	0.708865	0.462053	1.57667	0.518561	0.927917	0	0	0.544075	1.22977	0	0	0.446343	0	0	0.63743	0.422131	0	0	0.953107	0	0.511684	0	0.567928	0	0
Bacteria	Firmicutes	Bacilli	Bacillales	Bacillaceae	Alkalihalobacillus	Alkalihalobacillus pseudofirmus	0	0	0.526016	0	0	1.04324	0.524469	0	0	0	0	0	4.18328	0.768173	0.330901	0	0	1.1496	0.708865	0	0	0	0	0.541184	0	0	0	0.384327	0.410166	0.446343	0	0	0	0.422131	0	0.4778	0	0	0.511684	0	0	0	0.497599
Bacteria	Proteobacteria	Gammaproteobacteria	Chromatiales	Ectothiorhodospiraceae	Alkalilimnicola	Alkalilimnicola ehrlichii	0.406214	0	0.526016	0	0	0.744238	0	0.699401	0	0	0	0	0	1.0389	0.330901	0	0	0	0	0	0	0	0	0	0.553369	0	0	0	0	0.446343	0	0	1.078	0	0	0.4778	0	0	0	0	0	0	0
Bacteria	Firmicutes	Clostridia	Clostridiales	Clostridiaceae	Alkaliphilus	Alkaliphilus metalliredigens	0.406214	0	1.21403	0.709933	0	0.470683	0.524469	1.16842	1.22791	0.936019	0.762871	0.759992	1.28132	0.434621	0.599886	0	0.52621	1.1496	1.18208	0.811473	0.731999	0.518561	0.53731	0	0	0	0.923614	0.93791	0.410167	1.49206	2.114	0.906512	1.078	1.01415	1.51017	1.5671	0.391781	1.2448	0.511684	1.53423	1.29112	1.23293	1.4046
Bacteria	Firmicutes	Clostridia	Clostridiales	Clostridiaceae	Alkaliphilus	Alkaliphilus oremlandii	0.722821	1.49392	0.910652	0.709933	0.866887	0.901473	1.21114	0.699401	0.740833	0.936019	0	0.759992	0	0.611015	1.19471	0	0.910949	1.39215	1.18208	1.32769	1.21529	1.66112	0	1.24214	0.553369	0.544075	0.923614	1.337	0	1.06195	0.736197	0.906512	0.63743	0	0.94427	1.90625	1.52209	0	0	0.706739	0.567928	0	1.16065
Bacteria	Bacteroidetes	Bacteroidia	Marinilabiliales	Marinilabiliaceae	Alkalitalea	Alkalitalea saponilacus	0.722821	0.932262	0	0.709933	0.866887	1.81043	0.524469	0	1.22791	0	0.762871	1.25518	0.778467	1.26677	0	0	0.910949	0.85786	0.708865	2.2555	0.731999	1.20011	0	0.541184	0	0.544075	0.923614	1.15121	0.729164	1.66698	0.736197	0.906512	1.41504	0.748298	0.94427	0.4778	0.391781	1.71506	0	1.17902	0.567928	0.74435	1.16065
Bacteria	Actinobacteria	Actinobacteria	Pseudonocardiales	Pseudonocardiaceae	Alloactinosynnema	Alloactinosynnema sp. L-07	0.982298	0.540159	2.02844	1.53962	0.866887	2.72107	2.02461	0	0.740833	0.936019	0	2.36762	0.778467	3.12668	1.34868	3.04284	0.910949	0.85786	0.708865	1.32769	2.31198	0	1.48803	0	0	1.50199	1.22977	1.90583	0.410167	2.91197	0	0.523315	0	1.01415	0.548049	1.12291	0.953107	1.90293	0.511684	0	0.974372	0.74435	0
Bacteria	Proteobacteria	Gammaproteobacteria	Chromatiales	Chromatiaceae	Allochromatium	Allochromatium vinosum	0	0	0	0	0.866887	3.81926	0	0	0	0.542626	0	0	0	0.434621	0	0	0	0	0	0	0	0	0	0	0	0	0	0	0	0	0	0	0	0	0	0	0	0	0	0	0.567928	0	0
Bacteria	Proteobacteria	Gammaproteobacteria	Thiotrichales	Francisellaceae	Allofrancisella	Allofrancisella guangzhouensis	0.406214	1.49392	0	0	0	0.824996	0	0	0	0	0.762871	0	0	1.63661	0	0	0.52621	1.1496	0.708865	2.0072	1.21529	0.518561	0	0	0	0.938226	0.53449	0	0.410167	1.29297	0	0.523315	0	0.422131	0.94427	1.12291	0.699574	0	1.18722	0	0	0.74435	0.497599
Bacteria	Actinobacteria	Actinobacteria	Pseudonocardiales	Pseudonocardiaceae	Allokutzneria	Allokutzneria albata	0	0	0	0	0	0.974098	0.524469	0	0.740833	0	0	1.25518	0	1.15733	0.599886	0	0.52621	0.491775	1.53782	0	0.731999	0.518561	0.537309	0	0.952346	0.544075	0	0.687509	0	1.06194	0.736197	0	1.91754	0	0.94427	1.5671	0.699574	1.2448	0	0.706739	0.567928	0	0.497599
Bacteria	Bacteroidetes	Cytophagia	Cytophagales	Cytophagaceae	Allopseudarcicella	Allopseudarcicella aquatilis	0.722821	1.70958	0.526016	0	3.90721	2.12943	0.524469	0.699401	0	0	0.762871	0	0.778467	1.26677	0.599886	0	0.910949	0.85786	1.18208	1.09255	0.731999	0.518561	0.927917	0.933824	0.952346	0.544075	0.53449	1.15121	0	1.06195	0.736197	0.906512	3.89616	0.422131	0.94427	1.12291	0	2.06913	1.18722	1.17902	0	0.74435	0
Bacteria	Proteobacteria	Alphaproteobacteria	Pelagibacterales	Pelagibacteraceae	NA	alpha proteobacterium HIMB5	2.90767	2.87929	2.65062	2.87917	1.79542	1.04324	2.83545	2.85565	3.17851	2.69587	3.42708	2.71102	3.02734	2.94102	2.62199	3.56824	3.68749	3.72085	2.8768	4.69572	3.35799	2.81872	1.89048	2.79018	2.50464	3.05821	2.86355	2.76548	2.64649	5.1177	3.16822	1.85739	2.44478	3.14042	3.22001	4.79171	2.97531	2.59044	3.11484	2.74179	2.95485	1.88787	3.07271
Bacteria	Proteobacteria	Alphaproteobacteria	Pelagibacterales	Pelagibacteraceae	NA	alpha proteobacterium HIMB59	1.20214	1.49392	2.17619	0.709933	0.866887	0.824996	1.67447	1.5218	0	0.542626	1.62788	1.62314	1.65348	1.63661	0.826514	1.29174	1.86427	2.08726	0	2.81558	2.49226	1.66112	0.927917	1.71186	0	0.544075	0.53449	0.687509	1.57194	3.47927	1.22129	1.20899	1.41504	1.43271	1.72706	2.86431	2.04269	1.49901	0.888637	1.53423	1.29112	1.88787	1.95718
Bacteria	Proteobacteria	Alphaproteobacteria	Sphingomonadales	Erythrobacteraceae	Altererythrobacter	Altererythrobacter atlanticus	0.982298	0	0.910652	0	0	2.49293	0	0	1.22791	0.542626	0	0	1.28132	4.60753	0.826514	0	0	0	0.708865	0	1.21529	0	0	0.933824	0	0	0	1.50157	0.729164	0.446343	0	0	2.11548	0	0	0	0	0	0	0	1.55069	0	0
Bacteria	Proteobacteria	Alphaproteobacteria	Sphingomonadales	Erythrobacteraceae	Altererythrobacter	Altererythrobacter dongtanensis	0.406214	1.24025	0.526016	0.709933	1.79542	6.13432	0.908281	1.5218	0	2.35321	4.14769	0	3.26058	5.08942	3.1686	0	1.21439	1.1496	0	0.462053	0	0	1.70324	2.5866	0	0.544075	3.25099	3.50824	1.72329	0	0.736197	0	0	1.89501	1.51017	0	1.80575	2.06913	0.511684	0.706739	3.04192	1.23293	0
Bacteria	Proteobacteria	Alphaproteobacteria	Sphingomonadales	Erythrobacteraceae	Altererythrobacter	Altererythrobacter epoxidivorans	1.39288	1.89716	2.3102	1.18362	0	4.35622	1.67447	0	0	0	3.33045	0	2.40377	3.73384	2.49579	0	1.46496	1.39215	0	1.70709	0	0.518561	0.927917	0	0.952346	0.544075	0.923614	2.88952	1.86025	0	1.22129	1.20899	0	2.13719	1.25479	2.30047	0.391781	2.4767	0.511684	0	0	0	0.866887
Bacteria	Proteobacteria	Alphaproteobacteria	Sphingomonadales	Erythrobacteraceae	Altererythrobacter	Altererythrobacter ishigakiensis	0	0	0	0	0	0.132829	0	0	0	0.542626	0.762871	0	0.778467	1.55265	0	0	1.46496	0	0	0	0	0	0	0.541184	0	0	0	0	0	0.446343	0.736197	0	0	0	0	0.4778	0	0	0	0.706739	0.974372	0	0.497599
Bacteria	Proteobacteria	Alphaproteobacteria	Sphingomonadales	Erythrobacteraceae	Altererythrobacter	Altererythrobacter mangrovi	0	0	0	0	0	1.23277	0	0	0	0	0	0	0	2.23	0	0	0	0	0	0	0	0	0	0	0	1.50199	0.53449	0	0	0	0.736197	0	0	0	0	0	0	0	0	0	0	0	0
Bacteria	Proteobacteria	Alphaproteobacteria	Sphingomonadales	Erythrobacteraceae	Altererythrobacter	Altererythrobacter marensis	0	0	0	0	0	1.17232	0.524469	0.699401	0	0	0	0	0	2.05797	0	0	0	0	1.18208	0.811473	0.731999	0	0	0	0	0	0	2.39876	0.410166	0.446343	0	0.523315	0	0	0	0	0	0.542626	0.511684	0	0	0	0
Bacteria	Proteobacteria	Alphaproteobacteria	Sphingomonadales	Erythrobacteraceae	Altererythrobacter	Altererythrobacter namhicola	0.982298	0.932262	1.21403	0	0	1.10922	0.908281	2.04235	0	0.936019	0	0.759992	0	0.434621	0	0	1.21439	0	0.708865	0	0	0.899216	1.23499	0	0	0	0	0	1.21123	0.786733	0.736197	0.523315	0	1.23855	0.548049	0.4778	0	0	0	0	0	0	0.497599
Bacteria	Proteobacteria	Alphaproteobacteria	Sphingomonadales	Erythrobacteraceae	Altererythrobacter	Altererythrobacter sp. B11	3.3371	1.70958	2.65062	0.709933	0	5.35497	0.908281	1.80543	1.88149	0	2.16489	1.25518	0.778467	2.05797	2.49579	1.66555	0	1.59973	0.708865	1.09255	0.731999	1.20011	0	0.541184	0	1.24748	1.69695	3.75652	1.57194	0.786733	0	2.16929	0	0.422131	1.72706	1.5671	0.699574	2.97257	0.511684	0	2.54199	0	0
Bacteria	Proteobacteria	Alphaproteobacteria	Sphingomonadales	Erythrobacteraceae	Altererythrobacter	Altererythrobacter sp. ZODW24	0.722821	0.932262	0	0.709933	0	4.97616	0.908281	2.04235	0.740833	1.90293	3.68332	0	1.65348	4.40698	3.03885	0	0	1.39215	0	1.32769	0	0.518561	0.53731	0	0.553369	0	1.69695	2.39876	1.57194	0.446343	0.736197	0.906512	2.28951	0.422131	0.548049	0.836116	0	2.35321	0.888637	0	0.567928	0	0
Bacteria	Proteobacteria	Gammaproteobacteria	Alteromonadales	Alteromonadaceae	Alteromonas	Alteromonas addita	0	0	0	0	0	0	0	0	0	0	0	0	0	0	0	0	0	0	0	0.811473	0	2.41285	0	0	0	0	0	0	0	0	0	0	0	0	0	1.5671	0	2.47669	0	0	0	0	0
Bacteria	Proteobacteria	Gammaproteobacteria	Alteromonadales	Alteromonadaceae	Alteromonas	Alteromonas australica	1.97336	0.540159	2.3102	0.709933	3.20746	1.29079	1.67447	0.699401	0.740833	0.542626	0	1.62314	1.28132	1.71594	0.330901	0	0.910949	0.491775	1.18208	1.09255	0.731999	0.518561	0	0	0	0.938226	0.923614	1.15121	0.729164	1.49206	0.736197	0	0.63743	1.43271	1.72706	0.836116	1.52209	1.2448	1.18722	0.706739	0.567928	0	0
Bacteria	Proteobacteria	Gammaproteobacteria	Alteromonadales	Alteromonadaceae	Alteromonas	Alteromonas macleodii	2.84376	0.932262	1.67795	0	0	1.04324	2.64636	0	0	1.49901	1.92123	0	0	1.63661	1.02233	0	1.67839	1.1496	2.06094	0.462053	0	0.518561	1.70324	0.933824	0	0	1.22977	2.31274	0.990242	1.29297	0.736197	0	0	0	0	0.4778	2.65632	1.71506	0.511684	0.706739	0	0.74435	0
Bacteria	Proteobacteria	Gammaproteobacteria	Alteromonadales	Alteromonadaceae	Alteromonas	Alteromonas mediterranea	0	4.39107	3.15689	1.82493	0	7.05454	2.02461	2.04235	0	2.59044	0	3.2206	1.28132	2.6891	1.02233	0	0	1.39215	2.26517	2.81558	1.21529	0	0	3.8278	0	0.544075	0	0	0	0.446343	1.22129	0	0	0	0	0.836116	1.67088	1.49901	1.18722	0.706739	1.29112	5.06223	0.497599
Bacteria	Proteobacteria	Gammaproteobacteria	Alteromonadales	Alteromonadaceae	Alteromonas	Alteromonas naphthalenivorans	0	0	1.21403	0	0	0.132829	2.54162	0	0	0	0	0	0	0.90988	0.330901	0	0.52621	0	0	0.462053	0	0	2.2048	0	0.553369	0	0	0	2.72034	0.446343	0	0	0.63743	0	0	0.4778	0	0	0.511684	0	0	0	0
Bacteria	Proteobacteria	Gammaproteobacteria	Alteromonadales	Alteromonadaceae	Alteromonas	Alteromonas sp. BL110	0.982298	0.540159	0	0	0	0.470683	0	0	0.740833	0.542626	0.762871	0.759992	0	0	0.599886	0	0	0	0.708865	0.811473	0	0.518561	0.53731	0	0	0.544075	0.53449	1.15121	0.729164	0.446343	0	0	0	2.43796	2.80888	0.836116	1.16867	0	0	0.706739	0	1.23293	0.497599
Bacteria	Proteobacteria	Gammaproteobacteria	Alteromonadales	Alteromonadaceae	Alteromonas	Alteromonas sp. Mac1	0	0	0	0	0	1.04324	0	0	0	0	0	0	0	0	0	0	0	0	0	0	0	0	0	0	0	0	2.33224	0	0	0	0	0	0	0	0	0	0	0	0	0	0	0	0
Bacteria	Proteobacteria	Gammaproteobacteria	Alteromonadales	Alteromonadaceae	Alteromonas	Alteromonas sp. MB-3u-76	0	0.540159	0	1.53962	0	0	0	0	2.12291	0	0	0	0	0	1.73126	0	1.86427	2.21896	0	0	0	0	0	0	0.952346	0	0	0	0	0.446343	0.736197	0	2.44478	0	0	0.836116	0	0	0	0	0	0	0
Bacteria	Proteobacteria	Gammaproteobacteria	Alteromonadales	Alteromonadaceae	Alteromonas	Alteromonas sp. RKMC-009	0	1.70958	0	0	0	1.68623	0.524469	0.699401	0	0.542626	0	0	0	0.233616	0.826514	0	0.910949	0.85786	0	0.462053	0	0.518561	0.537309	0	0	0.938226	0.53449	0.384327	0	0.446343	0	0.523315	0	0	0.548049	0.4778	0	0	0.511684	0	0	0	0
Bacteria	Proteobacteria	Gammaproteobacteria	Alteromonadales	Alteromonadaceae	Alteromonas	Alteromonas sp. RW2A1	0	0	0	0	0	0	0	0	0	0	0	0	2.19426	0	2.89626	0	0	0	0	0	0	0	0	0	0	0	0	0	0	0	0	0	0	0	0	0	0	0	0	0	0	0	1.4046
Bacteria	Proteobacteria	Gammaproteobacteria	Alteromonadales	Alteromonadaceae	Alteromonas	Alteromonas stellipolaris	0	0	0	1.82493	0	0	0	0	0	0	0	0	0	0	0	0	0	0	0	0	0	1.20011	0	0	1.26455	3.34507	1.48219	0	0	0	1.58368	2.74078	0	0	0	0	0	0	1.99276	0	0	0	0
Bacteria	Proteobacteria	Alphaproteobacteria	Rhizobiales	Phyllobacteriaceae	Aminobacter	Aminobacter aminovorans	1.97336	1.49392	0.910652	0	1.79542	4.05515	0.908281	1.16842	2.81563	0.936019	0.762871	0.759992	0.778467	2.83839	1.19471	0	0	2.08726	0.708865	0	0	2.52551	2.05618	0.933824	1.26455	1.90632	0.53449	1.78325	2.48639	0.446343	1.87307	0.523315	0.63743	1.43271	0.548049	1.5671	0.953107	1.90293	0	0	2.76314	1.88787	0
Bacteria	Proteobacteria	Alphaproteobacteria	Rhizobiales	Phyllobacteriaceae	Aminobacter	Aminobacter sp. MSH1	3.55234	3.51665	3.82766	5.90984	2.10262	5.23818	4.69983	4.66274	3.63336	2.97257	5.86153	2.36762	4.85285	4.33341	2.20451	7.90663	4.43873	2.45099	2.44404	4.67455	7.90845	3.06228	2.95772	3.73221	3.23498	3.78935	3.89737	2.5568	3.35156	8.68582	4.29586	3.40866	2.28951	3.44059	3.42011	7.31136	4.4937	4.48936	4.58427	1.81903	2.2807	3.38586	3.3307
Bacteria	Synergistetes	Synergistia	Synergistales	Synergistaceae	Aminobacterium	Aminobacterium colombiense	0	0	0.526016	0	0	0.824996	0.524469	0	0	0	0	0	0	0.233616	0.599886	0	0	0	0	0.462053	0.731999	0	1.23499	0.933824	0.553369	0	0.53449	2.12358	0	0	0	0	0.63743	0	1.25479	0	0	0	0	0	0	0	0
Bacteria	Synergistetes	Synergistia	Synergistales	Synergistaceae	Aminomonas	Aminomonas paucivorans	0	0	0	0	0	0.824996	0.524469	0	0	0.542626	0	0	0	0	0	0	0	0	0	0	0	0	1.48803	0.541184	0.553369	0	0	0.687509	0	0.446343	0	0	0	0.422131	0.548049	0	0.953107	0	0	0	0	0	0
Bacteria	Firmicutes	Clostridia	Thermoanaerobacterales	Thermoanaerobacteraceae	Ammonifex	Ammonifex degensii	0.722821	0	0.526016	0	0.866887	0.366615	0	0	0	0.542626	0	0	0	0.434621	0	0	0.52621	0	0	0	0	0.518561	0	0	0	0	0	0	0	0.446343	0	0.523315	0	0	0	0	0	0	0	0	0	0	0
Bacteria	Firmicutes	Bacilli	Bacillales	Bacillaceae	Amphibacillus	Amphibacillus xylanus	0.722821	0.932262	1.21403	0	0	1.64234	1.46133	0	0	0.542626	0	0	1.65348	0.233615	0.826514	0	0.52621	1.1496	0.708865	0	0	0	2.33953	1.24214	0	0.544075	0	0	0.990242	0.446343	0	1.20899	5.60815	0.422131	0	0.4778	0.699574	1.2448	1.18722	0	0	0	0.866887
Bacteria	Actinobacteria	Actinobacteria	Pseudonocardiales	Pseudonocardiaceae	Amycolatopsis	Amycolatopsis albispora	0.982298	0	1.46456	1.18362	1.4046	2.06439	1.46133	0.699401	0	1.2448	1.62788	0.759992	0	1.99575	0.330901	0	0	0.85786	1.18208	0.811473	0.731999	0.899216	0.927917	0.541184	0.553369	0.544075	0.923614	1.337	0	1.66698	0.736197	0.523315	0	0.422131	0	0.836116	0	2.59044	0	0	0	0.74435	0
Bacteria	Actinobacteria	Actinobacteria	Pseudonocardiales	Pseudonocardiaceae	Amycolatopsis	Amycolatopsis japonica	0	0.540159	0	0	0	0	0	0	1.5914	0	0	2.15944	0	1.63661	0	0	0	0.491775	1.18208	0.462053	1.21529	0.899216	0	0	0	0	0.53449	0	0	1.49206	0	0	0	0	0.548049	0	0.391781	0	0	0.706739	0.974372	0	0.497599
Bacteria	Actinobacteria	Actinobacteria	Pseudonocardiales	Pseudonocardiaceae	Amycolatopsis	Amycolatopsis keratiniphila	0	0	0	0	0	0.658689	0	0	0	0	0	0.759992	0	0	0	0	0	0.85786	0	0.462053	0.731999	0	0	0	0	0	0	0	0	0	0	0	0	0	0	0.4778	0	0	0	0	0	0	0.866887
Bacteria	Actinobacteria	Actinobacteria	Pseudonocardiales	Pseudonocardiaceae	Amycolatopsis	Amycolatopsis mediterranei	0.406214	0.932262	0.526016	0	0	0.658689	0.908281	0.699401	0.740833	0	0	1.25518	0	2.33425	0	0	0	0.85786	2.26517	0.462053	1.21529	0.518561	0.53731	0	0	0.938226	0	0.93791	1.21123	1.49206	1.58368	0.523315	0.63743	1.01415	0.94427	1.12291	0.699574	0.542626	0	0.706739	0	1.59725	0.497599
Bacteria	Actinobacteria	Actinobacteria	Pseudonocardiales	Pseudonocardiaceae	Amycolatopsis	Amycolatopsis methanolica	2.38616	2.34687	2.17619	3.21171	2.75832	3.41199	3.35141	3.28298	1.5914	1.71506	2.86231	2.85625	2.74899	2.05797	1.61466	5.10052	2.65115	1.39215	2.26517	2.46728	5.06117	1.84605	1.48803	1.49604	2.72467	2.07265	0.923614	3.10957	2.20703	6.6119	2.80571	2.16929	2.44478	1.43271	1.72706	4.8518	1.92908	3.13135	1.82956	0	1.55069	2.12964	1.16065
Bacteria	Actinobacteria	Actinobacteria	Pseudonocardiales	Pseudonocardiaceae	Amycolatopsis	Amycolatopsis orientalis	1.20214	0.932262	0	0.709933	0	0.901473	0.524469	1.80543	0	0	0.762871	0.759992	0	0	1.19471	1.66555	0	0	1.18208	0.811473	1.57667	1.66112	0.53731	0.541184	0	0	0	0	0.990242	1.06195	0	0	0	0.422131	0.548049	0	1.16867	0	0	0.706739	0.567928	1.59725	0
Bacteria	Actinobacteria	Actinobacteria	Pseudonocardiales	Pseudonocardiaceae	Amycolatopsis	Amycolatopsis sp. AA4	0	0.540159	0	0	0	0.132829	0	0	0	0	0.762871	0	0	1.99575	0	0	0	0.491775	0	0.811473	1.57667	0.899216	0.927917	0	0	0.544075	0.53449	0.384326	0	0.786733	0.736197	0.523315	0	0.422131	1.51017	0	0	0.542626	0	0	0.974372	0	0
Bacteria	Actinobacteria	Actinobacteria	Pseudonocardiales	Pseudonocardiaceae	Amycolatopsis	Amycolatopsis sp. BJA-103	0	1.24025	0.910652	0.709933	0.866887	0.254452	0.908281	0	0.740833	0.542626	0	0.759992	0.778467	0	0.330901	0.785854	0.910949	0.85786	0	1.09255	0.731999	0	0	0	0	0.938226	0	0.384326	0.410167	1.06195	0	0	1.41504	0.748298	0	0	0.391781	0.936019	0.511684	0	0.567928	0	0
Bacteria	Cyanobacteria	NA	Nostocales	Nostocaceae	Anabaena	Anabaena cylindrica	1.20214	0	0	0	0	0.366615	0	0	0.740833	0.936019	0	0	1.28132	0.434621	1.19471	0	0.52621	0.85786	0.708865	1.52982	0	0	0.53731	0	0	1.24748	1.22977	0	0	0.446343	0.736197	0	0	0.748298	0	3.38168	0.391781	0	0.511684	0.706739	1.29112	0	1.16065
Bacteria	Cyanobacteria	NA	Nostocales	Nostocaceae	Anabaena	Anabaena sp. 90	5.45703	5.7463	5.80718	5.03503	4.19363	0	1.46133	2.85565	6.23834	4.70676	5.16363	5.87182	5.11351	5.2777	5.76459	1.96216	4.11147	5.13416	5.99587	5.68888	2.10591	5.46769	5.19573	4.59774	5.69928	5.63102	5.28971	4.57856	5.85522	0.786733	4.75304	5.52473	5.60815	4.48633	5.75869	6.03962	4.73254	4.96056	5.31252	4.2249	4.56514	5.8168	6.16672
Bacteria	Cyanobacteria	NA	Nostocales	Nostocaceae	Anabaena	Anabaena sp. WA102	1.39288	0.540159	0	0.709933	0	2.49293	0.908281	0	0	0.542626	0.762871	0	0	0.90988	0.599886	0.785854	0.52621	0.491775	0	1.32769	0	1.84605	0	0	0.553369	0	0	1.50157	0.410167	1.49206	0	0	0	1.01415	2.08228	0	0	0.542626	1.18722	0.706739	0	1.23293	1.4046
Bacteria	Cyanobacteria	NA	Nostocales	Aphanizomenonaceae	Anabaenopsis	Anabaenopsis circularis	0	0.540159	0	0.709933	0	1.34657	0	1.80543	2.12291	0	0.762871	0.759992	0	0.233615	0	0.785854	0.52621	0	1.18208	1.70709	1.21529	0	0	0.541184	0	0.938226	0.53449	0.384326	0	1.49206	0	0	1.41504	0.422131	0	2.04996	0.699574	0	0	0	0.567928	0	0.866887
Bacteria	Firmicutes	Clostridia	Clostridiales	Lachnospiraceae	Anaerobutyricum	Anaerobutyricum hallii	2.90767	2.06313	2.02844	1.53962	0	3.51294	3.07944	2.04235	2.32965	2.06913	3.11528	0	1.94906	3.09735	2.68117	0	0.910949	4.99409	0	2.2555	0.731999	0.518561	2.2048	0.933824	0.553369	3.05821	4.63034	1.15121	1.72329	1.29297	2.50092	0.906512	1.68806	1.01415	2.49085	0	1.52209	2.21815	0.511684	0	0.567928	1.23293	1.95718
Bacteria	Firmicutes	Tissierellia	Tissierellales	Peptoniphilaceae	Anaerococcus	Anaerococcus mediterraneensis	1.56131	1.89716	2.17619	2.87917	2.35575	3.71717	1.67447	2.04235	2.51045	1.49901	0	0.759992	1.28132	3.50727	3.89928	0	1.21439	2.82632	0.708865	1.09255	1.21529	1.44896	2.2048	1.24214	0.952346	2.79807	2.67382	0.93791	2.48639	0	1.58368	2.16929	2.11548	3.14042	3.14663	2.18065	2.50594	0.542626	2.50661	0	0.567928	2.67847	1.4046
Bacteria	Firmicutes	Tissierellia	Tissierellales	Peptoniphilaceae	Anaerococcus	Anaerococcus prevotii	2.19448	0.540159	2.83981	2.06303	1.79542	3.99534	3.22183	0	1.22791	2.35321	2.37328	2.85625	1.65348	3.12668	4.61233	1.29174	2.17668	0	0.708865	1.52982	0	3.13512	2.87139	1.24214	0.952346	4.33911	2.7718	1.90583	3.82309	1.96372	0.736197	3.62861	4.27302	3.48506	3.42011	0.836116	2.42443	0.542626	1.6455	0	1.29112	2.67847	0.497599
Bacteria	Chloroflexi	Anaerolineae	Anaerolineales	Anaerolineaceae	Anaerolinea	Anaerolinea thermophila	0.406214	2.68921	0	0	0	1.81043	1.67447	0	0	0	0	0.759992	0	0	1.02233	0	0	0	0	0.462053	0	0	0	0	0	0	0	2.31274	0.410167	0.786733	0.736197	0.523315	0	0.422131	0	0.4778	0	0.936019	0	0	0	0	0.497599
Bacteria	Chloroflexi	Anaerolineae	Anaerolineales	Anaerolineaceae	NA	Anaerolineaceae bacterium oral taxon 439	0	1.49392	1.86381	1.53962	0	0	0	0	0	0	0	0	0	1.99575	0.826514	0	0.52621	0.491775	1.18208	2.0072	0.731999	1.66112	1.70324	1.89956	1.26455	0.938226	0	1.64927	0	1.06195	0	0.906512	1.41504	0	1.72706	2.30047	0.953107	1.71506	0.888637	0	0.974372	1.59725	1.4046
Bacteria	Proteobacteria	Deltaproteobacteria	Myxococcales	Anaeromyxobacteraceae	Anaeromyxobacter	Anaeromyxobacter dehalogenans	1.20214	1.24025	0	2.06303	0.866887	1.81043	2.02461	1.5218	0	0	1.62788	0	0	1.55265	0.826514	3.56824	1.86427	0.85786	1.82296	1.32769	3.44812	0.518561	0.927917	0	0	1.24748	1.22977	1.90583	0.990242	3.8128	0	0.523315	0	1.6038	2.2317	2.86431	0.391781	0.936019	0.888637	0	0	0	1.16065
Bacteria	Proteobacteria	Deltaproteobacteria	Myxococcales	Anaeromyxobacteraceae	Anaeromyxobacter	Anaeromyxobacter sp. Fw109-5	1.97336	2.34687	2.17619	0	0	1.92478	1.86014	1.16842	0	0	0.762871	0	1.65348	7.6297	2.68117	1.29174	0.910949	1.1496	0	2.0072	1.57667	0.518561	0.53731	1.49604	0	1.50199	0.53449	1.64927	0.990242	1.82296	0	2.16929	0	1.23855	1.72706	1.74662	1.52209	0.936019	0.511684	0	0	0.74435	1.4046
Bacteria	Proteobacteria	Deltaproteobacteria	Myxococcales	Anaeromyxobacteraceae	Anaeromyxobacter	Anaeromyxobacter sp. K	0.722821	1.89716	0	0	1.79542	2.16088	0	1.16842	0	0	0.762871	2.15944	0	1.93072	1.93952	2.60141	0	0.85786	1.82296	1.70709	2.79669	1.20011	2.33953	0	0.952346	0.938226	1.69695	2.22126	0	3.1662	1.22129	0.523315	1.078	0.748298	0	3.43502	0.699574	0.542626	1.18722	1.81903	1.55069	0.74435	1.4046
Bacteria	Firmicutes	Clostridia	Clostridiales	Lachnospiraceae	Anaerostipes	Anaerostipes hadrus	1.39288	1.49392	3.00704	0.709933	0	2.8031	2.02461	0	0.740833	2.35321	2.71697	2.36762	0.778467	3.06741	2.49579	0	1.67839	4.00256	1.53782	0.811473	0	1.84605	2.57626	1.89956	2.38061	2.79807	2.19769	2.47994	2.56866	0	2.80571	2.16929	2.28951	2.13719	2.2317	1.5671	2.33804	2.35321	1.18722	2.59858	0.567928	2.67847	3.54947
Bacteria	Firmicutes	Clostridia	Clostridiales	Lachnospiraceae	Anaerotignum	Anaerotignum propionicum	1.20214	1.70958	1.46456	0.709933	0	1.17232	0.908281	0	1.88149	0.936019	0	0.759992	0	0.233615	1.19471	0	0.910949	4.32842	0	2.0072	0	1.20011	0.927917	0	0.952346	0.544075	1.88385	1.64927	0	1.06195	0	1.45892	1.68806	0.422131	0.94427	0.4778	3.61264	1.2448	0.511684	0	0	0	0
Bacteria	Proteobacteria	Alphaproteobacteria	Rickettsiales	Anaplasmataceae	Anaplasma	Anaplasma centrale	1.56131	2.06313	1.86381	0	0.866887	1.34657	1.67447	2.85565	2.32965	1.71506	1.92123	0	1.28132	2.56603	1.48779	1.29174	1.86427	2.08726	2.26517	2.13669	0.731999	1.66112	2.2048	1.24214	2.38061	2.48049	1.88385	1.50157	1.72329	1.29297	1.22129	1.85739	1.91754	1.6038	2.2317	0.836116	2.33804	1.90293	0.511684	1.17902	1.96138	0.74435	2.23473
Bacteria	Proteobacteria	Alphaproteobacteria	Rickettsiales	Anaplasmataceae	Anaplasma	Anaplasma marginale	0.406214	0	0	0	0	0	0	0	0	0	0	0	0	0.233615	0.330901	0	0	0	0	0	0	0	0	0	0	0	0.53449	0	0	1.06195	0	0	0	0	0	0	0.391781	0	0	0	0	0	0
Bacteria	Proteobacteria	Alphaproteobacteria	Rickettsiales	Anaplasmataceae	Anaplasma	Anaplasma ovis	0	0	0	1.18362	0	0	0.524469	0.699401	0.740833	0.542626	0	1.25518	0.778467	0.233616	0.826514	1.29174	0.910949	1.1496	0	1.09255	1.21529	0	0	0	0	0.544075	0	0.384327	0.410166	1.29297	0.736197	0	0	0	0	0.4778	0	0.542626	0	0	0	0	0
Bacteria	Proteobacteria	Alphaproteobacteria	Rickettsiales	Anaplasmataceae	Anaplasma	Anaplasma phagocytophilum	0.406214	0	0	0	0	1.29079	0.524469	0.699401	0	0	0	0	0	0	0	0	0	0	0	0.462053	0.731999	0.518561	0.53731	0	0.553369	0.544075	0	0	0	0	0	0	0	0.422131	0.548049	0	0.391781	0	0	0	0.567928	0	0
Bacteria	Proteobacteria	Alphaproteobacteria	Rhizobiales	Rhodobiaceae	Anderseniella	Anderseniella sp. Alg231-50	1.20214	1.70958	2.3102	1.18362	3.20746	3.33134	0.524469	1.16842	0.740833	0.936019	1.25926	0.759992	0	2.43147	2.12147	0.785854	0.52621	1.59973	0	1.70709	0.731999	0.899216	2.2048	1.71186	0.952346	1.24748	2.45531	1.64927	2.20703	1.06195	0.736197	1.85739	1.41504	2.02118	2.71046	1.12291	1.16867	1.49901	0.511684	0	2.95485	4.54116	0
Bacteria	Firmicutes	Bacilli	Bacillales	Paenibacillaceae	Aneurinibacillus	Aneurinibacillus soli	0.406214	0	0	0	0	0.824996	0.524469	0	1.5914	0.542626	0	0.759992	0	0.233615	1.02233	0	0.52621	0.491775	0.708865	0.811473	0	0.518561	0	0	0.553369	0.938226	0	0	0.729164	0	0.736197	0.523315	0	0.748298	1.25479	0.836116	0	0.542626	0	0	0.567928	0	0.497599
Bacteria	Firmicutes	Bacilli	Bacillales	Paenibacillaceae	Aneurinibacillus	Aneurinibacillus sp. XH2	0.406214	0	0	0	0.866887	0.254452	0	0	0	0.936019	0	1.62314	0.778467	8.8968	0.330901	0	0.52621	0.491775	1.18208	1.32769	0	0	0	0.933824	0.553369	0.544075	0	0	0.410167	1.06195	0	0.906512	0	0	0.548049	1.12291	0	0	0	0	0	0.74435	0
Bacteria	Firmicutes	Bacilli	Bacillales	Bacillaceae	Anoxybacillus	Anoxybacillus amylolyticus	0.406214	1.49392	1.67795	0	0	0.132829	0.908281	0	0.740833	0.542626	0	1.25518	0	0.611015	1.93952	0	1.67839	1.39215	1.53782	1.52982	0	0	1.23499	1.49604	2.0951	0.544075	1.22977	0.687509	1.86025	1.06195	1.87307	0	0	0	1.25479	0.836116	0.953107	0.542626	0.511684	0	0	0.74435	1.4046
Bacteria	Firmicutes	Bacilli	Bacillales	Bacillaceae	Anoxybacillus	Anoxybacillus flavithermus	1.56131	4.59459	4.62977	2.44628	0	4.02128	1.21114	1.16842	2.12291	1.2448	1.92123	2.54951	2.19426	1.15733	3.03885	2.20807	3.15745	3.12388	3.30499	1.52982	2.31198	2.15711	0	6.15169	6.51142	4.12855	6.2458	1.50157	5.48335	3.1662	4.34395	4.8572	3.38466	3.3947	7.50529	2.18065	1.92908	2.8861	5.64262	2.26083	3.3456	2.33666	2.66771
Bacteria	Firmicutes	Bacilli	Bacillales	Bacillaceae	Anoxybacillus	Anoxybacillus gonensis	0	0	0	0	0	0	0	0	0	0	0	0	0	0	0	0	0	0	0	2.13669	0	0	0	0	0	0	0	0	0	0	0	0	0	3.93319	0	0	0	0	0	0	0	0	0
Bacteria	Firmicutes	Bacilli	Bacillales	Bacillaceae	Anoxybacillus	Anoxybacillus kamchatkensis	0	5.274	0	0	0	0	2.30616	1.5218	2.32965	1.49901	1.62788	0	0	1.15733	0	0	0	0	1.82296	1.32769	0	0	0.53731	0	0	2.07265	0	2.94776	0	0	0	0	4.42999	0	0	2.78435	1.92908	3.05414	0	0	0	2.12964	2.4674
Bacteria	Firmicutes	Bacilli	Bacillales	Bacillaceae	Anoxybacillus	Anoxybacillus sp. B7M1	0	0	0	0	0	0	0	0	0	0	0	0	0	0	0	0	0	0	0	0	0	0	0	0	0	4.73621	0	0	0	0	0	0	0	0	0	0	0	0	0	0	0	0	0
Bacteria	Proteobacteria	Alphaproteobacteria	Rhodobacterales	Rhodobacteraceae	Antarctobacter	Antarctobacter heliothermus	0.982298	0.540159	0	0	0	0.658689	0.908281	0	0	0	0	0	0	1.0389	0.826514	0	0	0	0	0	0	0	0.53731	0.541184	0.553369	0	0	0.384326	0	0.446343	0	0	0.63743	0	0.548049	0	0.391781	0	0	0.706739	0	0	0
Bacteria	Proteobacteria	Betaproteobacteria	Burkholderiales	NA	Aquabacterium	Aquabacterium olei	1.39288	0.540159	0.910652	0.709933	0	4.94488	0	0	0	0.542626	0	1.25518	0	3.39122	1.19471	0	1.21439	2.33963	0.708865	0.462053	0	1.20011	3.81626	0	0.553369	0.938226	0.53449	3.25505	1.72329	1.06195	0.736197	1.67187	3.45943	0	0	0	0.953107	0	0.511684	0.706739	0	0	2.23473
Bacteria	Proteobacteria	Betaproteobacteria	Neisseriales	Chromobacteriaceae	Aquaspirillum	Aquaspirillum sp. LM1	0.406214	0	0.526016	0	0	0.470683	0	0	0	0	0	0	0	0.434621	0	0	0	0	0	0	0.731999	0	0	0	0	0.544075	0	0.384326	0.410167	0.446343	0	0	0	0	0	0	0.391781	0.542626	0.888637	0	0.567928	0	0
Bacteria	Aquificae	Aquificae	Aquificales	Aquificaceae	Aquifex	Aquifex aeolicus	0	0	0	0.709933	0	1.10922	0	0	0	0.936019	0	0	0	1.93072	0	0	0	0	0.708865	0	0	0	1.48803	1.89956	1.52107	0	0	0	0	0	0	0.523315	0.63743	0.748298	0.548049	0.4778	0	0.542626	1.43448	0.706739	0.567928	0	1.16065
Bacteria	Bacteroidetes	Cytophagia	Cytophagales	Cyclobacteriaceae	Aquiflexum	Aquiflexum balticum	1.20214	0.540159	1.21403	1.53962	0	3.72771	1.46133	0	0.740833	2.35321	0.762871	0	1.28132	5.6349	1.34868	0	0.52621	1.59973	1.53782	1.32769	1.57667	0.518561	0.927917	0	1.73879	0.544075	0.53449	1.15121	1.21123	1.06195	0.736197	0.906512	0	0.748298	2.60483	1.90625	1.16867	0	1.6455	1.17902	1.96138	2.33666	1.16065
Bacteria	Bacteroidetes	Flavobacteriia	Flavobacteriales	Flavobacteriaceae	Aquimarina	Aquimarina sp. AD1	1.20214	1.49392	1.21403	1.82494	2.35575	0	1.86014	1.80543	1.22791	1.49901	1.25926	0.759992	1.28132	2.11762	1.93952	1.29174	2.17668	2.33963	1.53782	3.09593	0.731999	2.00995	0.927917	1.71186	1.26455	1.90632	1.22977	0.687509	1.86025	2.31858	2.32039	0.906512	1.68806	1.75674	2.49085	2.18065	1.80575	1.2448	1.82956	2.05678	2.12986	1.59725	1.16065
Bacteria	Bacteroidetes	Flavobacteriia	Flavobacteriales	Flavobacteriaceae	Aquimarina	Aquimarina sp. AD10	2.19448	0.932262	1.21403	1.18362	0	0.744238	1.21114	1.80543	1.5914	1.49901	2.16489	1.62314	0.778467	1.15733	1.83915	0.785854	0.52621	1.39215	2.44404	1.32769	0.731999	2.29064	0.927917	1.49604	0.952346	1.24748	1.48219	0	2.30628	1.29297	0	2.02176	1.078	0.422131	1.25479	1.36204	1.80575	0.936019	1.18722	0	0.974372	1.23293	1.95718
Bacteria	Bacteroidetes	Flavobacteriia	Flavobacteriales	Flavobacteriaceae	Aquimarina	Aquimarina sp. BL5	0.982298	0.540159	0.910652	1.53962	0	0	0.908281	1.16842	0.740833	0.542626	1.25926	1.91607	0.778467	0	1.93952	0	0.52621	0.85786	0.708865	1.86493	0.731999	0.899216	0	0.541184	0.952346	0	2.19769	0.384326	1.86025	1.96372	0.736197	1.67187	0.63743	0.422131	0.94427	1.74662	0.953107	1.2448	0.511684	0.706739	0.974372	0.74435	1.4046
Bacteria	Proteobacteria	Betaproteobacteria	Neisseriales	Chromobacteriaceae	Aquitalea	Aquitalea magnusonii	0.406214	0	0.526016	0	0.866887	0.744238	0.908281	0	0.740833	0	0.762871	0	0.778467	0.90988	0.330901	0	0.52621	0	0	0	0	0.518561	0.53731	0.541184	0.553369	0	0.923614	0.384326	0	0	0	0	0.63743	0.748298	0.548049	0.836116	0.699574	0	0.888637	0	0.567928	0	0.866887
Bacteria	Bacteroidetes	Chitinophagia	Chitinophagales	Chitinophagaceae	Arachidicoccus	Arachidicoccus sp. BS20	0	0.540159	0.526016	0	0.866887	1.96097	0.908281	1.80543	1.88149	0.936019	0	0.759992	0	1.15733	1.02233	0.785854	1.21439	1.78117	1.18208	1.32769	0	0	0.537309	1.71186	1.52107	0	1.69695	0	0	1.06194	0.736197	0.523315	1.078	1.75674	0	1.36204	0.391781	1.49901	0.511684	0.706739	0.567928	0	1.79542
Bacteria	Bacteroidetes	Chitinophagia	Chitinophagales	Chitinophagaceae	Arachidicoccus	Arachidicoccus sp. KIS59-12	1.71212	0.932262	1.21403	0.709933	0	3.20124	0.524469	1.5218	0.740833	1.2448	1.25926	0	1.28132	1.36849	0.599886	0.785854	0	1.59973	1.53782	1.32769	0	0.518561	0.927917	0.541184	3.23498	0	0	1.64927	0.410167	1.06195	0.736197	0	2.44478	4.0562	0	0.4778	0.391781	1.90293	0.511684	0.706739	0.974372	0.74435	0.497599
Bacteria	Actinobacteria	Actinobacteria	Actinomycetales	Actinomycetaceae	Arcanobacterium	Arcanobacterium haemolyticum	1.71212	3.19761	0.910652	0	0	3.24593	0	0	0	0.936019	0	0	0.778467	1.46351	1.34868	0	0.910949	0	0	0	0	1.44896	0.53731	0.541184	0.553369	0.938226	0	1.90583	0.990242	0	0	0.523315	8.17936	0.422131	0.548049	0	0.953107	0.542626	0	0.706739	0	0	0.497599
Bacteria	Actinobacteria	Actinobacteria	Actinomycetales	Actinomycetaceae	Arcanobacterium	Arcanobacterium phocae	0.406214	0	0	0.709933	0	0.132829	1.46133	0.699401	0	0	0.762871	0	0	0.233615	0.330901	0	1.46496	0	0.708865	0	0	0.518561	0	0	0	0	0.53449	0	0	0	0	0	0	1.01415	0	1.12291	0	0.542626	0	0	0	0.74435	0
Bacteria	Proteobacteria	Deltaproteobacteria	Myxococcales	Archangiaceae	Archangium	Archangium gephyra	1.97336	2.06313	2.65062	2.06303	2.35575	3.24593	0.908281	2.04235	1.88149	2.8861	0	1.25518	1.94906	2.47774	2.79272	0.785854	4.9914	3.76462	2.60316	4.36668	0	1.20011	2.2048	2.5866	2.24491	2.07265	2.04929	2.22126	2.20703	1.49206	2.114	3.52282	1.078	1.89501	2.36708	1.12291	1.16867	2.21815	1.43448	2.59858	2.41725	2.9546	2.75832
Bacteria	Proteobacteria	Epsilonproteobacteria	Campylobacterales	Campylobacteraceae	Arcobacter	Arcobacter butzleri	1.84865	2.34687	2.83981	1.53962	1.4046	1.50202	1.86014	1.5218	2.12291	2.8861	2.55534	1.62314	1.94906	2.28307	2.12147	1.96216	3.22692	2.65082	2.44404	2.89094	1.21529	2.00995	1.23499	1.24214	0.553369	1.24748	1.22977	3.05762	1.98534	3.22333	2.114	0.906512	1.91754	2.68672	2.98761	2.86431	2.04269	2.35321	3.11484	0.706739	0.974372	1.88787	2.4674
Bacteria	Proteobacteria	Epsilonproteobacteria	Campylobacterales	Campylobacteraceae	Arcobacter	Arcobacter ellisii	1.97336	2.68921	2.3102	2.26735	0.866887	1.17232	1.46133	1.16842	1.5914	3.27438	0.762871	2.15944	0.778467	2.28307	2.03336	2.20807	2.02892	1.1496	2.26517	3.09593	2.10591	2.29064	1.70324	2.21454	2.38061	2.22178	0.923614	3.6553	1.57194	3.57015	2.114	2.16929	1.41504	1.89501	1.91558	3.08062	2.85604	1.49901	1.6455	1.81903	0.974372	2.9546	2.23473
Bacteria	Proteobacteria	Epsilonproteobacteria	Campylobacterales	Campylobacteraceae	Arcobacter	Arcobacter halophilus	1.84865	1.70958	1.86381	2.06303	0.866887	0.366615	2.30616	1.5218	2.12291	2.06913	1.62788	1.62314	0	2.05797	1.34868	1.66555	1.67839	2.08726	1.82296	3.21801	1.86543	1.66112	1.89048	2.06563	2.0951	2.07265	2.04929	1.64927	1.40283	2.60316	1.22129	2.4256	2.11548	1.89501	1.91558	2.94008	1.67088	1.2448	1.18722	2.26083	2.41725	1.23293	1.79542
Bacteria	Proteobacteria	Epsilonproteobacteria	Campylobacterales	Campylobacteraceae	Arcobacter	Arcobacter marinus	0.982298	0.932262	1.21403	1.82494	0	0.254452	0.908281	1.80543	2.12291	0.542626	1.62788	1.25518	0	0.90988	1.19471	1.66555	1.67839	1.78117	1.82296	2.65192	0.731999	1.66112	0.927917	0	0.553369	1.24748	1.22977	0.93791	0.410167	2.84074	0.736197	1.20899	1.41504	1.01415	1.25479	3.01206	1.35618	1.90293	1.6455	1.17902	1.55069	1.23293	1.16065
Bacteria	Proteobacteria	Epsilonproteobacteria	Campylobacterales	Campylobacteraceae	Arcobacter	Arcobacter molluscorum	1.39288	1.70958	1.67795	2.44628	1.79542	2.46799	2.02461	1.80543	1.22791	2.4767	2.37328	1.25518	0.778467	1.36849	1.02233	1.96216	2.43334	2.08726	1.53782	2.96255	2.31198	1.84605	0.927917	1.89956	0.553369	1.50199	1.48219	1.337	1.40283	3.57015	2.114	2.16929	1.078	1.6038	0.94427	3.01206	1.80575	1.2448	1.6455	2.43956	1.29112	1.88787	0.866887
Bacteria	Proteobacteria	Epsilonproteobacteria	Campylobacterales	Campylobacteraceae	Arcobacter	Arcobacter mytili	2.55534	1.70958	2.43282	1.82494	1.4046	0.366615	1.86014	1.80543	2.51045	2.4767	1.25926	1.91607	1.28132	2.38368	2.28303	2.20807	2.65115	2.08726	1.53782	3.27538	1.86543	1.66112	1.23499	2.47292	1.73879	2.07265	2.33224	1.64927	1.86025	3.27828	2.66135	1.45892	1.41504	1.6038	1.51017	3.14606	1.67088	1.2448	2.61083	2.05678	2.6568	1.59725	2.4674
Bacteria	Proteobacteria	Epsilonproteobacteria	Campylobacterales	Campylobacteraceae	Arcobacter	Arcobacter nitrofigilis	2.63302	2.34687	2.43282	0.709933	1.4046	0.470683	3.00261	1.80543	2.12291	2.79412	2.37328	1.62314	2.74899	1.71594	2.12147	1.66555	2.9264	2.74124	2.06094	3.53232	1.21529	2.63001	2.2048	1.49604	2.50464	2.69978	3.0312	2.47994	1.86025	3.1662	2.32039	2.74078	1.91754	2.43796	1.91558	2.94008	2.65632	2.21815	2.50661	1.81903	1.55069	2.12964	1.95718
Bacteria	Proteobacteria	Epsilonproteobacteria	Campylobacterales	Campylobacteraceae	Arcobacter	Arcobacter skirrowii	1.39288	1.49392	1.21403	0	0	1.17232	0	0.699401	1.5914	3.05414	1.25926	1.91607	1.28132	1.99575	2.20451	1.66555	0.910949	1.1496	0.708865	2.13669	1.57667	1.44896	0.927917	1.49604	0.553369	1.24748	0.53449	0.384326	0.729164	2.97985	1.22129	1.20899	0.63743	0.422131	0.548049	2.30047	0.699574	0	1.6455	1.53423	0.974372	1.59725	0.866887
Bacteria	Proteobacteria	Epsilonproteobacteria	Campylobacterales	Campylobacteraceae	NA	Arcobacter sp. L	1.56131	1.70958	3.00704	1.18362	0.866887	0.658689	1.21114	2.42407	1.88149	2.97257	1.62788	2.54951	2.58668	2.28307	2.20451	0.785854	0.52621	1.78117	0.708865	3.57864	2.79669	1.44896	1.89048	0.933824	0.952346	2.35692	2.19769	2.22126	0.990242	2.97985	2.114	1.85739	2.58496	1.43271	2.49085	3.14606	2.24615	1.90293	2.13937	0.706739	0.974372	1.88787	2.35575
Bacteria	Proteobacteria	Epsilonproteobacteria	Campylobacterales	Campylobacteraceae	NA	Arcobacter sp. LPB0137	1.71212	0.932262	1.21403	2.26735	0.866887	0.366615	2.30616	2.04235	0.740833	0.936019	2.16489	1.25518	1.28132	1.0389	0.330901	1.29174	1.21439	1.59973	1.53782	2.96255	1.86543	1.44896	0.927917	0.933824	1.26455	0.544075	1.22977	1.337	1.21123	2.60316	3.54256	1.20899	1.68806	1.6038	1.91558	2.4111	0.699574	0.542626	1.99277	2.59858	1.29112	1.23293	0.866887
Bacteria	Proteobacteria	Epsilonproteobacteria	Campylobacterales	Campylobacteraceae	Arcobacter	Arcobacter suis	1.39288	0.932262	1.21403	2.06303	0.866887	2.03073	1.21114	1.16842	0.740833	2.06913	2.16489	1.91607	1.28132	1.63661	0.599886	0	1.67839	1.78117	1.82296	2.13669	0.731999	1.44896	0.927917	0.933824	0.553369	0.544075	0.53449	1.15121	0.410167	2.09195	1.58368	1.85739	0	0	0.94427	2.04996	1.16867	0.542626	2.39428	1.81903	0.974372	1.59725	1.4046
Bacteria	Proteobacteria	Epsilonproteobacteria	Campylobacterales	Campylobacteraceae	Arcobacter	Arcobacter trophiarum	0	1.70958	0.910652	0	0	0.901473	0.524469	0.699401	1.22792	1.2448	1.25926	0.759992	0.778467	0.90988	1.61466	1.29174	1.46496	1.1496	0	1.70708	1.21529	0.518561	0.927917	0.541184	0	0	0.53449	0	0.729164	2.09195	1.58368	0.523315	0	0.748298	0	1.5671	0.953107	0	0.888637	1.17902	0.974372	1.23293	0.866887
Bacteria	Bacteroidetes	Cytophagia	Cytophagales	Cytophagaceae	Arcticibacterium	Arcticibacterium luteifluviistationis	0	0.540159	0	0	0	1.29079	0	0.699401	0	0.936019	0.762871	1.25518	0.778467	0.434621	0	0.785854	0	0	0.708865	0	1.21529	0	0	0	0.553369	0.544075	0	0	0.410166	0	0	0	0	0	0	0.836116	0	0	0.511684	0	0	0	0
Bacteria	Bacteroidetes	Flavobacteriia	Flavobacteriales	Flavobacteriaceae	Arenibacter	Arenibacter algicola	0	0	1.86381	0.709933	1.4046	1.23277	1.21114	1.5218	0	0.936019	0.762871	1.25518	1.65348	0.611015	0.330901	0	2.02892	0.491775	1.18208	1.70708	0	0.518561	0	1.24214	0.952346	0	0.923614	0.384327	0.729164	1.66698	0	1.85739	0	1.01415	1.25479	1.5671	1.52209	0.542626	1.18722	0.706739	1.29112	1.59725	0.497599
Bacteria	Proteobacteria	Betaproteobacteria	Rhodocyclales	Rhodocyclaceae	Aromatoleum	Aromatoleum aromaticum	0.722821	1.70958	1.21403	0.709933	0	1.59706	1.46133	1.16842	1.22791	1.49901	1.25926	1.25518	0	3.6952	0.330901	0	0.910949	0.491775	1.82296	1.70709	0	0	0.927917	0.541184	1.26455	0.544075	1.48219	1.50157	0.990242	0	0.736197	0.906512	1.41504	1.01415	1.25479	0	0	1.90293	1.18722	1.53423	0	2.67847	0.866887
Bacteria	Actinobacteria	Actinobacteria	Micrococcales	Intrasporangiaceae	Arsenicicoccus	Arsenicicoccus sp. oral taxon 190	0.406214	2.06313	2.17619	0.709933	0	3.425	1.86014	0.699401	0	1.49901	0	2.15944	0.778467	1.0389	2.68117	1.29174	0.52621	0.491775	0	1.52982	0.731999	0.518561	1.89048	2.5866	1.52107	1.24748	1.22977	2.69922	0.990242	1.82296	0	1.85739	0.63743	1.89501	0.548049	1.36204	2.24615	0.542626	1.6455	0	0.567928	0	1.16065
Bacteria	Actinobacteria	Actinobacteria	Micrococcales	Micrococcaceae	Arthrobacter	Arthrobacter alpinus	1.20214	1.49392	0	0.709933	0.866887	3.21629	0.908281	0	1.22791	2.06913	0.762871	0.759992	0.778467	3.57267	0.826514	0	0.910949	1.94231	2.44404	2.13669	0	1.66112	2.57626	1.71186	0.553369	2.07265	2.19769	3.20817	2.92159	1.06195	2.32039	1.45892	1.078	1.01415	3.22001	1.5671	0.699574	3.58001	0.511684	2.05678	2.95485	1.23293	1.79542
Bacteria	Actinobacteria	Actinobacteria	Micrococcales	Micrococcaceae	Arthrobacter	Arthrobacter crystallopoietes	3.24112	3.12437	3.63676	0	1.79542	4.68848	4.0307	3.68401	1.22791	1.90293	0.762871	2.54951	2.58668	3.82613	4.01882	0	0.52621	1.59973	1.53782	2.13669	0.731999	2.98558	3.67048	1.49604	2.50464	2.35692	2.5687	4.50289	2.85757	0.446343	1.87307	3.52282	3.8413	3.76304	3.22001	1.12291	2.50594	2.97257	2.27245	0	0	5.0911	0.866887
Bacteria	Actinobacteria	Actinobacteria	Micrococcales	Micrococcaceae	Arthrobacter	Arthrobacter dokdonellae	0.722821	0	0.526016	0	0	1.99627	1.46133	0	0	0	0	0.759992	0	1.0389	1.34868	0.785854	0	0	0	0.462053	0	1.20011	1.48803	0	0.553369	1.24748	1.22977	0	0	0.446343	0	0	0	1.43271	0.548049	0.836116	0.699574	1.90293	0.511684	0	1.29112	0	0
Bacteria	Actinobacteria	Actinobacteria	Micrococcales	Micrococcaceae	Arthrobacter	Arthrobacter sp. ATCC 21022	0	0	0	0	0	2.89948	0	0	0	2.79412	0	0	0	0	2.84542	0	0	0	0	0	0	2.90456	0	2.5866	0	0	0	0	0	0	0	0	0	0	0	0	0	0	0	0	0	0	0
Bacteria	Actinobacteria	Actinobacteria	Micrococcales	Micrococcaceae	Arthrobacter	Arthrobacter sp. ERGS1:01	0	1.70958	1.46456	0	0.866887	1.23277	0	0	0.740833	0.542626	0	0	0	2.47774	0	0	1.21439	1.1496	1.53782	0	0	0.899216	0.927917	0	0.952346	1.50199	0	0	1.40283	0	1.87307	0	1.68806	1.23855	0.548049	0.4778	0	0.936019	0.511684	0	0	0	0.497599
Bacteria	Actinobacteria	Actinobacteria	Micrococcales	Micrococcaceae	Arthrobacter	Arthrobacter sp. FB24	0	0	0	1.18362	0	1.10922	0	1.16842	0	0.936019	0	0	0	1.71594	2.12147	0.785854	2.17668	2.08726	0	1.52982	0	0.899216	2.33953	1.24214	0	0	0	0.687509	0	1.06194	0	2.16929	1.41504	1.75674	2.60483	1.12291	0	0	0	1.53423	1.55069	0	0
Bacteria	Actinobacteria	Actinobacteria	Micrococcales	Micrococcaceae	Arthrobacter	Arthrobacter sp. PAMC 25486	0	0	0	0	0	0.132829	0.908281	0.699401	0	0	0	0	0	0	0	0	0.52621	0	0	0	0	0	0	0	0	0	0	0	0	0.446343	0	0	0	0	0	0.4778	0	0.936019	0.511684	0	0	0	0.866887
Bacteria	Actinobacteria	Actinobacteria	Micrococcales	Micrococcaceae	Arthrobacter	Arthrobacter sp. PGP41	1.20214	0	0	1.18362	0	0.824996	2.17224	1.80543	0	0.936019	0	0.759992	0	1.55265	0	0.785854	0	1.59973	0.708865	0	0	0	0	0	1.26455	1.24748	0.923614	1.337	0	0.446343	0	0	0	1.01415	0	0	3.373	1.2448	1.82956	0	0	0	0
Bacteria	Actinobacteria	Actinobacteria	Micrococcales	Micrococcaceae	Arthrobacter	Arthrobacter sp. QXT-31	0.982298	2.21197	0	0.709933	2.10262	3.65225	1.86014	0	0	0	0.762871	0	0	2.05797	1.19471	1.29174	2.02892	1.39215	1.18208	0.811473	0.731999	0.518561	0	0.933824	0.952346	0	0.923614	2.62977	2.10044	1.49206	0.736197	1.85739	1.078	2.60847	0	1.36204	2.65632	0.936019	0.888637	0	0	0	0
Bacteria	Actinobacteria	Actinobacteria	Micrococcales	Micrococcaceae	Arthrobacter	Arthrobacter sp. Rue61a	0	0	0	0	0	0	0	0	0	0	0	4.35173	0	0	0	0	0	0	0	0	1.21529	5.22235	0	0	0	0	5.53268	0	0	0	0	0	0	0	0	0	0	0	0	0	0	0	4.48651
Bacteria	Actinobacteria	Actinobacteria	Micrococcales	Micrococcaceae	Arthrobacter	Arthrobacter sp. U41	0.722821	0.932262	1.67795	0	0	0.824996	1.86014	0.699401	0.740833	0	0.762871	0	0	0.434621	0.599886	1.29174	0.52621	0.491775	0.708865	0	0	0	0	0.933824	0	0	0	0	0.729164	1.49206	0	1.85739	0	0	0.94427	1.12291	0	0.936019	0.888637	0	0	0	0.497599
Bacteria	Actinobacteria	Actinobacteria	Micrococcales	Micrococcaceae	Arthrobacter	Arthrobacter sp. YC-RL1	1.71212	0.932262	2.65062	0	0	3.27497	2.02461	0.699401	0.740833	1.2448	0.762871	0	2.40377	0.768173	2.89626	0	0.52621	1.59973	0.708865	0.462053	0	2.63001	2.05618	0	0	1.50199	2.7718	1.337	1.40283	0	2.114	2.30313	3.22239	3.08371	1.51017	0	1.35618	1.90293	0.888637	0	0	0	1.61321
Bacteria	Actinobacteria	Actinobacteria	Micrococcales	Micrococcaceae	Arthrobacter	Arthrobacter sp. YN	3.02759	0	3.08391	0	0	5.98855	2.17224	0	0	3.27438	0	0	0	4.02615	3.08341	0	0.910949	4.75463	0	0	0	2.00995	3.11628	0	3.23498	2.07265	2.04929	1.64927	2.85757	1.06195	0	2.83219	0	2.76094	2.90101	1.12291	3.23639	2.97257	1.18722	0	0	2.33666	0.497599
Bacteria	Actinobacteria	Actinobacteria	Micrococcales	Micrococcaceae	Arthrobacter	Arthrobacter sp. ZXY-2	0	0	0	0	0	1.88766	0	0	0	0	0	0	0	0	2.79272	0	0	0	0	0	0	0	0	0	0	0	0	0	0	1.06194	0	0	2.58496	3.02467	0	0	0	0	0	0	0	0	0
Bacteria	Cyanobacteria	NA	Oscillatoriales	Microcoleaceae	Arthrospira	Arthrospira platensis	2.55534	2.68921	1.46456	1.18362	0.866887	0.470683	3.07944	2.97492	2.51045	2.59044	2.86231	1.91607	0.778467	0.90988	1.19471	0	1.86427	1.1496	0.708865	3.27538	0	1.20011	1.23499	1.24214	2.82326	1.50199	2.7718	1.78325	2.30628	0	1.22129	1.67187	1.078	3.14042	0.94427	2.6997	0.953107	2.4767	2.61083	1.53423	0.974372	0.74435	0.497599
Bacteria	Cyanobacteria	NA	Oscillatoriales	Microcoleaceae	Arthrospira	Arthrospira sp. TJSD092	0	0	0	2.26735	0	0	0	0	0	0	0	0	0	0	0	0	0	0	0.708865	0	0	0	0	0	0	0	0	0	0	0	0	0	0	0	0	0	0	0	0	0	0	0	0
Bacteria	Proteobacteria	Alphaproteobacteria	Rhodospirillales	Acetobacteraceae	Asaia	Asaia bogorensis	0	0.540159	0.910652	1.82493	0	3.3856	0.524469	0	1.22792	1.71506	0.762871	0	1.28132	0.768173	0	0.785854	1.21439	0	0.708865	0	0	0.899216	0.927917	0.541184	1.26455	0	0.53449	0	0	0.446343	0	0	0	0	0.548049	0	0.391781	0.936019	0.511684	0	0	2.33666	0.497599
Bacteria	Tenericutes	Mollicutes	Acholeplasmatales	Acholeplasmataceae	Candidatus Phytoplasma	Aster yellows witches'-broom phytoplasma	2.08815	2.58387	1.86381	1.18362	1.4046	0.824996	2.17224	1.16842	1.88149	2.35321	2.16489	1.62314	1.94906	1.93072	2.49579	2.20807	2.74885	2.21896	1.53782	3.09593	2.10591	2.41285	2.2048	2.34951	2.61885	0.938226	2.04929	1.15121	2.79059	3.1662	2.32039	0.906512	1.91754	1.75674	2.36708	4.19182	1.92908	2.59044	1.6455	2.26083	1.96138	2.9546	2.66771
Bacteria	Proteobacteria	Alphaproteobacteria	Caulobacterales	Caulobacteraceae	Asticcacaulis	Asticcacaulis excentricus	0.722821	1.49392	0	0	2.10262	6.35774	0.908281	1.16842	1.22791	2.35321	1.25926	1.25518	1.65348	4.14559	2.35749	1.29174	0	1.94231	0	0.462053	0.731999	1.20011	0.927917	0	0.952346	0.544075	0.923614	1.337	0.410167	0	0	1.20899	1.68806	2.43796	2.2317	0.836116	0.391781	1.90293	1.82956	0.706739	2.2807	2.51766	1.4046
Bacteria	Actinobacteria	Coriobacteriia	Coriobacteriales	Atopobiaceae	Atopobium	Atopobium parvulum	0	0.540159	0.526016	0	0	0.470683	0	0	0	1.2448	0	0	0	0.233615	0.330901	0	0	0	0	0	0	0	0	0	0	0	0	1.15121	0	0	0	0	0	0.422131	0	0	0	0	0	0.706739	0	0	0
Bacteria	Actinobacteria	Actinobacteria	Micrococcales	Microbacteriaceae	Aurantimicrobium	Aurantimicrobium minutum	2.90767	1.70958	4.18253	0	0.866887	0	0	0.699401	0.740833	4.54686	5.63751	6.0784	0	3.31682	4.28994	0	1.46496	1.1496	5.26441	3.90376	0	4.88493	4.0306	0	5.05563	4.68575	0	3.50824	4.25445	0	6.49529	4.59541	4.70044	3.83353	1.25479	2.51385	3.61264	4.33472	0	6.86637	5.07907	5.91694	5.2348
Bacteria	Actinobacteria	Actinobacteria	Micrococcales	Microbacteriaceae	Aurantimicrobium	Aurantimicrobium sp. MWH-Mo1	2.2935	2.78737	3.15689	1.82494	2.92406	1.40027	0	0	1.88149	3.13135	3.22687	4.19669	2.40377	1.71594	2.49579	0	1.67839	3.25242	4.12907	1.70709	0	3.50851	3.32557	3.20053	2.82326	2.9766	1.48219	2.39876	1.86025	0.446343	1.87307	1.85739	3.13386	0.748298	2.60483	0.4778	1.52209	1.90293	2.27245	2.74179	3.99586	4.04702	2.35575
Bacteria	Actinobacteria	Actinobacteria	Micrococcales	Microbacteriaceae	Aurantimicrobium	Aurantimicrobium sp. MWH-Uga1	0	0	0	0	0	0	0.524469	0	0	0	0	0	0	0	0	0	0	0	0	0	0	0	0	0	0	0	0	0	0	0.786733	0	0	0	0	0	0	0.391781	0	0	0	0	0.74435	0
Bacteria	Actinobacteria	Actinobacteria	Propionibacteriales	Propionibacteriaceae	Auraticoccus	Auraticoccus monumenti	3.19063	4.86573	3.08391	0.709933	2.57103	3.87722	3.41209	3.3726	3.37795	2.69587	3.42708	3.59642	2.19426	3.4848	2.79272	0	1.46496	2.74124	3.10672	0.811473	1.21529	3.39446	2.2048	1.24214	3.76794	2.8901	2.04929	3.91088	2.10044	0.446343	2.50092	3.0761	3.45943	1.89501	3.48109	0.836116	2.04269	1.90293	2.13937	2.87206	2.86217	3.85842	1.61321
Bacteria	Proteobacteria	Alphaproteobacteria	Rhizobiales	Aurantimonadaceae	Aureimonas	Aureimonas sp. AU20	3.9363	2.78737	2.54582	0	2.57103	4.22101	0.908281	0	0	0	1.25926	0	0	3.36684	3.12663	0	0	0.491775	0	0	0.731999	2.52551	0.53731	1.89956	2.0951	1.50199	1.48219	0.384326	2.56866	0.446343	0	2.16929	0	2.76094	2.08228	0	2.33804	0	1.18722	0	1.29112	4.16031	0
Bacteria	Bacteroidetes	Flavobacteriia	Flavobacteriales	Flavobacteriaceae	Aureitalea	Aureitalea sp. RR4-38	0	0	0.526016	0	0	0	0.524469	0	0	0	0	0	0	0.434621	0.330901	0	0.910949	0	0	0	0	0.518561	0	0	0	0	0	0.384327	0	0.786733	0	0.906512	0	0.748298	0	0	0	0.542626	1.18722	0	0.567928	1.23293	0
Bacteria	Firmicutes	Bacilli	Bacillales	Staphylococcaceae	Auricoccus	Auricoccus indicus	1.97336	1.89716	1.21403	0.709933	1.79542	3.5007	2.02461	2.04235	1.5914	1.71506	0.762871	2.36762	0.778467	1.79114	3.36187	0.785854	1.21439	1.39215	0.708865	1.52982	0.731999	1.20011	1.23499	1.71186	1.26455	1.50199	3.31739	1.78325	1.86025	0.786733	0.736197	1.45892	2.9386	2.3445	1.51017	0.4778	1.16867	1.2448	1.6455	1.17902	0.974372	1.88787	0.866887
Bacteria	Actinobacteria	Actinobacteria	Micrococcales	Micrococcaceae	Auritidibacter	Auritidibacter sp. NML130574	3.02759	1.70958	2.54582	0.709933	1.4046	4.42908	2.744	2.24579	1.5914	2.21815	1.25926	2.36762	0.778467	2.90762	4.25141	0	1.67839	2.21896	2.60316	2.2555	0	1.84605	2.05618	1.49604	1.73879	2.59429	2.45531	3.20817	2.39915	0	0.736197	3.57669	3.38466	5.70945	2.71046	0	3.41581	4.80429	1.18722	0.706739	0.974372	4.31514	0.866887
Bacteria	Actinobacteria	Actinobacteria	Micrococcales	Dermatophilaceae	Austwickia	Austwickia chelonae	1.56131	1.70958	2.65062	0	2.75832	2.89948	1.46133	0	3.06739	2.59044	1.62788	1.62314	0	2.52256	3.08341	0	1.21439	3.25242	3.5591	2.13669	0.731999	2.63001	1.48803	2.47292	1.92792	1.50199	0	3.15971	1.57194	0.446343	2.80571	1.20899	1.68806	2.3445	2.49085	0	1.80575	3.05414	1.43448	1.81903	2.12986	1.23293	1.4046
Bacteria	Proteobacteria	Betaproteobacteria	Rhodocyclales	Zoogloeaceae	Azoarcus	Azoarcus communis	0.982298	0	0	0	0	0.132829	0	0.699401	0	0.542626	0	0	0	0.611015	0	0	0.52621	0	0	0.462053	0	0	0	0	1.26455	0.544075	0.53449	2.94776	0	0.786733	0	0	0	0.422131	0	0	0	0.542626	0.511684	0.706739	0	0.74435	1.16065
Bacteria	Proteobacteria	Betaproteobacteria	Rhodocyclales	Zoogloeaceae	Azoarcus	Azoarcus olearius	1.97336	0	0	0	0	0	1.21114	0	0	0	0	0	0	0	0.330901	0	0	0	1.18208	0	0	0	0	0	0	0	1.22977	0	0	0.786733	0	0	0	0	0	0	0	0	0	0	0	0	0
Bacteria	Proteobacteria	Betaproteobacteria	Rhodocyclales	Zoogloeaceae	Azoarcus	Azoarcus sp. BH72	0	0	0	0	0	0	0	0	0	0	1.25926	0	0	0.768173	0	0	0.910949	0	0	0	0.731999	1.44896	0	0	0	0	0	0	0	0.786733	0	0	0.63743	0	0	0	0	0	0	1.17902	0	0	0
Bacteria	Proteobacteria	Betaproteobacteria	Rhodocyclales	Zoogloeaceae	Azoarcus	Azoarcus sp. CIB	1.20214	2.06313	0	0	1.4046	1.29079	0.524469	1.5218	0.740833	0	0	0	0.778467	0.611015	1.19471	0	1.21439	0.491775	0.708865	1.32769	0	0.518561	1.70324	0	0.952346	0	0	1.15121	1.57194	0.786733	0	0.906512	0	1.01415	0	1.36204	1.16867	0	0	0.706739	0	0	0.497599
Bacteria	Proteobacteria	Betaproteobacteria	Rhodocyclales	Zoogloeaceae	Azoarcus	Azoarcus sp. KH32C	0	0	0	0	1.4046	1.23277	0	0	0	0	1.92123	0	0	0.611015	0	0	0	0	0	0	0.731999	0.518561	0	0	0.553369	0	0.53449	3.46901	0	0	0	0	0	0	0.94427	0	0.699574	0	1.6455	0	0.567928	0	0.497599
Bacteria	Proteobacteria	Betaproteobacteria	Rhodocyclales	Zoogloeaceae	Azoarcus	Azoarcus sp. SY39	0	0	1.21403	0	0	0.658689	0.524469	0.699401	0	0	0	0	0	0.434621	0	0.785854	0.52621	0	0	0.811473	0	0	0.537309	0.933824	0	0	0.923614	0.384327	0	1.06194	0	0	0	0.422131	0	0	0.391781	0	0	0.706739	0	1.88787	0
Bacteria	Proteobacteria	Alphaproteobacteria	Rhizobiales	Xanthobacteraceae	Azorhizobium	Azorhizobium caulinodans	0.406214	0	0	0	0	2.49293	0.908281	1.80543	0.740833	0	0	0	0.778467	3.15543	0.599886	0.785854	0.910949	0.85786	0.708865	0.462053	0.731999	0	0.53731	0	1.52107	0	0.923614	0.384326	0	1.29297	0	0	0	0	0.94427	1.36204	0	0.542626	0.888637	0.706739	0	0	0
Bacteria	Proteobacteria	Alphaproteobacteria	Rhodospirillales	Rhodospirillaceae	Azospirillum	Azospirillum brasilense	0	1.89716	1.67795	1.18362	1.4046	9.64632	2.02461	1.80543	2.12291	3.63407	1.92123	0	0	7.06299	3.24904	0.785854	2.31071	1.59973	2.06094	1.86493	2.31198	2.63001	1.48803	2.21454	1.52107	1.50199	2.94981	0	1.72328	1.82296	1.22129	2.30313	2.28951	3.3947	3.14663	2.18065	1.92908	0.936019	1.18722	1.17902	2.6568	1.23293	0
Bacteria	Proteobacteria	Alphaproteobacteria	Rhodospirillales	Rhodospirillaceae	Azospirillum	Azospirillum humicireducens	1.20214	1.24025	0	0.709933	0	2.86169	0.908281	1.5218	0	1.90293	0	1.62314	0	2.11762	0	0.785854	0	0.85786	0	0.462053	0	0	0.927917	0	0.952346	0	0	0	0	0.786733	0	0	0	0.748298	0	0	0.391781	1.49901	0.511684	0.706739	0.567928	0	0
Bacteria	Proteobacteria	Alphaproteobacteria	Rhodospirillales	Rhodospirillaceae	Azospirillum	Azospirillum lipoferum	2.38616	2.21197	2.92585	0.709933	1.4046	5.10707	2.02461	0.699401	2.12291	2.59044	1.92123	2.71102	0.778467	3.06741	2.4283	0.785854	0.52621	2.21896	2.26517	0.811473	0	2.00995	1.48803	1.89956	3.00227	1.50199	1.69695	0	2.39915	2.09195	1.22129	2.16929	2.9386	0.748298	2.49085	0.836116	2.42443	0.542626	0.888637	1.17902	2.54199	2.12964	1.61321
Bacteria	Proteobacteria	Alphaproteobacteria	Rhodospirillales	Rhodospirillaceae	Azospirillum	Azospirillum ramasamyi	0.982298	1.24025	0.910652	0	0	1.84957	0.908281	1.16842	0	0	1.25926	0	0	2.83839	0	0	0	0.491775	0	0.811473	0	0.899216	0	0	1.52107	0.938226	0	0	0.729164	0.786733	0	0	0	0.748298	0	0.4778	0	0.936019	1.43448	0.706739	0	0	0.497599
Bacteria	Proteobacteria	Alphaproteobacteria	Rhodospirillales	Rhodospirillaceae	Azospirillum	Azospirillum sp. TSH58	0	2.47023	1.46456	0	0	4.08005	1.46133	1.16842	0	2.35321	0	0	1.94906	3.34205	0	1.66555	0	0.491775	0	0	1.86543	0	0.537309	0	1.92792	2.07265	2.33224	0	0	0.786733	0	0	0	2.13719	0	0.4778	1.16867	1.2448	0	0	0.567928	0	0.497599
Bacteria	Proteobacteria	Alphaproteobacteria	Rhodospirillales	Rhodospirillaceae	Azospirillum	Azospirillum thiophilum	2.2935	1.49392	1.86381	1.18362	2.35575	9.40497	2.02461	1.5218	1.22791	2.69587	2.55534	1.62314	0	4.91548	1.73126	2.4181	0.52621	1.39215	1.53782	2.2555	1.21529	2.52551	0.53731	2.79018	3.55492	2.07265	2.45531	2.88952	1.21123	1.66698	2.114	0.906512	3.30581	0.422131	2.49085	0.836116	2.04269	1.71506	0.888637	1.81903	1.29112	0.74435	1.79542
Bacteria	Proteobacteria	Gammaproteobacteria	Pseudomonadales	Pseudomonadaceae	Azotobacter	Azotobacter chroococcum	1.71212	2.06313	1.46456	2.99874	4.12718	3.24593	2.64636	2.04235	1.5914	4.39858	1.62788	3.32413	2.89487	4.39497	2.4283	1.29174	5.23004	4.61813	3.47927	3.66704	1.21529	2.15711	2.05618	1.71186	3.3049	2.48049	3.0312	3.10957	1.98534	1.66698	3.3675	3.40866	1.078	1.6038	2.2317	1.5671	2.33804	2.21815	1.82956	3.83535	6.09877	3.92406	2.57103
Bacteria	Proteobacteria	Gammaproteobacteria	Pseudomonadales	Pseudomonadaceae	Azotobacter	Azotobacter vinelandii	0.406214	0	0	0	0	2.03073	0.908281	0	0	0	0	0.759992	0	1.26677	0	0	0	0	1.53782	0.811473	0	0	0	0	1.26455	0.544075	0.53449	0	0.410167	0.446343	0	1.45892	3.13386	0	0	0.4778	1.16867	0.542626	0	0	0	0	0.497599
Bacteria	Firmicutes	Bacilli	Bacillales	Bacillaceae	Bacillus	Bacillus altitudinis	0.406214	0	0.526016	0	0	0.658689	1.46133	0	0	0	0	0	0.778467	0	1.02233	0	0	0.491775	0.708865	0	0.731999	0.518561	0.53731	0.541184	0.952346	0	0	0.384326	0	0.446343	0	0	0	0	0	1.12291	0	0.542626	0.888637	0	0	0	0
Bacteria	Firmicutes	Bacilli	Bacillales	Bacillaceae	Bacillus	Bacillus amyloliquefaciens	0	3.19761	3.78225	0	0	3.68507	0.908281	1.80543	1.22791	0	0	1.62314	0	1.36849	3.12663	0	2.31071	0.491775	0	1.32769	0	1.66112	1.70324	3.8278	2.38061	0	3.18138	1.15121	1.98534	0	1.58368	2.99929	0	0.748298	3.84811	1.5671	3.13755	2.35321	2.70803	2.05678	0	0	0
Bacteria	Firmicutes	Bacilli	Bacillales	Bacillaceae	Bacillus	Bacillus anthracis	6.36852	5.29083	5.40446	5.58628	4.72985	5.98416	5.64678	5.26415	8.02642	4.78052	5.87872	5.56874	6.84215	6.43343	6.95684	5.40171	6.49743	6.40381	5.95219	6.29256	5.54241	5.49562	6.27172	5.18994	5.77514	5.40012	6.87765	6.54675	6.41249	6.30296	6.20104	5.20378	6.58496	5.02729	4.93427	7.30779	6.17893	5.02267	5.91107	5.80719	4.73155	5.1194	5.62023
Bacteria	Firmicutes	Bacilli	Bacillales	Bacillaceae	Bacillus	Bacillus aryabhattai	0	0	0	0	0	0	0	0.699401	0	0	0	0	0	0	0.826514	0	1.21439	0	0.708865	0.811473	0	0	0	0	0	0	0	0	0.410166	1.06194	1.22129	0	0	0	0	0.836116	0.699574	0	1.43448	0	0	0	0
Bacteria	Firmicutes	Bacilli	Bacillales	Bacillaceae	Bacillus	Bacillus atrophaeus	3.63019	4.22583	4.49553	0.709933	2.92406	6.20392	5.44378	1.80543	3.06739	4.23329	2.37328	3.59642	5.33421	4.7368	5.3561	0	3.15745	3.92753	0	1.86493	0	3.84883	3.61843	3.96026	3.86371	4.16584	4.20858	4.90683	4.30333	0.446343	0	3.94761	5.23522	4.9969	4.67195	1.74662	4.1323	4.2679	2.27245	0.706739	2.95485	1.59725	1.95718
Bacteria	Firmicutes	Bacilli	Bacillales	Bacillaceae	Bacillus	Bacillus beveridgei	0	0.540159	0.526016	1.18362	0	0.470683	1.46133	1.80543	1.5914	0.542626	1.25926	1.25518	0.778467	1.0389	0.599886	1.96216	0	0.85786	1.18208	2.0072	1.57667	0	0.53731	0.541184	0.553369	0.544075	0.53449	0.93791	0.990242	2.09195	0.736197	0.906512	1.078	1.01415	0	2.4111	0.953107	1.2448	1.18722	1.17902	0.567928	0.74435	1.16065
Bacteria	Firmicutes	Bacilli	Bacillales	Bacillaceae	Bacillus	Bacillus bombysepticus	0	0	0	0	0	0.132829	0	0	0	0	0	0	0	0	0	1.29174	0	0	0	1.70708	0	0	0	0.541184	0	0	0	0	0.410166	0.786733	0	0	0	0	0	0	0	0	0.888637	1.17902	0.567928	0	0.866887
Bacteria	Firmicutes	Bacilli	Bacillales	Bacillaceae	Bacillus	Bacillus cellulosilyticus	0.982298	1.70958	0.910652	0.709933	1.79542	1.34657	1.67447	1.5218	1.5914	1.49901	2.16489	1.25518	1.28132	1.26677	1.02233	0	1.67839	1.1496	0	2.56255	0.731999	0.899216	1.23499	2.88212	1.26455	1.71827	2.33224	0.384326	0	3.57015	2.50092	1.67187	1.078	2.02118	1.25479	3.43502	0.953107	1.71506	1.43448	2.26083	1.29112	0.74435	1.79542
Bacteria	Firmicutes	Bacilli	Bacillales	Bacillaceae	Bacillus	Bacillus cereus	10.6037	11.0014	11.4018	14.8019	12.0132	12.6218	11.5605	10.8018	10.6357	11.5424	13.2291	9.70488	13.7639	12.177	11.7504	16.0274	10.783	10.9506	11.6488	10.3459	16.0757	10.2834	9.96005	9.73729	9.84421	11.0229	11.0016	12.2773	11.2337	17.0803	9.95663	10.9161	10.1363	11.201	10.8089	15.5489	11.1137	10.3804	10.5066	8.58043	11.4182	11.9529	9.28574
Bacteria	Firmicutes	Bacilli	Bacillales	Bacillaceae	Bacillus	Bacillus coagulans	1.97336	3.87026	3.15689	1.18362	1.4046	3.33134	7.98596	1.80543	3.37795	1.71506	4.25689	0.759992	1.65348	2.38368	7.00107	1.29174	2.31071	1.59973	1.18208	2.56255	1.21529	2.00995	7.98445	1.49604	1.52107	1.90632	4.09959	1.90583	2.20703	2.60316	1.58368	2.99929	0.63743	4.90168	4.24961	3.71931	1.92908	6.09971	5.35815	0.706739	1.55069	0.74435	0.497599
Bacteria	Firmicutes	Bacilli	Bacillales	Bacillaceae	Bacillus	Bacillus cohnii	1.39288	2.34687	1.21403	1.53962	1.4046	0.901473	1.86014	2.42407	1.22791	0.936019	2.16489	2.9882	2.58668	0.768173	1.19471	2.20807	2.43334	2.21896	2.06094	2.81558	2.65249	1.66112	1.48803	0.541184	1.73879	1.50199	1.22977	1.337	2.10044	3.52543	2.114	1.45892	2.58496	1.23855	2.36708	2.94008	1.80575	0.936019	2.50661	1.17902	1.96138	1.88787	2.4674
Bacteria	Firmicutes	Bacilli	Bacillales	Bacillaceae	Bacillus	Bacillus cytotoxicus	2.70674	2.58387	3.29263	2.44628	2.35575	0.744238	3.73067	3.68401	2.94699	1.90293	2.86231	2.36762	2.89487	2.43147	2.79272	1.29174	3.08447	2.33963	3.20926	2.56255	0	3.06228	2.46274	2.47292	2.72467	3.40868	2.94981	2.12358	1.86025	0.446343	3.16822	2.02176	2.83007	2.3445	2.60483	2.04996	3.28338	2.21815	2.50661	2.43956	2.76314	2.51766	3.27039
Bacteria	Firmicutes	Bacilli	Bacillales	Bacillaceae	Bacillus	Bacillus filamentosus	1.20214	1.24025	1.67795	0	1.4046	0.744238	1.86014	0.699401	0	0.936019	1.25926	1.25518	0	1.26677	1.02233	0	0.52621	1.39215	2.26517	0.462053	0.731999	0.518561	0.53731	0	0	1.24748	0	1.337	0.990242	1.82296	0.736197	1.20899	0	0.748298	0.94427	1.36204	0.699574	2.06913	0.511684	0	1.55069	0	0.866887
Bacteria	Firmicutes	Bacilli	Bacillales	Bacillaceae	Bacillus	Bacillus flexus	1.39288	1.89716	1.46456	0	0	2.22181	2.744	0.699401	0.740833	1.49901	1.92123	0	2.58668	0.434621	3.65546	0	0	0.85786	0	0.462053	0	0.518561	3.32557	2.34951	2.24491	0.938226	1.48219	3.05762	0.410167	0.786733	0	0.523315	1.078	0.748298	1.51017	2.30047	2.91691	2.35321	0.888637	0.706739	0	0.74435	0.866887
Bacteria	Firmicutes	Bacilli	Bacillales	Bacillaceae	Bacillus	Bacillus glycinifermentans	0.982298	0.540159	0.526016	0.709933	0	1.23277	0	1.16842	2.12291	1.2448	0	0.759992	0.778467	0.611015	1.19471	0.785854	0	0.491775	0	0.811473	0	1.20011	0	0.933824	0.553369	0	0.923614	1.337	0.410167	1.06195	0	0	0.63743	0	1.72706	1.36204	1.16867	0.542626	0.888637	1.17902	0.974372	0	0.497599
Bacteria	Firmicutes	Bacilli	Bacillales	Bacillaceae	Bacillus	Bacillus gobiensis	0.406214	0.932262	0	0	0	1.10922	0.908281	0	1.22791	0	0.762871	0	1.94906	0	1.61466	0.785854	0.52621	0.491775	0.708865	0.811473	0.731999	1.20011	0	0	0.553369	0.938226	0	0.384326	0.990242	0	0	0.906512	0	0	0	1.36204	0.699574	0.542626	0.511684	0	0.567928	0	0.866887
Bacteria	Firmicutes	Bacilli	Bacillales	Bacillaceae	Bacillus	Bacillus horikoshii	0.982298	0	0.526016	0	0.866887	0	0	0.699401	1.22791	1.49901	0	0	0.778467	0.434621	1.02233	0	0.52621	0.491775	0	0	0.731999	0	0.53731	0.541184	0.553369	0.938226	1.22977	0.687509	0.410167	0.446343	0	0	0	0	0	1.74662	0.699574	0.542626	0.511684	0	0	0.74435	0.497599
Bacteria	Firmicutes	Bacilli	Bacillales	Bacillaceae	Bacillus	Bacillus infantis	1.97336	2.21197	2.65062	1.53962	0.866887	1.04324	0.908281	1.5218	1.88149	1.49901	1.92123	2.36762	0	2.33425	2.20451	0.785854	0	1.1496	2.60316	1.32769	0	2.00995	0.53731	1.89956	2.24491	1.90632	2.19769	1.78325	1.86025	1.06195	0.736197	2.16929	1.078	1.01415	1.51017	1.90625	1.80575	2.06913	0.888637	0	1.7706	1.88787	2.4674
Bacteria	Firmicutes	Bacilli	Bacillales	Bacillaceae	Bacillus	Bacillus lentus	1.71212	2.58387	1.86381	2.74879	2.35575	1.34657	2.42869	2.97492	1.22791	1.2448	1.92123	2.36762	1.65348	1.36849	1.83915	2.91016	1.67839	2.55436	2.26517	2.81558	3.26186	1.84605	2.68149	0.541184	1.52107	2.59429	1.69695	1.78325	2.20703	5.08725	2.66135	1.85739	2.71272	1.75674	1.72706	4.72902	2.33804	2.21815	1.99277	1.53423	1.96138	1.88787	1.4046
Bacteria	Firmicutes	Bacilli	Bacillales	Bacillaceae	Bacillus	Bacillus licheniformis	3.1383	4.11676	4.57757	4.68893	3.54947	2.4168	4.17774	4.69784	4.44661	3.13135	5.41994	4.30188	3.93604	2.94102	3.68468	3.56824	4.63038	3.8071	3.96291	5.18924	3.15886	3.93295	3.44993	4.11985	3.90932	4.09026	3.85329	3.00374	3.35156	5.48776	2.93693	2.91816	3.22239	3.65039	3.75242	6.03099	4.45318	3.27438	4.36337	3.20437	3.04192	3.18628	3.59935
Bacteria	Firmicutes	Bacilli	Bacillales	Bacillaceae	Bacillus	Bacillus megaterium	6.86755	7.07649	6.96654	7.51427	6.47797	4.65574	6.88865	7.11755	6.65821	6.61182	7.41226	6.01793	6.67042	6.45382	6.53969	7.65001	8.19817	7.62932	6.05214	9.06384	7.67644	7.30384	5.78533	6.73604	6.27931	6.56147	6.93693	5.89744	6.85915	9.39184	7.7418	6.60282	6.53398	6.63274	6.27142	9.41487	7.14688	6.70316	7.37657	6.92007	6.63529	6.28494	7.50953
Bacteria	Firmicutes	Bacilli	Bacillales	Bacillaceae	Bacillus	Bacillus methanolicus	2.63302	2.47023	2.17619	1.18362	1.4046	2.09728	2.54163	2.85565	1.88149	2.06913	3.22687	2.54951	2.58668	1.0389	2.03336	1.96216	1.67839	1.94231	2.44404	2.13669	0.731999	2.15711	1.70324	2.47292	1.52107	2.22178	1.69695	3.96828	1.98534	2.09195	2.114	1.67187	3.38466	1.89501	2.2317	2.78435	2.72601	2.69587	1.18722	1.53423	1.55069	2.12964	2.10262
Bacteria	Firmicutes	Bacilli	Bacillales	Bacillaceae	Bacillus	Bacillus mycoides	1.20214	2.58387	2.17619	2.87917	1.4046	1.04324	2.54163	3.18742	3.78154	1.49901	1.92123	3.10908	1.94906	2.56603	2.79272	2.60141	3.68749	2.08726	2.8768	3.33056	2.10591	2.98558	2.87139	3.05009	2.24491	2.07265	2.67382	1.90583	2.39915	3.38227	2.66135	2.16929	1.68806	1.75674	2.2317	3.48647	2.33804	1.71506	2.39428	2.43956	1.7706	1.23293	2.23473
Bacteria	Firmicutes	Bacilli	Bacillales	Bacillaceae	Bacillus	Bacillus paralicheniformis	0.982298	0.932262	0	0.709933	0.866887	1.81043	0	1.16842	0	0.542626	0	0	0	0	0.826514	0	0	1.39215	0.708865	0.462053	1.57667	0.899216	0	1.89956	0	0.938226	0	0	1.21123	1.66698	0.736197	0.906512	0	0	0.94427	1.36204	0.699574	2.21815	0	0.706739	0	0	0.866887
Bacteria	Firmicutes	Bacilli	Bacillales	Bacillaceae	Bacillus	Bacillus pseudomycoides	2.08815	3.19761	2.74831	2.44628	1.79542	0.744238	1.67447	1.5218	2.6711	1.71506	2.55534	2.36762	2.19426	1.71594	2.4283	0.785854	1.67839	2.55436	2.60316	4.04243	1.21529	2.90456	2.46274	2.69198	2.24491	2.22178	2.7718	1.15121	2.20703	3.22333	2.93693	2.64317	1.68806	3.08371	2.80888	3.01206	2.72601	1.90293	1.99277	2.59858	2.6568	2.12964	2.4674
Bacteria	Firmicutes	Bacilli	Bacillales	Bacillaceae	Bacillus	Bacillus pumilus	0	0	0.910652	0	0	0	0.908281	0.699401	0	0.542626	0	0.759992	0	0.233616	0	0	1.21439	0.491775	0.708865	0.462053	0.731999	0.518561	0	0.541184	1.52107	0	0	0	0.410166	1.06194	0	1.45891	0.63743	0.748298	0.548049	1.12291	0.391781	0.542626	0.888637	0	0	0	0
Bacteria	Firmicutes	Bacilli	Bacillales	Bacillaceae	Bacillus	Bacillus safensis	0.722821	0.540159	0	0.709933	0	1.17232	0.524469	0	1.5914	0	0.762871	1.25518	0	0.233615	0.330901	1.29174	0.52621	1.1496	1.53782	1.09255	0.731999	0.899216	0.53731	0.541184	0.952346	0.544075	0	1.50157	1.21123	1.96372	0.736197	0.906512	0	0.748298	0.94427	1.5671	1.52209	0	0	0	0.567928	0	0
Bacteria	Firmicutes	Bacilli	Bacillales	Bacillaceae	Bacillus	Bacillus siamensis	0	0	0	0	0	0	0	0	0	0	0	0	0	0	0	0	0	0	0	0	0	0	0	0	0	0	0	0	0	0	0	0	0	0	0	0	0	0	0	0	0	0	0
Bacteria	Firmicutes	Bacilli	Bacillales	Bacillaceae	Bacillus	Bacillus simplex	0.406214	0.540159	0	0.709933	0.866887	0.470683	0.524469	0	1.22791	0.542626	2.16489	1.25518	0	0.611015	0.599886	0.785854	0.910949	0.85786	1.53782	0	0.731999	0.899216	0	0	1.73879	0.544075	0.923614	0	0.729164	1.06195	0.736197	0	0.63743	0	0.94427	1.12291	0.391781	0	0.511684	1.17902	0.567928	1.59725	1.16065
Bacteria	Firmicutes	Bacilli	Bacillales	Bacillaceae	Bacillus	Bacillus smithii	0.406214	0	1.21403	0	0	1.40027	0.524469	0	0.740833	0.542626	1.25926	0	0	0.233615	0.330901	0	0.910949	0.491775	0	1.32769	0	0.518561	0	0.541184	1.26455	0	0	0.687509	0.410167	0.786733	0.736197	0.523315	1.078	0.748298	0	0.836116	0.953107	0.936019	0	0	0.974372	0.74435	0
Bacteria	Firmicutes	Bacilli	Bacillales	Bacillaceae	Bacillus	Bacillus sonorensis	0.722821	0.540159	0	0.709933	0	0.366615	0	1.80543	0	0	0	1.62314	0	0.233615	0	0	0	0.85786	0	0.462053	0.731999	0.518561	0	0	0.553369	0	1.48219	0.384326	0	0	0.736197	0.523315	0	0	0	1.36204	0	0	0	0.706739	0.567928	0	0.497599
Bacteria	Firmicutes	Bacilli	Bacillales	Bacillaceae	Bacillus	Bacillus sp. 1NLA3E	0	0.540159	0.526016	0.709933	0	1.34657	0.524469	0.699401	0.740833	0.936019	0	1.62314	0	0.434621	1.19471	0	0.52621	0.85786	0	0.462053	0.731999	0	0	1.24214	0	0.938226	0.923614	0	0	0.446343	0.736197	0.906512	0	1.23855	0.94427	1.12291	1.16867	0.936019	0	0.706739	0.974372	0	0
Bacteria	Firmicutes	Bacilli	Bacillales	Bacillaceae	Bacillus	Bacillus sp. 275	0	0	0	0	0	0	0	0	0	0	0	0	0	0.768173	0	0	0	0	0	0	0	0	0	0	0	0	0	1.50157	0	0	0	0	0	0	0	0	0	0	0	0	0	0	0
Bacteria	Firmicutes	Bacilli	Bacillales	Bacillaceae	Bacillus	Bacillus sp. ABP14	0	0	0.526016	0	0	0	0	0	0	0.542626	0	0	0	0	0	0	0	0	0	0	0	0	0	0	0	0	0	0.384327	0.410166	0.446343	0	0	0	0	0	0	0	0	0.511684	0	0	0	1.16065
Bacteria	Firmicutes	Bacilli	Bacillales	Bacillaceae	Bacillus	Bacillus sp. BH072	0	0	0	0	0	0	0	0	0	0	0	0	0	0	0	0	0	0	0	0	0	0	0	0	0	0	0	0	0	0	0	0	0	0	0	0	0	0	0	0	0	0	0
Bacteria	Firmicutes	Bacilli	Bacillales	Bacillaceae	Bacillus	Bacillus sp. DM2	0	0	0	0	0	0	0	0	0	0	0	0	0	0	0	0	0	0	0	0	0	0	0	0	0	0	0	0	0	0	0	0	0	0	0	0	0	0	0	0	0	0	0
Bacteria	Firmicutes	Bacilli	Bacillales	Bacillaceae	Bacillus	Bacillus sp. FDAARGOS_235	0	0	0	0	1.4046	0	0	0	0	0	0	0	0	0	0	0	0	0	0	0	0	0	0	0	0.553369	0	0.53449	0	0	0	0	0	0	0	0	0	0	0	0	1.17902	0	0	0.866887
Bacteria	Firmicutes	Bacilli	Bacillales	Bacillaceae	Bacillus	Bacillus sp. FJAT-14266	0	0	0	0	0	0	0	0	0	0	0	0	0	0	0	0	0	0	0	0	0	0	0	0	0	0	5.49013	0	0	0	0	0	0	0	0	0	0	0	0	0	0	0	0
Bacteria	Firmicutes	Bacilli	Bacillales	Bacillaceae	Bacillus	Bacillus sp. FJAT-18017	2.55534	3.3338	2.54582	2.99874	3.3307	0.901473	2.64636	2.58271	2.51045	2.8861	3.42708	3.82539	2.40377	2.80249	3.12663	0	3.08447	3.05504	3.10672	3.15826	1.57667	3.33386	2.95772	3.27025	2.91554	2.9766	3.10824	2.62977	2.30628	0.446343	2.93693	2.4256	2.28951	2.52574	3.42011	2.6997	2.72601	2.21815	2.88473	3.70156	3.41249	4.04702	3.07271
Bacteria	Firmicutes	Bacilli	Bacillales	Bacillaceae	Bacillus	Bacillus sp. FJAT-22090	0.982298	2.58387	1.21403	1.82494	0.866887	2.88071	1.21114	1.16842	1.22791	1.2448	1.25926	2.15944	1.65348	1.15733	0.826514	0.785854	1.46496	2.21896	0	1.70709	0	2.00995	2.68149	2.06563	2.50464	0.544075	1.88385	2.69922	0.990242	0.446343	1.58368	2.02176	2.71272	1.43271	0.94427	2.4111	0.699574	0.936019	1.18722	1.17902	0	0	0
Bacteria	Firmicutes	Bacilli	Bacillales	Bacillaceae	Bacillus	Bacillus sp. FJAT-45348	0.722821	0.540159	0.526016	0	1.4046	0.366615	0.524469	0	0	0	0.762871	0.759992	0	0.768173	0.826514	0	0.910949	0.491775	0.708865	1.32769	0	0	0	0.541184	0	0	0.53449	1.15121	0.729164	0.786733	0	0.523315	0	0	0.94427	0	0.699574	0.542626	0.511684	0.706739	0	2.12964	0.497599
Bacteria	Firmicutes	Bacilli	Bacillales	Bacillaceae	Bacillus	Bacillus sp. HBCD-sjtu	0	0	0	0	0	0.132829	0	0	0	0	0	0	0	0	0.330901	0	0	0	0	0	0	0.518561	0	0	0.553369	0	0	0	0.410166	0	0	0	0	0	0	0	0	0	0	0	0.567928	0	0
Bacteria	Firmicutes	Bacilli	Bacillales	Bacillaceae	Bacillus	Bacillus sp. IHB B 7164	0.722821	0.932262	0	2.26735	0	0.254452	0	0	0	0	0	0	2.40377	0.434621	0	3.81086	2.31071	0	1.18208	1.52982	3.76105	0.899216	0	0.933824	1.52107	0	0	0.687509	0	3.04468	0	1.45892	1.078	1.43271	0	1.74662	0.699574	0	1.82956	0	1.7706	0	0
Bacteria	Firmicutes	Bacilli	Bacillales	Bacillaceae	Bacillus	Bacillus sp. JS	0	0.540159	0	0	0	0	0.524469	1.16842	0	0	0	0	0	0	0	0	0	0.491775	0	0.462053	0	0	0	0	0	0	0	0	0	0	0	0	1.078	0	0	0	0	0	0	0	0	0	0.497599
Bacteria	Firmicutes	Bacilli	Bacillales	Bacillaceae	Bacillus	Bacillus sp. Lzh-5	0	0	0	0	0	4.47985	5.7206	0	0	0	0	0	6.40414	0	4.45165	0	0	0	0	0	0	0	4.41325	0	0	0	0	0	0	0	0	0	0	0	0	0	0	5.00226	0	0	0	5.76401	0
Bacteria	Firmicutes	Bacilli	Bacillales	Bacillaceae	Bacillus	Bacillus sp. MD-5	0	0	0	0	0	0	0	0	0	0	0	0	0	0	0	0	0	0	0	0	0	0	0	0	0	0	0.53449	0	0	0	0	0	0	0	0	0	0	0	0	0	0	0	0
Bacteria	Firmicutes	Bacilli	Bacillales	Bacillaceae	Bacillus	Bacillus sp. OxB-1	0.406214	0.540159	0.526016	0	0	1.10922	0	0.699401	0	0.542626	0	0	0	2.38368	0	0	0	0	0	1.09255	0	0.518561	0.53731	0	0	0.544075	1.22977	1.64927	0	0	0.736197	0	0	0	0.548049	1.12291	0	0.542626	0	0	0	0	0
Bacteria	Firmicutes	Bacilli	Bacillales	Bacillaceae	Bacillus	Bacillus sp. SDLI1	0	0	0	0	0	0	1.46133	0	0	0	0	0	0	0	0	0	0	1.1496	0	0	0	0	0	0	0	0	0	0	0	1.06194	0	0	0	0	0.94427	0	0	0	0	0	1.29112	0	0
Bacteria	Firmicutes	Bacilli	Bacillales	Bacillaceae	Bacillus	Bacillus sp. SJ-10	0	0	0	0	0	0	0	0	0	0	0	0	0	0	0	0	0	0	0	0	0	0	0	0	0	3.20876	0	0	0	0	0	0	0	0	0	0	0	0	0	0	0	0	0
Bacteria	Firmicutes	Bacilli	Bacillales	Bacillaceae	Bacillus	Bacillus sp. WP8	0	0	0.910652	0	0.866887	0	0	0	0.740833	0.542626	0	0	0	0.233616	0	0	0	0.491775	1.18208	0.462053	0	0.518561	0	0	0	0.544075	0	0.384327	0.410166	0.446343	0.736197	0	0	0.422131	0.548049	0	0.391781	0.542626	0	0	0	0.74435	0.497599
Bacteria	Firmicutes	Bacilli	Bacillales	Bacillaceae	Bacillus	Bacillus sp. X1(2014)	0.406214	1.49392	0.526016	1.82494	2.92406	1.50202	1.21114	1.16842	1.88149	2.21815	1.92123	1.62314	0	3.31682	1.34868	0	0	2.55436	1.82296	2.0072	0.731999	0.899216	0.53731	1.49604	2.0951	0.544075	1.22977	1.15121	1.40283	0.786733	2.114	2.16929	0.63743	1.6038	1.72706	1.36204	0.953107	1.71506	0.888637	1.17902	2.12986	2.51766	0.497599
Bacteria	Firmicutes	Bacilli	Bacillales	Bacillaceae	Bacillus	Bacillus sp. Y-01	0	0	0	0	0	0	0	0	0	0	0	0	0	0	0	0	0	0	0	0	0	0	0	0	0	0	0	0.384327	0	0	0	0	0	0	0	0	0	0	0.888637	0	0	0	0
Bacteria	Firmicutes	Bacilli	Bacillales	Bacillaceae	Bacillus	Bacillus sp. Y1	3.08401	2.68921	2.54582	3.39724	2.57103	1.88766	3.00261	3.08508	2.32965	2.4767	2.37328	1.91607	3.02734	2.60823	2.03336	3.81086	3.15745	2.45099	2.44404	3.82909	3.44812	2.81872	1.89048	2.06563	1.73879	2.69978	2.5687	3.38719	2.72034	4.48493	3.3675	2.30313	3.03953	2.24457	2.2317	4.47258	4.15774	2.59044	3.37374	2.87206	1.96138	2.12964	3.38858
Bacteria	Firmicutes	Bacilli	Bacillales	Bacillaceae	Bacillus	Bacillus sp. YP1	0	0	0	0	0	0	0	0	0	0	0	0	3.86699	0	0	0	0	0	0	0	0	0	0	0	0	0	0	0	0	0	0	0	0	0	0	0	0	0	0	0	0	0	0
Bacteria	Firmicutes	Bacilli	Bacillales	Bacillaceae	Bacillus	Bacillus sp. ZY-1-1	1.20214	0	1.46456	0	0	0.470683	2.64636	2.97492	0	0	0	0	0	0	0	0	0	0	0	0	0	0	2.57626	0	0	0	2.33224	0.93791	2.56866	0	0	0	0	1.23855	0	1.5671	0	0	1.6455	0	1.55069	0	0
Bacteria	Firmicutes	Bacilli	Bacillales	Bacillaceae	Bacillus	Bacillus subtilis	3.8413	7.75054	5.85183	7.30401	1.79542	8.23514	4.21227	4.66274	4.57403	4.75635	5.10641	2.71102	4.39428	6.43049	6.53167	5.56509	6.11316	0.491775	4.9753	2.89094	4.38046	2.90456	9.15379	4.39419	6.97527	5.96309	6.59938	7.95389	7.23479	5.6106	9.09172	7.85717	9.18515	6.05749	7.83515	9.719	6.08259	8.22264	6.6889	2.26083	2.41725	1.59725	2.75832
Bacteria	Firmicutes	Bacilli	Bacillales	Bacillaceae	Bacillus	Bacillus thermoamylovorans	1.56131	4.26042	3.9144	1.53962	1.4046	3.18604	7.26682	3.93999	4.49035	1.71506	3.75953	2.15944	3.63749	2.05797	6.86411	0.785854	2.31071	2.55436	3.20926	2.0072	1.21529	2.15711	7.70758	2.88212	2.72467	2.07265	3.38087	1.78325	2.39915	2.09195	2.114	2.16929	2.11548	4.37257	3.06931	3.84288	2.58309	5.97958	5.69097	1.17902	2.41725	2.12964	1.79542
Bacteria	Firmicutes	Bacilli	Bacillales	Bacillaceae	Bacillus	Bacillus thuringiensis	9.01882	7.47296	7.5712	6.19914	7.18142	8.67815	7.87179	7.72693	8.26228	7.59764	8.21513	8.48718	8.31559	9.34189	8.58529	9.87233	6.96717	8.15027	7.17394	8.58274	9.56058	9.06851	5.80875	7.96565	7.33827	7.37027	7.71711	6.44428	7.73762	11.4743	9.54047	7.09327	6.87856	7.95088	6.50222	9.53273	8.1592	8.43739	9.14446	7.48078	9.04113	6.99934	8.49243
Bacteria	Firmicutes	Bacilli	Bacillales	Bacillaceae	Bacillus	Bacillus toyonensis	0.982298	0	0	3.21171	0	0	0	1.5218	2.12291	0	0	0	2.19426	1.15733	0	0	0	0	2.74645	2.13669	0	1.66112	0	1.71186	0	1.90632	0.923614	0	0	1.29297	0	2.4256	2.9386	1.01415	0	0	1.52209	0	0	0	0	0	0
Bacteria	Firmicutes	Bacilli	Bacillales	Bacillaceae	Bacillus	Bacillus velezensis	3.80819	4.84308	3.5848	2.74879	5.93385	7.48639	5.20747	1.16842	4.76418	4.54686	3.96663	4.25024	4.92256	5.32275	6.10975	2.60141	2.74885	4.07389	2.99633	2.73607	0	3.27061	5.10406	3.91745	2.72467	3.83638	2.5687	5.6655	2.92159	2.60316	0	3.348	4.18763	4.41915	3.14663	4.52272	4.32429	4.45973	4.47804	2.59858	1.55069	3.18628	2.23473
Bacteria	Firmicutes	Bacilli	Bacillales	Bacillaceae	Bacillus	Bacillus weihaiensis	1.20214	1.70958	2.65062	0	0	0.744238	1.67447	1.16842	0.740833	1.2448	0	0	1.28132	0.611015	0.826514	0	0.52621	1.78117	1.53782	1.52982	0.731999	0.518561	0.53731	0.933824	0.553369	0.938226	1.22977	0.687509	1.21123	1.06195	0.736197	0.906512	1.68806	1.6038	0.94427	0.836116	1.80575	0.542626	1.6455	0.706739	0.974372	0.74435	2.10262
Bacteria	Firmicutes	Bacilli	Bacillales	Bacillaceae	Bacillus	Bacillus wiedmannii	0.406214	0.540159	0.526016	0.709933	0	0	0.524469	0	0.740833	0.542626	0	0	0	0.90988	1.02233	1.29174	0.910949	0	1.53782	0.811473	0.731999	1.44896	0	0.541184	0.553369	0	0.923614	0.687509	0	0.786733	1.22129	0.523315	0.63743	1.01415	0.548049	0.836116	0.699574	0	0.511684	0.706739	0.567928	0	0.497599
Bacteria	Firmicutes	Bacilli	Bacillales	Bacillaceae	Bacillus	Bacillus xiamenensis	0	0	0.526016	0	0	0.132829	0	0	0	0.542626	0	0.759992	0.778467	0.434621	0	0	0	0.491775	0	0.462053	0	0	0	0	0	0	0.53449	0	0.410166	0.446343	0	0.906512	0	0	0	0.4778	0	0.542626	0.888637	0	0	0	0
Bacteria	Proteobacteria	Gammaproteobacteria	Oceanospirillales	Oceanospirillaceae	Bacterioplanes	Bacterioplanes sanyensis	0.406214	0	0	0	0	1.40027	0	0	0	0	0.762871	0	0	0	0.330901	0	0.52621	0	0.708865	0.462053	1.21529	0	0.927917	0	0	0	0.53449	0	0	1.29297	0	0	1.68806	0	0.548049	0	0.391781	0.542626	0.511684	0	0	0	0
Bacteria	Proteobacteria	Oligoflexia	Bacteriovoracales	Bacteriovoracaceae	Bacteriovorax	Bacteriovorax stolpii	0.406214	0	0.526016	0.709933	0	6.41593	1.21114	0.699401	0	0.936019	2.16489	1.25518	0	2.05797	1.83915	0.785854	0	0.85786	1.82296	0	0	0.518561	0.927917	1.71186	0.952346	0.938226	1.22977	2.39876	0.410167	1.06195	0	1.45892	0.63743	0	1.25479	0.836116	0.391781	1.71506	0	0	1.7706	0.74435	0.866887
Bacteria	NA	NA	NA	NA	NA	bacterium 2013Arg42i	1.39288	1.89716	0	0	1.4046	0.974098	1.46133	2.04235	1.5914	1.71506	0	0.759992	0	0.90988	1.61466	1.29174	0.52621	0.491775	0	0.462053	0.731999	0.518561	1.23499	0	0	1.24748	1.69695	0	0.410167	0.786733	0	1.85739	0	1.23855	0.548049	1.12291	0.953107	0.542626	0	0.706739	0	0.74435	0.866887
Bacteria	Bacteroidetes	Bacteroidia	Bacteroidales	NA	NA	Bacteroidales bacterium CF	1.71212	1.49392	1.46456	1.82494	1.79542	4.63908	2.92145	0	1.5914	1.49901	2.55534	1.25518	1.65348	3.4848	1.73126	0	1.86427	1.59973	0	0	1.21529	1.20011	2.2048	1.24214	0.952346	2.22178	1.48219	2.39876	0.729164	0	2.32039	2.4256	1.68806	2.13719	1.72706	0.4778	1.35618	2.35321	1.43448	0.706739	2.6568	1.88787	0.866887
Bacteria	Bacteroidetes	Bacteroidia	Bacteroidales	Bacteroidaceae	Bacteroides	Bacteroides caccae	0.722821	0.540159	0	0	0	0.974098	1.46133	0	0	0.936019	0	0	0	0.233615	1.19471	0	0.52621	0	0.708865	0	0.731999	0.518561	0.927917	0	1.52107	0	0	0.384326	0.410167	0	0	0	1.41504	0	0.94427	0.4778	0	0.542626	0	1.53423	0.567928	1.23293	0
Bacteria	Bacteroidetes	Bacteroidia	Bacteroidales	Bacteroidaceae	Bacteroides	Bacteroides caecimuris	0	0.540159	0	0.709933	0	1.04324	0.524469	0	0	0	0	0	0	0.768173	0	0	0	0.491775	0	0	0	0	0	0	0	0.544075	0	1.15121	0	1.06194	0	0	0	0	0	0.4778	0	0	0.511684	0	0.567928	0.74435	0
Bacteria	Bacteroidetes	Bacteroidia	Bacteroidales	Bacteroidaceae	Bacteroides	Bacteroides cellulosilyticus	0.406214	0.932262	0.910652	0	0	1.10922	0.524469	0	0	0	0.762871	0	0.778467	0.233615	0.826514	0	0.910949	0.85786	0.708865	0.462053	0.731999	1.44896	1.23499	0.933824	0.553369	0.544075	1.69695	0.687509	0.990242	0.446343	0.736197	1.20899	1.91754	0.422131	0.548049	1.12291	0.699574	0.542626	1.18722	1.17902	0	0	0.866887
Bacteria	Bacteroidetes	Bacteroidia	Bacteroidales	Bacteroidaceae	Bacteroides	Bacteroides coprosuis	0	0	0	0.709933	0	0.658689	0	0	0.740833	0	0	0	0	0.233616	0	0	0.52621	1.1496	0.708865	1.09255	0	1.20011	0	0.541184	0.553369	0	0.53449	0	0	0.446343	0	0.523315	0.63743	0	0	0.4778	0.391781	0	0.511684	1.17902	0	0.74435	0
Bacteria	Bacteroidetes	Bacteroidia	Bacteroidales	Bacteroidaceae	Bacteroides	Bacteroides dorei	0.406214	0.540159	0.526016	1.18362	0	2.16088	0.524469	0	0	0.542626	0.762871	0	0	0.90988	0.330901	0	0	2.21896	0.708865	1.09255	0	1.44896	0.53731	0.541184	0.952346	0	3.80782	0	0.729164	0.446343	0.736197	0.906512	0	0.422131	0	0.836116	0	0	0.511684	0	0	0	0.497599
Bacteria	Bacteroidetes	Bacteroidia	Bacteroidales	Bacteroidaceae	Bacteroides	Bacteroides fragilis	5.08089	5.59185	5.73752	4.41571	5.08529	2.30862	4.40372	4.25483	5.56403	5.2123	5.32281	5.93859	4.23899	4.57598	5.79839	3.2764	3.915	5.7496	5.86063	5.80058	1.57667	5.49562	5.0657	5.74951	5.41306	5.47632	5.60091	4.36008	5.40714	3.73636	4.60302	5.52473	5.19202	5.08622	5.66981	4.19182	5.20482	5.39561	4.65911	4.64502	5.23503	5.39877	5.50719
Bacteria	Bacteroidetes	Bacteroidia	Bacteroidales	Bacteroidaceae	Bacteroides	Bacteroides helcogenes	1.39288	1.70958	2.17619	1.53962	0	2.58855	0.908281	0.699401	1.22791	0.542626	1.92123	0	0.778467	0.611015	1.48779	0	0.52621	1.94231	0.708865	1.09255	0.731999	2.15711	1.23499	0.541184	0	0.938226	1.48219	1.15121	1.86025	0.786733	1.22129	0	1.078	0.748298	0	1.90625	1.16867	1.49901	1.43448	0.706739	0.974372	1.59725	1.61321
Bacteria	Bacteroidetes	Bacteroidia	Bacteroidales	Bacteroidaceae	Bacteroides	Bacteroides heparinolyticus	0	0.540159	0	0.709933	0	2.54153	0	0	0	0.542626	0	0.759992	0	0.434621	0.330901	0	0.910949	1.78117	0.708865	0	0	0	1.48803	0	0	0	1.69695	0	0.729164	0	0	0	2.71272	0	0	0	0	1.90293	0.511684	0	0	0	0.497599
Bacteria	Bacteroidetes	Bacteroidia	Bacteroidales	Bacteroidaceae	Bacteroides	Bacteroides ovatus	0	0	0	0	0.866887	4.95836	2.54162	1.5218	0	0	0	0.759992	0.778467	3.63524	0.599886	0	0	2.21896	1.53782	0	0	0.518561	0	0	0	0.938226	2.04929	3.96828	1.72328	0.786733	0	0.906512	2.11548	3.02467	0.548049	1.12291	0.699574	0.542626	0.511684	1.53423	0.974372	0	0
Bacteria	Bacteroidetes	Bacteroidia	Bacteroidales	Bacteroidaceae	Bacteroides	Bacteroides salanitronis	2.77687	2.68921	2.83981	1.82494	2.10262	3.59583	0.524469	1.5218	1.5914	2.59044	1.92123	3.10908	1.28132	3.21125	2.73803	0	1.21439	2.55436	2.8768	2.56255	1.21529	2.41285	2.68149	2.79018	2.82326	2.35692	2.67382	2.82884	2.39915	0	1.22129	2.16929	2.28951	2.43796	3.42011	1.12291	2.42443	2.35321	2.50661	2.26083	1.7706	2.82313	3.27039
Bacteria	Bacteroidetes	Bacteroidia	Bacteroidales	Bacteroidaceae	Bacteroides	Bacteroides thetaiotaomicron	0.722821	0.540159	0.910652	0	0.866887	1.45204	0.524469	0	0.740833	0	1.25926	1.62314	0	0.611015	0.330901	0	0.910949	0.491775	0	1.32769	0	0.899216	1.23499	0.933824	0.553369	1.71827	1.69695	0.93791	0.990242	2.31858	0	0	1.68806	0	1.25479	1.5671	0.391781	0.936019	0	0.706739	0.567928	0	0.866887
Bacteria	Bacteroidetes	Bacteroidia	Bacteroidales	Bacteroidaceae	Bacteroides	Bacteroides vulgatus	3.7396	2.87929	2.54582	3.10915	2.57103	3.51294	2.02461	2.85565	2.12291	3.73647	2.99433	0.759992	1.94906	2.60823	2.20451	1.29174	2.02892	3.53113	2.44404	2.73607	0.731999	2.63001	3.25912	2.47292	2.24491	1.90632	3.44168	2.31274	1.86025	1.96372	2.50092	3.0761	4.5025	2.52574	2.80888	2.04996	2.58309	3.87761	1.82956	2.05678	2.76314	2.33666	2.10262
Bacteria	Bacteroidetes	Bacteroidia	Bacteroidales	Bacteroidaceae	Bacteroides	Bacteroides zoogleoformans	0	0.932262	0.526016	0	0	1.29079	0.908281	1.16842	0.740833	0.542626	0	0	0	0.768173	0	0.785854	0	1.78117	0	0	0	0	0.537309	0	0	0	1.69695	0.384327	0	0	0	0.906512	0	0	0	0.4778	0.699574	2.59044	0	0	0	0	0.497599
Bacteria	Bacteroidetes	Bacteroidia	Bacteroidales	Barnesiellaceae	Barnesiella	Barnesiella viscericola	0.406214	0	0.526016	0	0	3.57263	1.67447	0.699401	0	0.542626	0	0	1.28132	1.79114	0.599886	0	0	1.39215	0	0.462053	0.731999	0.518561	0.53731	0	0.553369	0	0	1.337	0.990242	0.446343	0	0.906512	0	0	0	0.836116	0	0	0	0.706739	0.974372	0	0
Bacteria	Proteobacteria	Alphaproteobacteria	Rhizobiales	Bartonellaceae	Bartonella	Bartonella ancashensis	0.406214	0	0	0.709933	0.866887	0	0	0	0	0	0	0	0	0	0.330901	0	0	0.85786	0	0.462053	0	0	0	0	0	0	0	0	0.410167	0.446343	0	0	0	0	0	0.836116	0	0	0	0	0	0	0
Bacteria	Proteobacteria	Alphaproteobacteria	Rhizobiales	Bartonellaceae	Bartonella	Bartonella apis	1.20214	1.49392	1.21403	0.709933	1.4046	2.36373	0.908281	0.699401	1.22791	0.542626	1.62788	0	0	1.36849	0.599886	0	1.21439	2.08726	1.18208	1.09255	1.86543	1.44896	1.70324	0.541184	1.52107	0	0.53449	0.384326	0.410167	1.06195	1.58368	0.523315	0	0.748298	1.51017	1.12291	0.699574	0.542626	1.18722	0	0.974372	2.9546	1.61321
Bacteria	Proteobacteria	Alphaproteobacteria	Rhizobiales	Bartonellaceae	Bartonella	Bartonella australis	0.406214	0	0	3.10915	0	1.77021	0.908281	0	0	0	1.25926	1.62314	0.778467	0.611015	0.599886	3.73443	0	0	0	0.811473	3.15886	0	0	0	0	0.938226	0	0	0.410167	4.59725	0	0	0	0	0	4.02787	0.391781	0	0.511684	0	0	1.23293	0
Bacteria	Proteobacteria	Alphaproteobacteria	Rhizobiales	Bartonellaceae	Bartonella	Bartonella bacilliformis	0	0	0.526016	0.709933	0	0	0.908281	0	0	0.542626	0	0.759992	0	0.233616	0	0	0	0.491775	0	0.462053	0.731999	1.84605	0	0.933824	0.553369	0	0.923614	0	0	1.06194	0	0.523315	0	0	0.548049	1.74662	0.391781	0	0	0	0	0.74435	0.497599
Bacteria	Proteobacteria	Alphaproteobacteria	Rhizobiales	Bartonellaceae	Bartonella	Bartonella birtlesii	0	0	0	0.709933	0	0	0	0	0	0.542626	0	0	0.778467	0.233616	0.599886	0.785854	0.910949	0.491775	0	1.32769	0	0.518561	0	0	0	0	0	0	0.410166	0	0	0	0.63743	0	0	0.4778	0	0	0	0.706739	0	0	0.497599
Bacteria	Proteobacteria	Alphaproteobacteria	Rhizobiales	Bartonellaceae	Bartonella	Bartonella bovis	0	0.540159	0	0.709933	0	0.132829	0	0.699401	0	0.542626	0.762871	0	1.28132	0	0.330901	0.785854	0.52621	0.491775	1.18208	0.811473	0	0.899216	0.537309	0.541184	0.952346	0.544075	0	0	0	1.66698	0	0.523315	1.078	0.422131	0	1.12291	0	0	0	0.706739	0.567928	0.74435	0.866887
Bacteria	Proteobacteria	Alphaproteobacteria	Rhizobiales	Bartonellaceae	Bartonella	Bartonella clarridgeiae	0.722821	1.24025	0	0	0.866887	0.132829	1.21114	1.16842	0.740833	0.542626	0.762871	0	0	0.434621	1.02233	0.785854	0.52621	0.85786	1.53782	1.52982	0.731999	0.899216	0.53731	0.933824	0.553369	0.544075	0	0.687509	0.410167	1.06195	0	0	0	0	0.548049	1.12291	0.699574	0	1.18722	1.17902	0.974372	0	0.497599
Bacteria	Proteobacteria	Alphaproteobacteria	Rhizobiales	Bartonellaceae	Bartonella	Bartonella grahamii	0.406214	1.24025	0.526016	0	0.866887	0.132829	0.908281	0	0.740833	0	0	0	0	0.233615	0.826514	0.785854	0.52621	1.39215	1.18208	0.462053	0.731999	0.518561	0.53731	0.933824	0.952346	0.544075	0	0	0.729164	0.786733	0.736197	0.523315	0	0.748298	0	1.12291	0.391781	0.542626	0	0.706739	0	0	1.16065
Bacteria	Proteobacteria	Alphaproteobacteria	Rhizobiales	Bartonellaceae	Bartonella	Bartonella henselae	4.16274	2.78737	4.03546	3.10915	3.3307	0.901473	0.524469	0.699401	3.85028	2.35321	2.86231	3.51124	2.40377	4.07211	3.89928	2.4181	2.74885	2.82632	3.20926	5.15907	1.57667	3.66428	1.70324	2.69198	3.71756	2.59429	3.94015	0.687509	3.35156	2.60316	3.16822	4.10252	3.30581	3.19499	4.17776	1.74662	3.32889	2.79412	3.11484	2.99154	2.12986	3.56114	6.43054
Bacteria	Proteobacteria	Alphaproteobacteria	Rhizobiales	Bartonellaceae	Bartonella	Bartonella kosoyi	3.24112	3.45824	3.35599	4.07837	2.57103	1.64234	3.47032	3.61223	3.63336	3.4045	4.02954	3.2206	2.89487	3.61468	1.93952	4.97328	4.03606	4.17467	3.30499	5.15907	4.7429	3.27061	2.46274	3.33676	2.24491	3.27852	3.66211	1.50157	3.3973	5.95219	4.56294	2.99929	1.41504	2.83153	3.06931	5.67963	3.61264	4.12419	4.45022	2.74179	3.3456	3.07509	4.16079
Bacteria	Proteobacteria	Alphaproteobacteria	Rhizobiales	Bartonellaceae	Bartonella	Bartonella krasnovii	0.982298	0.540159	0.910652	0.709933	0	0	0.524469	0	2.51045	0.542626	1.62788	1.91607	1.28132	0.90988	0.599886	1.29174	1.67839	0	0	1.86493	0.731999	1.20011	0.927917	0.541184	0.553369	0.938226	1.22977	0.687509	0.990242	1.49206	1.22129	0.906512	0	0.422131	1.25479	2.18065	0.699574	0.936019	0.511684	0.706739	0.974372	1.23293	1.61321
Bacteria	Proteobacteria	Alphaproteobacteria	Rhizobiales	Bartonellaceae	Bartonella	Bartonella quintana	0.406214	0.932262	0.526016	0	0	0	1.21114	0	0	0	0	0	0	0.434621	0.330901	0	1.46496	0	0	1.32769	0	0.899216	0.53731	0	0	0	1.48219	0	0.410167	0.446343	0.736197	0.523315	0	0	0	0.836116	0	0.542626	0	1.17902	0	0.74435	0
Bacteria	Proteobacteria	Alphaproteobacteria	Rhizobiales	Bartonellaceae	Bartonella	Bartonella schoenbuchensis	0	0	0	0	0	0	0	0	0	0	0	0	0	0	0	0	0.52621	0.85786	0	0.811473	0.731999	0.518561	0	0.541184	0	0	0	0	0	0.446343	0	0	0	0	0	0.4778	0.391781	0	0.511684	0	0.974372	0	0
Bacteria	Proteobacteria	Alphaproteobacteria	Rhizobiales	Bartonellaceae	Bartonella	Bartonella sp. 11B	0	0	0	0	0	0	0	0	0	0	0	0	0	0	3.43247	0	3.68749	0	0	0	0	0	0	0	0	0	0	0	0	0	0	0	0	0	0	0	0	0	0	0	0	0	0
Bacteria	Proteobacteria	Alphaproteobacteria	Rhizobiales	Bartonellaceae	Bartonella	Bartonella sp. 1-1C	0	0	0	0.709933	0	0.132829	0	0	0	0.542626	0.762871	1.62314	0	0.233616	0.599886	0	0	0.85786	0	1.52982	0	0	0	0.541184	0.553369	0	0	0	0.990242	0	0.736197	1.20899	0	0	0	0.836116	0	0.542626	0.888637	0	1.29112	0	0.866887
Bacteria	Proteobacteria	Alphaproteobacteria	Rhizobiales	Bartonellaceae	Bartonella	Bartonella sp. A1379B	0	0	0	0	0	0	0	0	0	0	0	0	0	0	0	0	0	0	0	0	0	0	0	0	0	0	0	0	0	0	0	0	0	0	0	0	0	0	0	0	0	0	0
Bacteria	Proteobacteria	Alphaproteobacteria	Rhizobiales	Bartonellaceae	Bartonella	Bartonella sp. Coyote22sub2	0	0	0	0	0	0	0	0	0	0	0	0	0	0	0	0	0	0	0	3.15826	0	0	0	0	0	0	0	0	0	0	0	0	0	0	0	0	0	0	0	0	0	0	0
Bacteria	Proteobacteria	Alphaproteobacteria	Rhizobiales	Bartonellaceae	Bartonella	Bartonella sp. JB63	0	0	0	0	0	0	0	0	0	0	0	0	0	0	0	0	0	0	0	0	0	3.50851	0	0	0	0	0	0	0	0	0	0	0	0	0	2.6997	0	0	0	0	0	3.18628	0
Bacteria	Proteobacteria	Alphaproteobacteria	Rhizobiales	Bartonellaceae	Bartonella	Bartonella sp. Raccoon60	0	2.47023	0	0	0	3.97779	0	0	0	0	2.99433	0	2.74899	2.83839	2.28303	0	0	0	0	0	0	0	2.68149	0	0	0	0	2.88952	0	0	0	2.83219	1.91754	2.24457	0	0	0	2.21815	0	0	3.41249	0	0
Bacteria	Proteobacteria	Alphaproteobacteria	Rhizobiales	Bartonellaceae	Bartonella	Bartonella sp. WD16.2	0.406214	0	0	0	0	0	0.908281	0.699401	0	0.542626	0	0	0.778467	0	0.599886	0	0.910949	0	0	0.462053	0	0.518561	0	0	0	0	0	0	0	0.446343	0	0	0	0	0	0.4778	0.391781	0	0.888637	1.53423	0	0	0
Bacteria	Proteobacteria	Alphaproteobacteria	Rhizobiales	Bartonellaceae	Bartonella	Bartonella tribocorum	0.722821	0	0	0.709933	0	0.132829	0.908281	1.5218	0	0.542626	0.762871	0	0.778467	0	0.599886	0.785854	0.52621	0	0.708865	1.70709	1.21529	0	0.53731	1.49604	1.73879	0.938226	0	0.384326	0	1.96372	2.66135	0.906512	0	0.748298	0	1.36204	0.391781	0.936019	0.511684	0.706739	0.567928	0	1.16065
Bacteria	Proteobacteria	Alphaproteobacteria	Rhizobiales	Bartonellaceae	Bartonella	Bartonella vinsonii	0.982298	1.70958	1.21403	0.709933	0	0	0.524469	1.16842	0	0	2.37328	0.759992	1.65348	0.233615	0.826514	0.785854	0	0.491775	0	1.86493	0	0.899216	0	1.71186	1.52107	0	1.22977	0.687509	0.990242	1.29297	1.22129	1.20899	0.63743	2.24457	0.94427	0	1.16867	1.2448	0.888637	0	0.567928	0	1.61321
Bacteria	Proteobacteria	Betaproteobacteria	Burkholderiales	Alcaligenaceae	Basilea	Basilea psittacipulmonis	1.39288	0.540159	0.526016	0	0.866887	6.52117	0.524469	0.699401	0.740833	0.542626	0.762871	1.25518	0	4.14559	1.93952	0	0.910949	0.491775	0	1.32769	0.731999	0.899216	0	0.933824	0.952346	0.544075	0.923614	3.54643	0	0.446343	0	0.523315	0.63743	0.422131	1.25479	1.5671	0	0	0	0	3.80989	0	0
Bacteria	Proteobacteria	Gammaproteobacteria	NA	NA	NA	Bathymodiolus septemdierum thioautotrophic gill symbiont	0	0	0.526016	1.18362	0	0.132829	0.524469	0.699401	0	0.542626	0.762871	0	0	0	0.330901	0.785854	0	0.491775	0	0	0	0	0	0	0	0.544075	0	0.384327	0.729164	0	0	0.523315	0	0	0	0.4778	0	0	0	0	0	0	0
Bacteria	Proteobacteria	Oligoflexia	Bdellovibrionales	Bdellovibrionaceae	Bdellovibrio	Bdellovibrio bacteriovorus	0.722821	0	0.910652	1.53962	2.10262	6.10025	0.908281	0.699401	1.22791	0.542626	2.71697	2.15944	1.65348	2.83839	2.03336	0.785854	1.67839	0.491775	0.708865	1.86493	0	1.66112	0.53731	1.24214	1.73879	0.544075	1.22977	2.5568	0.990242	0.786733	1.22129	2.02176	1.91754	1.6038	2.49085	1.12291	0.699574	2.79412	1.6455	2.05678	0	1.59725	1.79542
Bacteria	Proteobacteria	Oligoflexia	Bdellovibrionales	Bdellovibrionaceae	Bdellovibrio	Bdellovibrio exovorus	0.406214	0	0	0.709933	0	2.46799	0.524469	0	2.12291	0	0	0	1.65348	0.611015	0	0	1.21439	0.85786	1.82296	0.811473	0.731999	0	1.23499	0	0	0.544075	0.53449	0	1.21123	0.446343	0	0.523315	0	0.748298	0.548049	0.836116	0.699574	0.936019	0	0.706739	0	0.74435	0
Bacteria	Proteobacteria	Gammaproteobacteria	Thiotrichales	Thiotrichaceae	Beggiatoa	Beggiatoa leptomitoformis	1.20214	0	1.21403	0.709933	0	1.29079	1.21114	0.699401	0	0.936019	0	1.25518	1.65348	2.6891	0.826514	0	0	0.491775	0	1.32769	0.731999	0.518561	0.53731	1.24214	0.952346	0.938226	1.22977	0.93791	1.21123	0.446343	0	1.20899	0.63743	0.748298	1.25479	1.36204	0.699574	1.71506	1.18722	0	0	0	1.79542
Bacteria	Proteobacteria	Alphaproteobacteria	Rhizobiales	Beijerinckiaceae	Beijerinckia	Beijerinckia indica	0	0	0.526016	0	0	5.52476	0	0	1.22792	1.2448	0	0	0.778467	0.233616	0.330901	0	0	0.491775	0	1.09255	0	0	0	0.541184	0	0	0	0	0	0	0	0	0.63743	0	0	0	0	0	1.18722	0	0	0	0.497599
Bacteria	Bacteroidetes	Cytophagia	Cytophagales	Cyclobacteriaceae	Belliella	Belliella baltica	0	0	1.86381	0	1.4046	8.01509	0	0	1.22792	3.96457	0.762871	3.10907	0	3.94615	2.03336	0	1.21439	0.491775	1.53782	1.32769	1.21529	0.899216	0.537309	1.49604	3.00228	1.50199	0.53449	3.10957	0.410166	1.29297	1.22129	1.67187	0	1.01415	0.94427	1.5671	0.953107	1.2448	1.43448	1.17902	1.29112	2.82313	0.497599
Bacteria	Bacteroidetes	Cytophagia	Cytophagales	Bernardetiaceae	Bernardetia	Bernardetia litoralis	1.20214	1.49392	0.526016	1.18362	1.4046	1.50202	1.86014	2.24579	1.5914	0.936019	1.62788	2.36762	1.94906	1.55265	1.61466	1.66555	1.46496	1.59973	0.708865	2.46728	1.57667	2.00995	0.927917	1.49604	1.52107	1.50199	1.88385	1.64927	2.39915	2.68677	1.87307	1.45892	1.078	1.01415	1.25479	2.60977	1.67088	1.2448	2.13937	1.17902	1.55069	0.74435	2.10262
Bacteria	Proteobacteria	Betaproteobacteria	NA	NA	NA	beta proteobacterium CB	0	0	0	0	0	0	0	0.699401	0	0	0	0	0.778467	0.233616	0	0	0	0	0	0.811473	0.731999	0	0	0	0	0	0	0	0	0	0	0	0	0	0	0.836116	0	0	0	0	0	0	0
Bacteria	Proteobacteria	Betaproteobacteria	NA	NA	NA	Betaproteobacteria bacterium GR16-43	0.982298	1.49392	1.21403	0	0	1.81043	1.21114	1.16842	0.740833	0	0	0	0	1.46351	1.19471	0	0.52621	1.39215	0	0.462053	1.21529	1.20011	0.927917	0.541184	0.553369	0	0	1.337	0.990242	0.786733	0.736197	0.906512	0	0.422131	0.94427	0.4778	0.699574	0.542626	0	0	0	0	0.497599
Bacteria	Actinobacteria	Actinobacteria	Micrococcales	Beutenbergiaceae	Beutenbergia	Beutenbergia cavernae	1.97336	1.24025	2.74831	0	0.866887	4.80754	1.21114	1.16842	1.88149	2.8861	0	0.759992	0	4.46554	1.34868	0.785854	0	1.1496	0.708865	0.462053	0	1.20011	2.2048	0	2.50464	0.544075	0	4.40235	0	0	0	1.45892	3.30581	0	1.51017	0	2.04269	2.8861	1.18722	0.706739	0	0.74435	0.866887
Bacteria	Proteobacteria	Gammaproteobacteria	Pasteurellales	Pasteurellaceae	Bibersteinia	Bibersteinia trehalosi	0.982298	0	0	0	0	1.04324	0	0.699401	0	0.936019	1.25926	0	0.778467	0.768173	1.02233	0	0.52621	2.55436	0.708865	0.811473	1.21529	0.518561	0	0	0	0.938226	0.53449	0	0	0.446343	0	1.45892	0.63743	1.01415	0.548049	0.836116	1.16867	0.542626	0	0	0	0	0.497599
Bacteria	Actinobacteria	Actinobacteria	Bifidobacteriales	Bifidobacteriaceae	Bifidobacterium	Bifidobacterium actinocoloniiforme	0	0	0.526016	0	0	0.132829	0	0	0	0	0	0	0	0.233616	1.02233	0	0	0	0	0	0	0	0	0	0	0	0	0	0	0	0	0	0	0	0.548049	0	0	0.542626	0	0	0	0	0
Bacteria	Actinobacteria	Actinobacteria	Bifidobacteriales	Bifidobacteriaceae	Bifidobacterium	Bifidobacterium adolescentis	0	0	0.910652	1.53962	0	1.23277	0	0	0	1.2448	0	0.759992	0	0.90988	1.73126	0	0	0	0.708865	0.811473	0.731999	0.518561	1.23499	1.49604	0	0	0	0.384327	1.21124	0.446343	0.736197	0	0.63743	0	0	0	0	0.936019	0	0.706739	0	0	0
Bacteria	Actinobacteria	Actinobacteria	Bifidobacteriales	Bifidobacteriaceae	Bifidobacterium	Bifidobacterium angulatum	0.406214	0.540159	0.526016	1.18362	0	1.23277	0	0.699401	0	0	0	0	0	0	0	0	1.46496	0	0	0	0	0.518561	1.48803	0	0	0	0	1.50157	0	0	0	0	0	0	0	0.4778	0	0	0	0	0	0	0
Bacteria	Actinobacteria	Actinobacteria	Bifidobacteriales	Bifidobacteriaceae	Bifidobacterium	Bifidobacterium animalis	0	4.39107	4.75258	0	5.99102	7.95636	4.46227	0	0	4.62902	5.71611	0	4.74152	8.08959	6.69134	0	5.61398	4.23815	0	0.462053	0	4.68111	5.87681	3.40033	4.7645	4.30608	4.70665	7.87542	1.21123	0	6.40749	5.48302	7.37986	5.68105	6.20067	3.84288	5.1802	8.0741	4.27095	0	4.65074	4.16031	0
Bacteria	Actinobacteria	Actinobacteria	Bifidobacteriales	Bifidobacteriaceae	Bifidobacterium	Bifidobacterium asteroides	0	0.932262	0.526016	0	0.866887	2.33644	0	0	0.740833	0	0	0	1.65348	2.94102	1.02233	0.785854	0	1.94231	0	1.86493	0	0.899216	0.53731	0.541184	0.952346	0.544075	0.53449	1.337	1.21123	0	1.22129	0	0	0	0	0.4778	0	0.936019	0	0	0	0	0
Bacteria	Actinobacteria	Actinobacteria	Bifidobacteriales	Bifidobacteriaceae	Bifidobacterium	Bifidobacterium bifidum	0	0	0	0	0	0.470683	0	0.699401	0	0	0	0	0	1.26677	0.826514	0.785854	0.52621	0.85786	0	0	0.731999	0	0.537309	0	0.553369	0	0	0	0	0.786733	0.736197	0	2.11548	0.422131	0	0	0	0	0	0	0.567928	0.74435	0
Bacteria	Actinobacteria	Actinobacteria	Bifidobacteriales	Bifidobacteriaceae	Bifidobacterium	Bifidobacterium breve	2.2935	1.89716	1.46456	1.18362	0	1.81043	0.524469	2.04235	0	0	1.62788	0	0	5.32275	1.93952	1.29174	1.21439	0.491775	0.708865	0	1.57667	1.44896	0.927917	0.541184	0	2.07265	1.22977	0	2.39915	2.97985	0	1.67187	0	2.24457	1.25479	1.5671	2.42443	0.542626	0	0.706739	0	1.23293	0
Bacteria	Actinobacteria	Actinobacteria	Bifidobacteriales	Bifidobacteriaceae	Bifidobacterium	Bifidobacterium catenulatum	0	0.932262	0.526016	0	0	0.567747	1.67447	3.99747	3.37795	0	0	0	0	1.71594	0.599886	0	0.52621	0	0	0.462053	0	1.20011	0.53731	0	0.553369	0.544075	0	1.337	0	0.446343	0	0	1.41504	1.43271	0.94427	0	0	0.542626	0	0	0	0.74435	0.497599
Bacteria	Actinobacteria	Actinobacteria	Bifidobacteriales	Bifidobacteriaceae	Bifidobacterium	Bifidobacterium choerinum	0	0.932262	0	0	0	0.132829	0	0	0	0	0	0	0.778467	0.611015	0	0	0	0.491775	0	0.811473	0	0	1.23499	0	0	0	0	0	0	0	0	0	0	0	0	0	0	0	0	0	0	0	0
Bacteria	Actinobacteria	Actinobacteria	Bifidobacteriales	Bifidobacteriaceae	Bifidobacterium	Bifidobacterium coryneforme	0	0	0	0	0	0.254452	0	0	0	0	0	0	0	0	0	0	0	0	0	0	0	0	0	0	0	0	0	0	0	0	0	0	0	0	0	0	0	0	0	0	0	0	0
Bacteria	Actinobacteria	Actinobacteria	Bifidobacteriales	Bifidobacteriaceae	Bifidobacterium	Bifidobacterium dentium	0.406214	0	0.910652	0	0	0.824996	1.21114	0	0	0	0	0	0	1.99575	1.19471	0	0	0	0	0.462053	0	0	0.53731	0	0.553369	0.544075	0.923614	0	0	0	0	0	0	0	0	0.836116	0.699574	0	0.511684	0	0	0	0
Bacteria	Actinobacteria	Actinobacteria	Bifidobacteriales	Bifidobacteriaceae	Bifidobacterium	Bifidobacterium indicum	1.56131	0	0	0	0	0.254452	0	0	0	0	0	0	0	0.233615	0.330901	0	0	0	0.708865	0	0	0	0	0.541184	0	0	0	0	0	0	0	0	0	1.01415	0	0	0.953107	0	0	0	0	0	0
Bacteria	Actinobacteria	Actinobacteria	Bifidobacteriales	Bifidobacteriaceae	Bifidobacterium	Bifidobacterium longum	0	2.06313	0.526016	1.18362	2.10262	2.63409	1.86014	0	0	1.49901	1.25926	0	2.19426	3.9296	2.49579	2.76403	1.21439	1.39215	1.82296	1.09255	3.04794	1.20011	2.68149	0.541184	0	0.938226	0.923614	1.64927	3.56702	0	0.736197	1.20899	2.58496	2.24457	0.94427	1.74662	0.953107	5.85991	1.18722	0	0	1.23293	1.61321
Bacteria	Actinobacteria	Actinobacteria	Bifidobacteriales	Bifidobacteriaceae	Bifidobacterium	Bifidobacterium pseudocatenulatum	0.722821	0	0	0	0	1.29079	0.908281	0	0	0	0.762871	0	0	3.06741	0.826514	0	0	0	0	0	0	0	0.53731	0	1.26455	0	0.923614	0	0.410167	0.786733	0	0	0	0	0	0	0.699574	0	0.511684	0.706739	0	0	0
Bacteria	Actinobacteria	Actinobacteria	Bifidobacteriales	Bifidobacteriaceae	Bifidobacterium	Bifidobacterium pseudolongum	1.20214	1.70958	0	0	0	1.96097	0	0.699401	0	0.542626	0.762871	0	0	0	0	0	0.52621	0.491775	0.708865	0	0.731999	0.518561	3.11628	0	0	0.544075	0.923614	1.90583	0	0.446343	0	0.906512	1.41504	0	0.94427	0	0	2.35321	0	0	0.567928	0.74435	0.497599
Bacteria	Actinobacteria	Actinobacteria	Bifidobacteriales	Bifidobacteriaceae	Bifidobacterium	Bifidobacterium scardovii	0.722821	0.540159	0.910652	0	0.866887	0	0	1.16842	0	0	0	1.25518	0	0	0.599886	0.785854	0	0	1.53782	0.462053	0	0.518561	0	0	0.553369	0.938226	0.53449	0.384326	0	0	0	0	0	0	0	0.836116	0.391781	0.542626	0	0	0	0	0.497599
Bacteria	Actinobacteria	Actinobacteria	Bifidobacteriales	Bifidobacteriaceae	Bifidobacterium	Bifidobacterium thermophilum	0	0	0.910652	0	1.4046	0.567747	3.47031	1.16842	0	0	0.762871	1.25518	1.28132	0.611015	2.20451	0	0	0	0	0	0	0.518561	1.89048	0	0	0	0.53449	0	2.20703	0.446343	0	0	0.63743	0	0.94427	0	0	2.06913	1.18722	0	1.29112	0	0
Bacteria	Proteobacteria	Alphaproteobacteria	Rhizobiales	Hyphomicrobiaceae	Blastochloris	Blastochloris viridis	2.2935	2.21197	2.74831	0	2.35575	4.98936	0	0	0	2.06913	0.762871	0	1.28132	5.19704	1.93952	0.785854	0.52621	1.94231	0.708865	1.09255	0	1.66112	1.23499	1.89956	2.24491	2.9766	0.53449	2.01881	2.20703	0.786733	0	0.906512	1.41504	1.75674	2.90101	0.836116	2.33804	0.542626	0	0	2.2807	1.88787	0
Bacteria	Actinobacteria	Actinobacteria	Geodermatophilales	Geodermatophilaceae	Blastococcus	Blastococcus saxobsidens	3.1383	2.06313	3.29263	2.26735	2.92406	5.47244	3.68223	0	1.22791	2.59044	3.75953	4.30188	2.40377	3.5512	3.56408	2.91016	3.58539	3.67571	2.06094	3.82909	2.92778	1.44896	2.68149	2.21454	3.08409	2.35692	2.33224	2.94776	2.85757	3.65565	3.16822	3.0761	2.83007	3.08371	2.71046	1.90625	1.92908	7.40119	0.511684	2.59858	3.41249	2.51766	3.49781
Bacteria	Proteobacteria	Alphaproteobacteria	Sphingomonadales	Sphingomonadaceae	Blastomonas	Blastomonas fulva	0	0	0	0	0	0	0	0	0	0	0	0	0	0	0	0	0	0	0	0	0	0	0	0	0	0	0	0	0	0	0	0	1.078	0	0	0	0	0	0	0	0	0	0
Bacteria	Proteobacteria	Alphaproteobacteria	Sphingomonadales	Sphingomonadaceae	Blastomonas	Blastomonas sp. RAC04	0	0	0	0	0	0	0	0	0	0	0	0	0	0	1.61466	0	0	0	0	0	0	0	0	0	0	0	0	0	0	0	0	0	0	0	0	0	0	0	0	0	0	0	0
Bacteria	Bacteroidetes	Flavobacteriia	Flavobacteriales	Blattabacteriaceae	Blattabacterium	Blattabacterium clevelandi	2.96888	3.04721	2.3102	2.74879	1.79542	3.68507	4.54588	3.08508	2.12291	2.06913	3.11528	1.91607	2.19426	2.05797	2.49579	2.76403	3.0076	2.98276	3.20926	3.66704	3.61305	3.50851	3.03918	2.5866	2.61885	2.59429	2.45531	3.15971	2.92159	4.57547	3.16822	2.91816	2.44478	3.02467	2.98761	5.06985	2.85604	2.21815	2.79908	2.99154	2.54199	0.74435	2.57103
Bacteria	Bacteroidetes	Flavobacteriia	Flavobacteriales	Blattabacteriaceae	Blattabacterium	Blattabacterium cuenoti	2.90767	3.3338	1.86381	3.21171	2.10262	2.09728	2.744	3.28298	3.17851	2.06913	2.99433	2.9882	2.19426	2.60823	2.20451	3.16434	3.78284	3.67571	1.53782	4.07511	3.35799	3.66428	2.2048	2.79018	1.92792	2.79807	2.86355	2.12358	3.04167	4.53091	3.69867	2.74078	2.44478	2.96312	2.2317	5.18332	2.79249	2.97257	2.79908	3.47428	2.54199	2.12964	3.20746
Bacteria	Bacteroidetes	Flavobacteriia	Flavobacteriales	Blattabacteriaceae	Blattabacterium	Blattabacterium punctulatus	4.53068	4.15404	4.3475	4.3271	4.12718	4.31488	5.06359	4.83028	4.57403	4.57477	4.70527	4.08322	4.12533	4.58658	4.34588	4.63783	4.88797	5.04822	4.12907	5.76096	4.18463	4.70523	4.3508	4.48496	3.76794	4.01049	4.54976	4.17744	4.39638	6.07366	5.23335	4.13879	4.18763	4.39605	4.50583	6.11511	4.15774	4.39858	4.47804	4.31928	3.80989	4.6225	4.48651
Bacteria	Bacteroidetes	Flavobacteriia	Flavobacteriales	Blattabacteriaceae	Blattabacterium	Blattabacterium sp. (Blaberus giganteus)	3.02759	3.67891	2.74831	2.87917	2.57103	0.366615	3.00261	3.28298	2.51045	2.59044	2.86231	2.85625	2.74899	2.43147	3.3976	1.66555	2.43334	2.74124	2.99633	3.57864	2.49226	3.13512	3.32557	3.05009	2.50464	2.22178	2.86355	2.12358	2.85757	3.43158	2.66135	2.91816	3.13386	2.60847	2.60483	2.86431	2.65632	2.97257	2.13937	2.26083	3.04192	2.9546	1.95718
Bacteria	Bacteroidetes	Flavobacteriia	Flavobacteriales	Blattabacteriaceae	Blattabacterium	Blattabacterium sp. (Blatta orientalis)	0.982298	0.932262	0	0	0	1.45204	0	0	0	0.936019	0	0	0	0	0.826514	0	0	0.491775	0.708865	1.09255	0.731999	0.518561	0	0.541184	0	0.544075	0	0	0.410167	0.786733	1.22129	0	0	0	0	1.90625	0.391781	0.542626	0	0	0	1.59725	0.497599
Bacteria	Bacteroidetes	Flavobacteriia	Flavobacteriales	Blattabacteriaceae	Blattabacterium	Blattabacterium sp. (Blattella germanica)	0.722821	1.89716	0.526016	0.709933	0.866887	0	0.524469	1.16842	0	1.49901	0.762871	0.759992	0.778467	0.768173	1.19471	1.66555	0.910949	1.1496	0.708865	2.13669	2.10591	2.00995	0.53731	0	1.26455	0.938226	0.923614	0.93791	1.40283	1.96372	1.22129	1.20899	1.41504	1.23855	2.08228	1.90625	0.699574	0.542626	1.18722	1.53423	0.567928	1.23293	1.16065
Bacteria	Bacteroidetes	Flavobacteriia	Flavobacteriales	Blattabacteriaceae	Blattabacterium	Blattabacterium sp. (Cryptocercus kyebangensis)	3.59179	2.87929	4.37835	3.56162	3.82574	2.65633	3.58016	3.3726	3.78154	3.78507	3.75953	2.85625	1.94906	3.82613	3.49977	3.16434	4.43873	4.20676	3.5591	4.89191	3.15886	3.84883	3.03918	3.96026	3.81662	3.34507	3.80782	3.42868	3.48466	4.38833	3.54256	2.83219	3.45943	3.3947	3.53959	4.9282	3.78581	3.68618	3.59318	3.77001	3.47641	3.98685	4.19363
Bacteria	Bacteroidetes	Flavobacteriia	Flavobacteriales	Blattabacteriaceae	Blattabacterium	Blattabacterium sp. (Mastotermes darwiniensis)	3.19063	3.3338	2.83981	3.30746	1.79542	1.55032	3.58016	2.85565	3.17851	2.8861	2.71697	3.42072	2.89487	2.60823	2.89626	2.76403	3.15745	3.53113	2.8768	4.28522	3.61305	3.06228	2.68149	3.12727	2.82326	2.79807	3.18138	2.47994	2.85757	4.70145	3.0572	2.53849	3.03953	2.52574	2.2317	4.87128	2.79249	2.8861	3.11484	2.99154	2.6568	2.12964	2.92406
Bacteria	Bacteroidetes	Flavobacteriia	Flavobacteriales	Blattabacteriaceae	Blattabacterium	Blattabacterium sp. (Nauphoeta cinerea)	1.84865	1.70958	1.46456	1.82494	1.4046	0.470683	1.86014	0	0	0.936019	2.16489	0.759992	2.19426	1.0389	0.826514	0.785854	1.86427	1.1496	1.18208	2.2555	1.57667	1.66112	0.927917	0.933824	1.26455	1.90632	0.53449	1.15121	1.57194	2.68677	1.58368	1.45892	0.63743	1.23855	1.25479	2.78435	0.953107	1.2448	2.13937	1.81903	0.974372	0.74435	2.10262
Bacteria	Bacteroidetes	Flavobacteriia	Flavobacteriales	Blattabacteriaceae	Blattabacterium	Blattabacterium sp. (Periplaneta americana)	1.71212	1.70958	0.526016	0.709933	0	0	0.908281	0.699401	0	1.90293	1.62788	0.759992	1.28132	0.434621	1.34868	1.96216	1.67839	1.59973	0	1.86493	1.21529	0.518561	0	1.89956	0.553369	1.24748	1.88385	0.93791	0	2.31858	1.58368	0.523315	0.63743	0	0.94427	2.30047	0.699574	0	0.888637	0.706739	0.567928	0	0.497599
Bacteria	Firmicutes	Clostridia	Clostridiales	Lachnospiraceae	Blautia	Blautia hansenii	1.56131	2.78737	3.22635	2.44628	0	3.90535	2.83545	2.85565	0.740833	2.59044	3.11528	1.62314	1.65348	3.84389	2.12147	0	1.67839	3.53113	2.26517	1.52982	1.21529	3.13512	0	1.24214	0.952346	1.24748	2.19769	3.00374	2.79059	0	2.114	2.74078	4.63743	1.75674	2.60483	1.74662	2.79249	2.4767	0.888637	0	0.567928	2.33666	1.61321
Bacteria	Firmicutes	Clostridia	Clostridiales	Lachnospiraceae	Blautia	Blautia sp. N6H1-15	1.39288	1.70958	1.67795	0	0	3.09126	4.0307	2.72563	0	2.4767	2.37328	0	0	3.6952	1.73126	2.4181	1.21439	3.58095	1.18208	2.2555	1.21529	2.29064	3.18947	1.89956	0.952346	2.22178	3.0312	1.15121	2.30628	1.96372	3.16822	3.21844	3.13386	2.60847	1.51017	2.60977	1.92908	2.79412	1.43448	0	1.55069	0	0.866887
Bacteria	Firmicutes	Clostridia	Clostridiales	Lachnospiraceae	Blautia	Blautia sp. YL58	0	0	0	0	0	5.71953	0	0	0	0	0	0	0	7.78724	6.19852	0	0	0	0	0	0	0	0	0	0	0	7.70476	0	0	0	0	0	0	0	0	0	0	0	0	0	0	0	0
Bacteria	Proteobacteria	Gammaproteobacteria	Enterobacterales	Enterobacteriaceae	Candidatus Blochmannia	Blochmannia endosymbiont of Camponotus (Colobopsis) obliquus	2.47323	2.34687	2.17619	2.60545	2.75832	4.79757	4.81665	2.58271	2.12291	3.20464	2.55534	3.2206	2.40377	4.24255	2.62199	3.2764	2.43334	3.8071	2.8768	3.62352	2.31198	2.29064	2.77956	2.47292	2.91554	2.22178	3.18138	4.46351	2.10044	4.02045	2.80571	2.74078	3.66297	1.89501	2.71046	3.20867	1.52209	2.21815	2.79908	0.706739	1.55069	2.82313	2.35575
Bacteria	Proteobacteria	Gammaproteobacteria	Enterobacterales	Enterobacteriaceae	Candidatus Blochmannia	Blochmannia endosymbiont of Polyrhachis (Hedomyrma) turneri	2.08815	1.70958	2.17619	2.26735	1.79542	1.55032	1.21114	2.24579	1.22791	0.936019	2.99433	1.62314	1.94906	1.79114	2.12147	3.2764	2.84036	2.90666	1.18208	3.43497	2.49226	1.84605	2.2048	1.24214	1.52107	2.35692	2.04929	1.337	2.48639	4.14394	3.16822	2.02176	1.68806	2.02118	1.91558	4.0957	2.148	2.21815	2.88473	0.706739	1.96138	0.74435	2.10262
Bacteria	Proteobacteria	Betaproteobacteria	Burkholderiales	Burkholderiaceae	Ralstonia	blood disease bacterium A2-HR MARDI	0	0	0	0	0	0	0	0	0	0	0	0	0	0	0	0	0	0	0	0	0	0	0	0	0	0	0	0	0	0	0	0	0	0.422131	0	0.4778	0	0	0	0	0	0	0
Bacteria	Proteobacteria	Betaproteobacteria	Burkholderiales	Alcaligenaceae	Bordetella	Bordetella avium	0	0.932262	0	0	0	0.132829	0	0.699401	0	0	0	0	0	0.233616	0	0.785854	0.52621	0.491775	0	1.09255	0	0	0	0	0	0	0.53449	1.15121	0	0.786733	0	0	0	0	0	0.4778	0	0	0	0	0	0	0
Bacteria	Proteobacteria	Betaproteobacteria	Burkholderiales	Alcaligenaceae	Bordetella	Bordetella bronchialis	0.406214	0	0	0	0	0.658689	0.524469	0.699401	0	0.542626	0	0	1.28132	0.611015	0	0	0.52621	0	0	0.462053	1.21529	0	0	0	0.553369	0.544075	0.53449	0.384326	0.410167	1.96372	0.736197	0	0	0	0	0	0.953107	0.542626	0.511684	0.706739	0.567928	0.74435	0.866887
Bacteria	Proteobacteria	Betaproteobacteria	Burkholderiales	Alcaligenaceae	Bordetella	Bordetella bronchiseptica	3.63019	3.3338	5.57393	2.99874	2.92406	9.08762	5.27436	6.12146	3.37795	2.97257	6.77756	2.71102	3.86699	5.86116	2.62199	9.42817	7.04135	4.14185	2.99633	4.16893	4.7429	2.81872	3.25912	3.05009	3.43532	2.59429	3.76087	4.31655	2.92159	10.6778	3.2713	3.81943	3.30581	2.24457	3.06931	7.84238	3.64898	3.34091	3.48763	3.55408	2.41725	3.56114	3.27039
Bacteria	Proteobacteria	Betaproteobacteria	Burkholderiales	Alcaligenaceae	Bordetella	Bordetella flabilis	0.406214	1.70958	0.910652	0.709933	0.866887	0.132829	0.524469	0	0	0	0.762871	0	0	0	0.826514	0	0	0	0	1.09255	0	0	0	0.541184	1.52107	0	0.53449	0.687509	0.410167	1.06195	0	0.523315	0	0.422131	0.548049	0	0.391781	0	0	0	0.974372	0.74435	0
Bacteria	Proteobacteria	Betaproteobacteria	Burkholderiales	Alcaligenaceae	Bordetella	Bordetella genomosp. 13	0	0.540159	0.526016	0	0	2.82289	0.524469	0.699401	0	0.542626	0	0.759992	0	0.233616	0	0	0	0.491775	0	0.811473	0.731999	0	0	0	0	0.544075	0	2.39876	0	0.786733	0	0	0	0.748298	0.548049	0.4778	0	0	0	0	0	1.88787	0
Bacteria	Proteobacteria	Betaproteobacteria	Burkholderiales	Alcaligenaceae	Bordetella	Bordetella genomosp. 6	0	0	0	0	0	0	0.524469	0	0	0	0	0	0	0.233616	0	0	0	0	0	0	0	0	0	0	0	0.544075	0	0	0	1.49206	0	0	0	0	0	0	0	0.542626	0	0	0	0	0
Bacteria	Proteobacteria	Betaproteobacteria	Burkholderiales	Alcaligenaceae	Bordetella	Bordetella genomosp. 8	0.982298	0	0	0	0.866887	0.132829	0.908281	0	0.740833	0.542626	1.62788	0	1.28132	0.233615	0.330901	0.785854	0.910949	0	0	1.09255	0	0.518561	0.53731	0.933824	0.553369	0	1.22977	0	1.21123	1.06195	0.736197	0.523315	1.078	0.422131	0.548049	0.4778	0.699574	0	0.511684	0	0	0	0
Bacteria	Proteobacteria	Betaproteobacteria	Burkholderiales	Alcaligenaceae	Bordetella	Bordetella genomosp. 9	0	0	0	0.709933	0	0.366615	0	0	0	0	0	0	0.778467	0.434621	1.02233	0.785854	0	0.491775	0	0.811473	0	0	0	0	0.553369	0	0	0.384327	0.410166	0.786733	0.736197	0	0	0	0.548049	0.4778	0	0	0	0	0	1.23293	0.497599
Bacteria	Proteobacteria	Betaproteobacteria	Burkholderiales	Alcaligenaceae	Bordetella	Bordetella hinzii	0	0.540159	0.526016	0	0	0.567747	0.524469	1.5218	0	0	0.762871	0	0	0.434621	0.826514	0.785854	2.43334	0	0	0.462053	0	0.518561	0.927917	0	0.952346	1.50199	0.53449	0.93791	0	0.786733	0	0	0	0	0	0	0	0	0.888637	1.53423	0.974372	0.74435	0.866887
Bacteria	Proteobacteria	Betaproteobacteria	Burkholderiales	Alcaligenaceae	Bordetella	Bordetella holmesii	0	0.540159	1.67795	1.82493	0.866887	1.88766	1.21114	0.699401	1.22792	2.69587	1.92123	0	0	0.611015	1.93952	4.08155	1.46496	2.98276	2.44404	2.36528	4.18463	0.899216	2.46274	0	1.52107	0.938226	0.923614	2.88952	1.72328	4.85393	0	0.523315	2.28951	2.02117	0	2.78435	1.52209	0	1.43448	0	0	0	1.16065
Bacteria	Proteobacteria	Betaproteobacteria	Burkholderiales	Alcaligenaceae	Bordetella	Bordetella parapertussis	0.406214	0	0	0	0	0.254452	0.524469	0	0	0	0	0	1.65348	0.611015	0	0	0	0	0	0	0	0	0.927917	0	0	0	0	2.31274	0	1.06195	0	0	0	0	0	0	0	0	0	0	0	0	0
Bacteria	Proteobacteria	Betaproteobacteria	Burkholderiales	Alcaligenaceae	Bordetella	Bordetella pertussis	0.982298	0.932262	1.21403	0.709933	0.866887	3.74856	4.9454	1.16842	0	0.936019	6.6432	1.25518	0	6.12369	1.19471	4.08155	1.46496	2.21896	1.18208	2.0072	2.79669	0	0.53731	1.89956	0.553369	0.938226	0.923614	1.337	0.990242	4.43744	1.58368	0.523315	2.58496	0.422131	1.25479	2.18065	0.699574	0.936019	0	0	0	2.67847	1.16065
Bacteria	Proteobacteria	Betaproteobacteria	Burkholderiales	Alcaligenaceae	Bordetella	Bordetella petrii	0	0	0.526016	0	0	0.132829	0	0.699401	0	0.542626	0.762871	0.759992	0	0	0	0	0.52621	0	0	0	0.731999	0.518561	0.537309	0	0.553369	0	0	0	0	0.446343	0	0.523315	0	0	0.548049	0.836116	0	0	0	0.706739	0	0	0
Bacteria	Proteobacteria	Betaproteobacteria	Burkholderiales	Alcaligenaceae	Bordetella	Bordetella pseudohinzii	0	1.24025	0	0	0.866887	0.366615	0	0.699401	0	0.542626	0.762871	0.759992	0	0.90988	0	1.96216	0.52621	0	0.708865	0.811473	1.21529	0.518561	0.537309	0	0	0	0.53449	0	0	1.82296	0.736197	0	0	0	0	1.12291	0.391781	0.936019	1.82956	1.17902	0	0	0
Bacteria	Proteobacteria	Betaproteobacteria	Burkholderiales	Alcaligenaceae	Bordetella	Bordetella sp. H567	0	0	0.526016	0	0	0.824996	0.524469	0	0	0.936019	0	0	0	0.233616	0.330901	0	0	0	0	0	0.731999	1.20011	0	0	0	0	0.923614	0	0	0	0	0	0	0	0	0	0	0.542626	0	0.706739	0	0.74435	0
Bacteria	Proteobacteria	Betaproteobacteria	Burkholderiales	Alcaligenaceae	Bordetella	Bordetella sp. HZ20	0	0	0.910652	0.709933	0	0.974098	1.21114	0.699401	0	0	0	0	0	0	0.330901	0	0.910949	0.85786	0	0.462053	0	0	0	0.541184	0	0	0.53449	0.93791	0.729164	0.446343	1.22129	0.523315	0.63743	0.422131	0	1.36204	0.391781	1.49901	0.511684	0	0	0	0
Bacteria	Proteobacteria	Betaproteobacteria	Burkholderiales	Alcaligenaceae	Bordetella	Bordetella sp. N	0	0.540159	1.21403	0	0.866887	0.567747	0.524469	1.16842	0	0.936019	0.762871	0	0	0.233616	0	0.785854	0	0.491775	0	0	0	0	0.537309	0.541184	0	0	0	0	0	0.786733	0.736197	0	0	0	0	0.4778	0.391781	0	0	0.706739	0	0.74435	0.866887
Bacteria	Proteobacteria	Betaproteobacteria	Burkholderiales	Alcaligenaceae	Bordetella	Bordetella trematum	0	0.540159	0	1.18362	0	0.658689	0	0	0.740833	0	0	0.759992	0	0	0.599886	0	0.52621	0.491775	0	0	0	0	0.537309	0.541184	0	0	0	0	0	1.06194	0.736197	0	0.63743	0	0	0	0	0.542626	0	0	0	0	0
Bacteria	Spirochaetes	Spirochaetia	Spirochaetales	Borreliaceae	Borrelia	Borrelia anserina	0.722821	0	0.526016	1.18362	0	0.132829	0.524469	1.16842	0.740833	0.936019	0	1.25518	0	0	1.34868	0.785854	1.21439	1.78117	0.708865	1.70709	0.731999	0.899216	1.89048	0.541184	0.553369	0.544075	0.923614	0	0.990242	1.82296	1.58368	0.523315	1.68806	1.43271	0.94427	2.18065	0.391781	1.2448	0.511684	0	0.567928	0.74435	0.497599
Bacteria	Spirochaetes	Spirochaetia	Spirochaetales	Borreliaceae	Borrelia	Borrelia coriaceae	1.39288	1.49392	1.21403	0.709933	0	0.366615	0.524469	1.5218	1.5914	0.936019	1.62788	1.91607	0	1.26677	0.826514	1.29174	1.46496	1.59973	0.708865	2.13669	1.21529	1.84605	2.33953	1.24214	1.52107	0.544075	1.22977	1.15121	0.729164	1.96372	1.22129	0.523315	0.63743	0.422131	1.72706	2.18065	1.80575	0.542626	1.82956	1.17902	0.974372	1.59725	1.16065
Bacteria	Spirochaetes	Spirochaetia	Spirochaetales	Borreliaceae	Borrelia	Borrelia crocidurae	4.44712	4.79669	4.79892	3.96548	3.64756	0.470683	3.22183	3.08508	4.44661	4.33472	4.08983	2.85625	3.02734	4.46554	4.5816	3.16434	3.78284	4.64179	3.90298	5.6351	3.15886	4.92656	3.03918	4.11985	4.30015	4.09026	4.54976	3.38719	3.9203	5.19113	4.29586	4.90008	3.30581	3.90073	4.56336	5.13577	3.94041	3.46541	4.33322	3.83535	4.08057	3.98685	6.11622
Bacteria	Spirochaetes	Spirochaetia	Spirochaetales	Borreliaceae	Borrelia	Borrelia duttonii	3.55234	3.19761	3.95589	2.74879	3.07271	1.96097	3.68223	3.61223	3.06739	3.05414	3.75953	3.8943	2.58668	3.29115	3.62564	3.73443	3.915	3.62911	4.07578	4.8166	3.53294	3.6142	2.77956	3.91745	3.08409	2.8901	3.25099	2.88952	3.75445	4.72141	3.3675	3.348	3.30581	3.19499	2.71046	4.49787	3.91079	2.4767	2.88473	3.95778	3.12404	2.9546	3.82574
Bacteria	Spirochaetes	Spirochaetia	Spirochaetales	Borreliaceae	Borrelia	Borrelia hermsii	0.722821	0.932262	1.21403	1.18362	0	0	0.908281	1.16842	1.22791	1.2448	0	0.759992	0	1.55265	0.330901	1.29174	1.21439	0.85786	1.18208	2.0072	1.21529	1.44896	0.53731	1.24214	0.952346	1.71827	0.923614	0.384326	0.990242	1.66698	0	1.20899	0	0.748298	1.25479	2.30047	0.699574	0.542626	1.99277	1.53423	1.7706	1.23293	0.497599
Bacteria	Spirochaetes	Spirochaetia	Spirochaetales	Borreliaceae	Borreliella	Borrelia mayonii	0.406214	1.49392	0	1.18362	0	0.132829	0.908281	0.699401	0	0.542626	0.762871	0	0	0	0.599886	0.785854	0.910949	1.39215	1.18208	1.70709	0	0.899216	0.53731	0.933824	0.553369	0	0.923614	0	0.729164	1.29297	1.22129	0.523315	0	0.748298	0.548049	2.30047	0.699574	1.71506	0.888637	0.706739	0	0	1.61321
Bacteria	Spirochaetes	Spirochaetia	Spirochaetales	Borreliaceae	Borrelia	Borrelia miyamotoi	1.39288	2.47023	2.43282	2.26735	1.4046	0.744238	2.17224	1.5218	1.5914	1.90293	2.16489	1.25518	1.28132	2.43147	1.83915	3.38038	2.74885	2.55436	0	3.79025	2.31198	2.90456	1.70324	2.34951	2.24491	2.35692	1.88385	0.687509	1.86025	4.50811	3.2713	2.16929	2.28951	2.13719	1.25479	3.88183	2.33804	1.90293	2.27245	1.53423	1.96138	2.82313	2.75832
Bacteria	Spirochaetes	Spirochaetia	Spirochaetales	Borreliaceae	Borrelia	Borrelia parkeri	1.20214	1.89716	2.17619	1.82494	0	0.744238	1.21114	0	1.5914	0	0	0	1.65348	2.05797	1.19471	2.20807	2.43334	2.08726	0.708865	3.48446	1.21529	2.15711	0	2.06563	0.553369	1.24748	2.04929	1.50157	0.729164	3.22333	2.50092	1.45892	1.078	1.6038	0.548049	3.53614	2.50594	1.2448	1.18722	2.05678	1.55069	0.74435	2.23473
Bacteria	Spirochaetes	Spirochaetia	Spirochaetales	Borreliaceae	Borrelia	Borrelia recurrentis	1.56131	1.24025	0.910652	2.60545	0	0.366615	0	1.5218	0.740833	0	0	0	1.94906	0.611015	1.48779	1.96216	2.65115	0	0.708865	1.70709	0	0.518561	1.23499	0.541184	0	0	0	0	0.410167	2.4198	2.50092	0.523315	1.078	0.422131	0	1.5671	0	0	0.888637	1.17902	0	1.88787	0
Bacteria	Spirochaetes	Spirochaetia	Spirochaetales	Borreliaceae	Borrelia	Borrelia turcica	1.20214	0.932262	0.526016	1.18362	0	0.567747	0.908281	0	0	0.936019	1.25926	1.25518	0.778467	0.434621	0.599886	1.29174	1.21439	0.85786	1.18208	1.52982	1.21529	0.518561	0	0.541184	0.553369	0.938226	0.53449	0.384326	0.410167	0.786733	1.87307	0	0	0.748298	0.548049	1.36204	1.16867	0.542626	0.888637	1.17902	0.974372	0.74435	1.16065
Bacteria	Spirochaetes	Spirochaetia	Spirochaetales	Borreliaceae	Borrelia	Borrelia turicatae	0.722821	0.540159	0.526016	0	0.866887	0	0.908281	2.24579	0	0.936019	0	0	0.778467	0.768173	0.826514	0.785854	0.910949	0.491775	0	1.70709	1.21529	0.518561	1.48803	0.933824	0	0.544075	0	0	0	2.20971	0.736197	0	0	0	0.94427	1.5671	0.391781	0	0.511684	1.17902	0	0	0
Bacteria	Spirochaetes	Spirochaetia	Spirochaetales	Borreliaceae	Borreliella	Borreliella afzelii	1.56131	3.04721	2.43282	0.709933	0.866887	0.901473	1.86014	0.699401	1.22791	1.49901	1.62788	2.36762	1.28132	2.1749	2.03336	2.60141	1.46496	2.08726	0.708865	3.21801	2.92778	2.15711	0.53731	0.933824	2.24491	1.24748	2.86355	0.384326	1.57194	3.57015	2.114	1.67187	1.078	1.23855	1.25479	3.63063	2.148	1.71506	2.13937	1.17902	0.567928	2.33666	2.23473
Bacteria	Spirochaetes	Spirochaetia	Spirochaetales	Borreliaceae	Borreliella	Borreliella bavariensis	0	0.932262	0	0	0	0	0	0	0	0	0	0	0.778467	0	0	0	0.52621	0.491775	0	0.462053	0	0	0	0.541184	0.553369	1.24747	0	0.384327	0	1.29297	2.114	0.523315	0	0	0	0.836116	0	0.542626	0	0	0	0	0
Bacteria	Spirochaetes	Spirochaetia	Spirochaetales	Borreliaceae	Borreliella	Borreliella bissettii	0.982298	1.24025	1.21403	0.709933	1.4046	0.132829	0.524469	1.16842	1.22791	0.542626	1.62788	1.25518	1.28132	0.611015	0.826514	0.785854	1.46496	0.85786	1.18208	2.13669	1.57667	0.899216	1.48803	1.24214	0.553369	1.24748	0.53449	0	0	1.96372	0	0.906512	0.63743	0.748298	0	2.4111	0.391781	1.2448	0.888637	1.17902	0.567928	0	1.4046
Bacteria	Spirochaetes	Spirochaetia	Spirochaetales	Borreliaceae	Borreliella	Borreliella burgdorferi	2.19448	1.89716	1.46456	1.82494	1.79542	0.658689	1.21114	0	2.12291	1.90293	0.762871	2.15944	1.65348	1.55265	1.48779	1.29174	2.17668	1.94231	2.06094	3.38371	0	1.66112	0.53731	1.71186	1.73879	2.48049	1.69695	1.64927	1.21123	2.09195	1.58368	1.67187	0.63743	1.23855	1.51017	3.14606	2.148	2.21815	2.61083	0.706739	0.974372	2.12964	2.4674
Bacteria	Spirochaetes	Spirochaetia	Spirochaetales	Borreliaceae	Borreliella	Borreliella garinii	1.20214	2.21197	2.02844	0.709933	0	0.744238	1.21114	2.04235	0.740833	0.542626	1.62788	0	1.65348	0.90988	0.599886	1.96216	1.67839	1.78117	1.53782	2.13669	1.57667	2.15711	0	1.71186	1.26455	1.71827	1.22977	0.384326	0.990242	2.31858	1.58368	1.67187	0	0.748298	1.51017	1.5671	0.699574	0.542626	0.511684	1.17902	1.29112	1.59725	2.10262
Bacteria	Spirochaetes	Spirochaetia	Spirochaetales	Borreliaceae	Borreliella	Borreliella valaisiana	1.39288	1.24025	2.02844	2.06303	0	0.132829	1.21114	1.5218	1.22791	1.49901	1.62788	1.91607	0.778467	0.611015	1.61466	0.785854	1.21439	1.78117	0.708865	2.65192	1.57667	2.00995	1.70324	0.933824	0.553369	0.544075	2.19769	0.384326	1.72329	1.49206	1.22129	1.45892	1.68806	1.43271	0.94427	2.51385	1.52209	0.542626	1.43448	1.17902	2.54199	0.74435	1.4046
Bacteria	Proteobacteria	Alphaproteobacteria	Rhizobiales	Bradyrhizobiaceae	Bosea	Bosea sp. AS-1	0.406214	0	1.46456	1.18362	2.10262	4.25784	1.21114	0.699401	1.5914	0.936019	0	0.759992	1.28132	9.17029	2.49579	0	1.46496	0.85786	1.18208	0.462053	0	0.899216	0.53731	0	0.553369	0	0.923614	3.99614	1.40283	0.446343	0	1.45892	0	1.01415	1.72706	0.4778	0.391781	0.542626	1.82956	0	2.12986	2.82313	0
Bacteria	Proteobacteria	Alphaproteobacteria	Rhizobiales	Bradyrhizobiaceae	Bosea	Bosea sp. PAMC 26642	0	0	0.526016	0.709933	0	2.33644	0	0	0	0.542626	0	0	1.28132	2.87342	0	0	0	1.1496	0	0	0	0	0	0	0.952346	0	1.48219	0	0	0.786733	1.58368	0	0	0.748298	0	0.4778	0.699574	0.936019	0.511684	0	0	0	0
Bacteria	Proteobacteria	Alphaproteobacteria	Rhizobiales	Bradyrhizobiaceae	Bosea	Bosea sp. RAC05	0.982298	1.24025	2.65062	0	1.4046	4.3357	1.86014	3.08508	0	1.90293	1.25926	1.25518	0	7.6862	1.48779	0	0	0	0	1.09255	0	0.518561	0.53731	2.47292	0	0.544075	2.86355	3.34447	1.40283	0	1.22129	0.906512	1.68806	1.89501	0.94427	0.836116	1.80575	1.49901	1.43448	0	0	2.33666	0.497599
Bacteria	Proteobacteria	Alphaproteobacteria	Rhizobiales	Bradyrhizobiaceae	Bosea	Bosea vaviloviae	0	0	0	0	0	2.9722	0.524469	0	0	0	1.62788	1.25518	0	1.86262	1.34868	0	0	0	0.708865	0	0	0	0.537309	0	0.952346	0.544075	0	0	0	0.446343	0	0	0.63743	0	0.94427	0	0	0	0	0.706739	0.567928	0	0
Bacteria	Actinobacteria	Actinobacteria	Micrococcales	Dermabacteraceae	Brachybacterium	Brachybacterium avium	1.20214	2.06313	0	0	0	5.05361	2.17224	0	0	2.69587	0	0	0	3.73384	2.49579	0	0.910949	1.59973	0	0.462053	0.731999	0	3.11628	2.21454	0	0	0	6.13528	1.40283	1.29297	1.58368	2.02176	5.10154	3.3473	0	2.18065	1.80575	4.73177	2.13937	0	0	2.12964	1.4046
Bacteria	Actinobacteria	Actinobacteria	Micrococcales	Dermabacteraceae	Brachybacterium	Brachybacterium faecium	3.24112	3.62683	3.6869	0.709933	2.92406	6.27032	1.86014	2.04235	1.22791	2.21815	2.99433	1.91607	3.26058	4.32077	3.99569	0.785854	1.46496	4.29895	2.74645	1.86493	1.21529	3.50851	3.03918	1.89956	3.23498	2.69978	2.33224	7.37095	3.78918	0.446343	1.87307	3.14903	7.49096	5.30046	4.31806	0.4778	3.78581	5.10154	0	2.05678	0	4.04702	1.16065
Bacteria	Actinobacteria	Actinobacteria	Micrococcales	Dermabacteraceae	Brachybacterium	Brachybacterium ginsengisoli	2.2935	1.49392	2.92585	0	1.4046	5.50957	2.17224	0	0	2.06913	0	0.759992	1.94906	3.57267	0	0	0.910949	2.55436	1.18208	0.811473	0.731999	1.66112	3.32557	0	1.73879	2.59429	2.19769	5.51954	1.57194	0.786733	1.22129	2.16929	3.13386	3.3473	1.51017	0.4778	3.45738	4.57477	0	0.706739	3.12404	1.59725	1.79542
Bacteria	Actinobacteria	Actinobacteria	Micrococcales	Dermabacteraceae	Brachybacterium	Brachybacterium saurashtrense	4.55084	5.16865	4.75258	2.44628	3.7394	6.75298	4.62491	3.53669	4.25707	4.16148	4.98468	2.15944	1.28132	4.87284	4.1711	1.29174	5.44935	3.42602	2.60316	3.62352	2.31198	2.72745	3.67048	3.68193	4.66166	4.7608	4.49343	7.99935	4.25445	2.60316	4.56294	4.27536	6.5597	5.41982	3.75242	4.68566	4.08003	5.47181	3.59318	0.706739	3.27546	4.7726	3.3307
Bacteria	Actinobacteria	Actinobacteria	Micrococcales	Dermabacteraceae	Brachybacterium	Brachybacterium sp. P6-10-X1	2.08815	4.15404	3.08391	1.18362	0	4.84191	1.46133	0	0	1.90293	2.71697	2.15944	0.778467	3.31682	3.12663	0	0	2.33963	0	1.09255	0	0.518561	2.2048	2.06563	1.26455	1.71827	1.22977	4.87717	1.86025	0.446343	0	2.64317	3.66297	3.83353	2.80888	0.4778	1.67088	3.68618	0	0	1.96138	1.23293	0.497599
Bacteria	Actinobacteria	Actinobacteria	Micrococcales	Dermabacteraceae	Brachybacterium	Brachybacterium vulturis	2.77687	2.96569	1.46456	0	0	5.03675	1.46133	0	2.12291	2.69587	3.60286	0.759992	1.65348	3.18361	1.61466	0	0.910949	0	0	0	0.731999	3.27061	0	0	0	0	2.67382	3.68983	1.40283	1.66698	0	0	7.75859	0	0	0	3.373	3.73647	0	0	1.96138	0	0
Bacteria	Spirochaetes	Spirochaetia	Brachyspirales	Brachyspiraceae	Brachyspira	Brachyspira hampsonii	2.70674	3.12437	2.43282	2.26735	2.10262	0.567747	2.42869	3.18742	2.12291	2.4767	3.42708	3.10908	1.94906	3.21125	2.89626	2.20807	3.22692	3.12388	2.99633	4.04243	3.44812	2.63001	2.33953	3.05009	2.50464	3.27852	2.5687	1.50157	2.20703	4.36313	3.54256	2.64317	2.44478	2.3445	2.71046	3.9567	3.18782	1.71506	2.50661	3.55408	3.27546	2.82313	3.07271
Bacteria	Spirochaetes	Spirochaetia	Brachyspirales	Brachyspiraceae	Brachyspira	Brachyspira hyodysenteriae	2.47323	2.87929	2.92585	2.87917	2.10262	0.974098	2.64636	2.24579	2.94699	2.79412	2.86231	1.62314	2.89487	3.77146	2.03336	3.16434	3.22692	3.18958	2.26517	3.97476	3.44812	3.7595	1.48803	2.79018	2.38061	1.90632	1.48219	1.50157	3.04167	4.53091	2.93693	2.53849	2.28951	2.02118	1.51017	4.77112	3.28338	2.06913	3.18405	2.74179	2.41725	2.67847	3.20746
Bacteria	Spirochaetes	Spirochaetia	Brachyspirales	Brachyspiraceae	Brachyspira	Brachyspira intermedia	0.982298	1.70958	1.67795	2.06303	1.4046	0.132829	2.30616	1.16842	0.740833	0.936019	2.16489	2.15944	1.65348	2.38368	1.73126	1.66555	1.67839	2.90666	1.82296	3.27538	1.21529	1.44896	1.23499	2.34951	0.952346	1.71827	2.5687	0.93791	1.40283	3.33121	2.50092	0.906512	1.41504	1.75674	1.25479	3.26868	1.52209	2.35321	1.99277	2.74179	1.7706	1.59725	2.57103
Bacteria	Spirochaetes	Spirochaetia	Brachyspirales	Brachyspiraceae	Brachyspira	Brachyspira murdochii	2.19448	2.87929	2.54582	3.30746	2.35575	0.824996	2.54163	2.42407	2.6711	2.8861	2.99433	2.85625	2.40377	3.57267	2.68117	2.60141	2.54635	3.05504	2.8768	4.00899	3.35799	3.50851	2.77956	2.88212	0.952346	2.35692	2.04929	1.90583	2.20703	4.74111	3.16822	2.02176	2.11548	2.89883	1.25479	4.42063	2.65632	2.35321	3.18405	3.10187	2.76314	2.33666	3.14166
Bacteria	Spirochaetes	Spirochaetia	Brachyspirales	Brachyspiraceae	Brachyspira	Brachyspira pilosicoli	2.96888	3.57279	2.83981	4.23269	3.20746	0.901473	3.35141	3.18742	3.85028	3.52385	3.90085	3.82539	2.40377	3.94615	3.12663	4.30939	4.03606	4.03866	2.99633	5.33128	4.38046	3.50851	3.03918	3.05009	3.08409	3.40868	3.31739	3.15971	3.15253	5.31456	4.29586	3.14903	3.22239	3.08371	2.71046	5.47835	3.41581	3.34091	3.82752	3.62971	3.3456	3.07509	3.82574
Bacteria	Proteobacteria	Deltaproteobacteria	Bradymonadales	Bradymonadaceae	Bradymonas	Bradymonas sediminis	2.19448	2.34687	3.08391	2.99874	3.07271	1.45204	2.744	2.85565	3.85028	2.21815	2.55534	3.10908	2.89487	2.87342	2.89626	0	2.74885	2.21896	3.47927	3.75034	0	2.52551	3.03918	3.40033	3.16151	3.34507	3.0312	2.62977	2.39915	1.29297	2.32039	2.16929	2.83007	1.6038	2.71046	2.18065	2.79249	3.05414	3.11484	2.26083	2.6568	3.38586	3.38858
Bacteria	Proteobacteria	Alphaproteobacteria	Rhizobiales	Bradyrhizobiaceae	NA	Bradyrhizobiaceae bacterium SG-6C	0.406214	0.540159	0	0	2.10262	1.77021	0	0	0.740833	0	0	0	0.778467	0.434621	0	0	0.910949	0.491775	0	0.462053	0.731999	0	0.927917	0	0	0	1.22977	1.15121	0.990242	0.446343	0	0.523315	0	0.422131	0	0	0	0	0.511684	0.706739	0.567928	0	0.497599
Bacteria	Proteobacteria	Alphaproteobacteria	Rhizobiales	Bradyrhizobiaceae	Bradyrhizobium	Bradyrhizobium amphicarpaeae	1.71212	2.47023	0	4.07837	2.35575	0	0	0	0	0	0	0	0	0.611015	0.330901	0	0	0	0	2.0072	9.07061	0	0	0	0	0	1.22977	1.337	1.72329	0	0	1.20899	2.28951	0	0	0	1.92908	3.13135	0	0	0	0	0
Bacteria	Proteobacteria	Alphaproteobacteria	Rhizobiales	Bradyrhizobiaceae	Bradyrhizobium	Bradyrhizobium diazoefficiens	1.97336	2.21197	2.54582	5.1166	2.35575	2.49293	2.30616	0	1.5914	2.21815	4.78035	3.10908	0	2.05797	2.35749	7.80753	4.75319	0	1.18208	2.46728	0	3.13512	2.77956	2.88212	1.26455	2.69978	2.7718	2.39876	0.729164	8.0905	0	2.4256	0.63743	2.68672	1.51017	3.38168	3.03145	0	3.64319	0.706739	1.55069	3.18628	1.4046
Bacteria	Proteobacteria	Alphaproteobacteria	Rhizobiales	Bradyrhizobiaceae	Bradyrhizobium	Bradyrhizobium erythrophlei	2.84376	1.70958	1.21403	2.44628	1.4046	1.50202	0	0	1.22791	2.21815	2.37328	2.54951	4.34435	3.23838	2.99287	4.19996	1.86427	1.59973	1.82296	3.75034	6.40836	1.84605	0.927917	2.96855	2.72467	1.71827	2.19769	1.50157	2.56866	4.99184	2.50092	3.348	1.078	2.13719	2.98761	0.836116	1.52209	3.05414	1.18722	0.706739	0.974372	1.59725	4.75207
Bacteria	Proteobacteria	Alphaproteobacteria	Rhizobiales	Bradyrhizobiaceae	Bradyrhizobium	Bradyrhizobium icense	1.39288	1.70958	0.526016	1.18362	0	0.470683	0	0	1.5914	0	0.762871	0	0	2.56603	1.02233	0	0.910949	0.491775	0	1.70709	0	0.899216	2.05618	0	0	0.938226	0.923614	0	1.40283	2.09195	0	1.20899	0.63743	0.422131	0.94427	2.04996	0.391781	0.936019	0	0	0	1.23293	1.79542
Bacteria	Proteobacteria	Alphaproteobacteria	Rhizobiales	Bradyrhizobiaceae	Bradyrhizobium	Bradyrhizobium japonicum	1.97336	2.21197	0	5.60525	2.35575	4.55871	2.744	5.21654	2.6711	2.21815	4.62605	0	7.93617	2.6891	0.599886	0	6.79487	1.59973	3.63475	2.2555	10.6831	1.44896	2.05618	0	3.71756	0	4.73121	2.69922	2.92159	9.74629	6.75743	0	0	2.76094	2.60483	5.33134	3.71902	5.51566	4.02907	2.99154	0	4.4987	0
Bacteria	Proteobacteria	Alphaproteobacteria	Rhizobiales	Bradyrhizobiaceae	Bradyrhizobium	Bradyrhizobium lablabi	0	0	0	6.27216	2.92406	4.85639	0	0	3.28167	0.936019	0	0	0	3.0056	1.02233	0	0	0	3.47927	3.66704	0	0	2.68149	0	2.82326	0	0	0	0	9.88663	0	0	0	0	0	0	0	0	0	0	0	0	1.16065
Bacteria	Proteobacteria	Alphaproteobacteria	Rhizobiales	Bradyrhizobiaceae	Bradyrhizobium	Bradyrhizobium oligotrophicum	0.722821	0.540159	0.526016	0	0	0.824996	0	0	0	0	0	0	0	0.233615	0.330901	0	2.54635	1.39215	0.708865	0.462053	7.52936	0	1.48803	0	0	0.544075	0.53449	0.384326	0.410167	5.82877	0	0.523315	1.078	0.422131	0.94427	0.836116	0.953107	1.49901	1.18722	0	0.567928	0	0
Bacteria	Proteobacteria	Alphaproteobacteria	Rhizobiales	Bradyrhizobiaceae	Bradyrhizobium	Bradyrhizobium ottawaense	1.97336	2.06313	2.54582	8.26705	3.3307	0	2.83545	0	0	2.4767	0	0	0	5.3164	1.93952	10.4445	0	3.18958	0	0	0	2.15711	0	3.05009	0	3.96889	0	2.22126	0	9.72482	0	0	0	2.13719	2.08228	5.8266	0	7.19185	0	0	2.41725	0	1.4046
Bacteria	Proteobacteria	Alphaproteobacteria	Rhizobiales	Bradyrhizobiaceae	Bradyrhizobium	Bradyrhizobium sp.	2.70674	2.06313	0	0	0	3.26052	0	0	0	0	0	0	0	0	0	0	0	2.21896	0	3.03078	0	2.00995	0	0	3.00227	0	2.94981	0	0	0	0	0	3.03953	0	0	0	0	5.55823	0	0	0	0	2.23473
Bacteria	Proteobacteria	Alphaproteobacteria	Rhizobiales	Bradyrhizobiaceae	Bradyrhizobium	Bradyrhizobium sp. BTAi1	5.1353	4.11676	5.24624	5.48753	3.54947	0.366615	0.908281	2.24579	5.0243	3.52385	5.29747	5.09959	6.81491	5.37257	4.88829	0	6.34954	3.72085	4.7557	6.81202	6.29149	4.38517	3.86175	4.54245	4.57942	4.40298	4.57712	4.15289	4.01137	3.38227	6.32603	5.13364	4.09686	4.46428	4.82091	4.19182	3.23639	5.33161	4.7758	3.95778	3.27546	4.6995	7.63141
Bacteria	Proteobacteria	Alphaproteobacteria	Rhizobiales	Bradyrhizobiaceae	Bradyrhizobium	Bradyrhizobium sp. CCGE-LA001	0	0.540159	0	0	0.866887	0	0	1.16842	0	0	0	0	0	0.434621	0	0	0	0.85786	0	1.52982	0	1.20011	0.537309	0.541184	2.0951	0	0.53449	0.384327	0	0	0	0	0	0	0	0	0.391781	1.71506	1.43448	0	1.55069	1.23293	0.497599
Bacteria	Proteobacteria	Alphaproteobacteria	Rhizobiales	Bradyrhizobiaceae	Bradyrhizobium	Bradyrhizobium sp. G22	0	0	0	0	0	2.82289	0	0	0	0	5.16363	0	0	1.46351	0	0	0	0	0	2.65192	0	0	0	0	0	0	0	0	0	0	0	0	0	0	0	4.31076	0	0	4.55844	0	0	0	0
Bacteria	Proteobacteria	Alphaproteobacteria	Rhizobiales	Bradyrhizobiaceae	Bradyrhizobium	Bradyrhizobium sp. ORS 278	2.77687	1.24025	1.86381	3.21171	0.866887	1.23277	0	0	2.51045	0	1.62788	2.9882	0	2.64923	2.12147	5.6714	4.57817	0	2.44404	3.70929	8.00069	2.52551	0.53731	2.69198	0.553369	2.35692	2.45531	0.93791	1.21123	0	2.66135	2.30313	1.68806	2.02118	0.548049	1.12291	1.35618	1.71506	3.48763	0.706739	1.7706	1.23293	4.6133
Bacteria	Proteobacteria	Alphaproteobacteria	Rhizobiales	Bradyrhizobiaceae	Bradyrhizobium	Bradyrhizobium sp. ORS 285	1.84865	1.49392	1.21403	3.30746	0	1.81043	0	0	0	1.49901	0	0.759992	4.44254	2.47774	1.02233	0	2.02892	0.85786	1.18208	1.86493	0	2.29064	0	0	2.91554	0	0.53449	0.93791	2.64649	4.11405	2.66135	1.67187	0	1.6038	0	1.90625	1.80575	2.4767	2.13937	2.43956	2.54199	1.88787	3.07271
Bacteria	Proteobacteria	Alphaproteobacteria	Rhizobiales	Bradyrhizobiaceae	Bradyrhizobium	Bradyrhizobium sp. S23321	0	0	2.02844	2.87917	0	1.88766	0	0	0	0	0	1.25518	0	0.434621	0	6.40934	0	0	0	0.811473	7.74472	1.44896	0	0	1.52107	0	0	0.384327	0	0	3.16822	0	0	0	0.548049	1.5671	0	0	0	1.17902	0	0	0
Bacteria	Proteobacteria	Alphaproteobacteria	Rhizobiales	Bradyrhizobiaceae	Bradyrhizobium	Bradyrhizobium sp. SK17	0.722821	1.70958	0.526016	1.53962	0	3.12355	0.908281	0.699401	0	1.2448	0	0.759992	0	0.768173	1.02233	0	0	1.78117	0	1.32769	0	1.44896	0.53731	0.541184	0	0	1.48219	1.50157	0	0	1.22129	1.20899	0	0.422131	0.548049	0.836116	1.80575	0.936019	0.888637	0.706739	0	0	0
Bacteria	Proteobacteria	Alphaproteobacteria	Rhizobiales	Bradyrhizobiaceae	Bradyrhizobium	Bradyrhizobium sp. WSM471	0	0	0	0	0	0	2.54162	0	0	0	0	0	0	0	0	0	0	0	0	0	0	2.81872	0	0	0	0	0	0	0	0	0	2.83219	0	0	0	0	0	0	0	0	0	0	0
Bacteria	Proteobacteria	Alphaproteobacteria	Rhizobiales	Bradyrhizobiaceae	Bradyrhizobium	Bradyrhizobium symbiodeficiens	0	0	0	0	0	3.1075	0	0	0	0	0	0	0	1.15733	0	0	0	0	0	1.32769	0	0	0	0	0	0	0	0	0	7.06291	0	0	0	1.4327	0	0	0	0	0	0	0	0	0
Bacteria	Proteobacteria	Gammaproteobacteria	Enterobacterales	Pectobacteriaceae	Brenneria	Brenneria goodwinii	0.406214	0	0	1.18362	0	0.366615	0.524469	0	0.740833	0.542626	0	0	0	5.72395	0.330901	1.29174	0	0.491775	1.53782	0.462053	0.731999	0.899216	0.53731	0.933824	0	0	0.923614	0.384326	0	1.29297	1.22129	0.523315	2.71272	0	0	1.12291	0.391781	1.71506	0.511684	0.706739	0.567928	1.23293	1.16065
Bacteria	Proteobacteria	Gammaproteobacteria	Enterobacterales	Pectobacteriaceae	Brenneria	Brenneria sp. EniD312	0	0	0	1.82493	0	0	0	0.699401	0	0	0.762871	0	0.778467	0.611015	0	0.785854	0.52621	0.491775	0	0	0	0	0	0.541184	0	0	0	0	1.21124	1.06194	0.736197	0	0.63743	1.01415	0	0.4778	0.391781	0.542626	0.888637	0	0	0.74435	0.497599
Bacteria	Proteobacteria	Alphaproteobacteria	Rhizobiales	Cohaesibacteraceae	Breoghania	Breoghania sp. L-A4	0.406214	0.540159	1.46456	0	0.866887	0.567747	0.908281	0	0	0.936019	0.762871	0	0	1.86262	0	0	1.21439	0.491775	0	0.462053	0.731999	0.518561	0.927917	0	0.553369	0	0	0.687509	0.410167	0.446343	1.22129	0.523315	0.63743	1.6038	0.94427	0	0.699574	0	0.888637	0.706739	0.567928	0.74435	0.497599
Bacteria	Chloroflexi	Anaerolineae	Anaerolineales	Anaerolineaceae	Brevefilum	Brevefilum fermentans	1.20214	2.78737	1.86381	1.18362	0	2.09728	2.54163	2.24579	2.12291	1.90293	0.762871	1.62314	0.778467	7.51515	1.61466	0	0.910949	2.74124	0.708865	1.32769	0.731999	0.899216	0.927917	0.541184	1.73879	2.07265	1.69695	1.78325	1.98534	0.446343	2.114	0.906512	0.63743	1.01415	1.91558	1.12291	2.50594	1.2448	1.18722	0.706739	0.567928	1.88787	0.497599
Bacteria	Firmicutes	Bacilli	Bacillales	Paenibacillaceae	Brevibacillus	Brevibacillus brevis	1.71212	3.3338	2.43282	0.709933	1.79542	2.25133	0.908281	0.699401	1.22791	1.2448	1.62788	1.25518	1.65348	2.23	0	0	1.67839	1.1496	1.18208	2.36528	0.731999	0	1.23499	2.21454	2.0951	0	2.94981	1.337	1.40283	0.786733	1.58368	0.906512	1.91754	2.43796	4.06278	0.836116	1.52209	1.49901	1.6455	0	1.55069	1.23293	1.61321
Bacteria	Firmicutes	Bacilli	Bacillales	Paenibacillaceae	Brevibacillus	Brevibacillus formosus	0	0	0	0	0	0	0.524469	1.16842	0	0.542626	0	0.759992	0	0	1.02233	0	0	0	0	0.462053	0	0	0	0	0	0	0	0	0	0.446343	0	0	0	0	0	0	0	0.936019	0	0	0.974372	0	0.497599
Bacteria	Firmicutes	Bacilli	Bacillales	Paenibacillaceae	Brevibacillus	Brevibacillus laterosporus	0	0.540159	0.526016	0.709933	0.866887	0.658689	0.908281	1.16842	0	1.2448	0	0.759992	0.778467	0.611015	0.599886	1.29174	0	0.491775	0.708865	1.09255	1.21529	0	1.23499	0.541184	0	0.938226	0.53449	1.15121	0	1.29297	0	0.523315	1.41504	0.748298	1.72706	1.12291	0.953107	0	0.888637	1.17902	0.974372	1.23293	0.866887
Bacteria	Actinobacteria	Actinobacteria	Micrococcales	Brevibacteriaceae	Brevibacterium	Brevibacterium linens	1.39288	1.70958	0	1.53962	0	3.69585	0.524469	0	0	0	2.71697	1.62314	0	2.28307	4.93767	0.785854	0	1.1496	0.708865	0.811473	0	0.899216	1.48803	1.24214	0	1.50199	0	3.8813	0.729164	0	0	1.45892	1.41504	1.43271	0	0	2.04269	2.8861	1.18722	0	0	2.51766	0
Bacteria	Actinobacteria	Actinobacteria	Micrococcales	Brevibacteriaceae	Brevibacterium	Brevibacterium sandarakinum	0	2.68921	2.43282	0.709933	3.20746	4.11258	2.83545	3.08508	0	0	2.86231	0.759992	1.28132	1.99575	4.55019	0	1.67839	0	0	0	0.731999	1.66112	1.23499	0	1.92792	0.544075	3.71233	3.91088	0.990242	1.06195	1.22129	1.20899	2.44478	1.23855	0	1.12291	1.52209	2.97257	0	0	0	0	0
Bacteria	Actinobacteria	Actinobacteria	Micrococcales	Brevibacteriaceae	Brevibacterium	Brevibacterium siliguriense	0	0.932262	0	0.709933	0	1.10922	2.30616	0	0	0	0	0	0	0	2.12147	0.785854	1.86427	0.491775	0.708865	0	0	0	1.48803	0	0	2.22178	0	3.00374	0.410167	0	0	0.906512	0	0	0	0	0.391781	2.79412	1.6455	0	0.974372	0	0
Bacteria	Proteobacteria	Alphaproteobacteria	Rhodobacterales	Rhodobacteraceae	Brevirhabdus	Brevirhabdus pacifica	0	0	0	1.18362	0	1.59706	0	1.80543	0	1.71506	0	0	0	1.15733	1.34868	1.29174	0	2.55436	0	0.811473	0	0	1.48803	2.21454	1.52107	0	0	1.15121	0	1.66698	1.87307	0	0	1.23855	0	1.74662	0	1.49901	0.511684	0	0	0	0
Bacteria	Proteobacteria	Alphaproteobacteria	Caulobacterales	Caulobacteraceae	Brevundimonas	Brevundimonas diminuta	6.06644	5.69663	6.06592	3.39724	3.54947	9.18693	5.74439	5.8047	3.9159	5.54418	6.35467	4.25024	4.18328	8.34879	6.13114	0	5.27992	6.49758	2.8768	1.86493	3.15886	3.27061	6.0341	8.64615	4.81329	5.21679	5.35439	4.78434	5.62467	0.786733	3.2713	5.2208	4.14296	5.61255	5.99654	2.04996	4.6272	3.87761	4.58427	2.59858	9.6119	4.87574	4.09277
Bacteria	Proteobacteria	Alphaproteobacteria	Caulobacterales	Caulobacteraceae	Brevundimonas	Brevundimonas naejangsanensis	3.63019	2.34687	2.3102	1.53962	3.44423	6.85506	1.67447	4.25483	2.94699	4.00616	5.41994	2.36762	1.94906	7.5262	4.82409	0	3.0076	1.94231	2.26517	2.65192	0	3.56232	4.18174	1.89956	3.37158	0	3.31739	3.54643	0	0.786733	2.50092	2.53849	3.78427	0	3.42011	0	3.23639	2.35321	1.43448	1.17902	2.12986	2.67847	0
Bacteria	Proteobacteria	Alphaproteobacteria	Caulobacterales	Caulobacteraceae	Brevundimonas	Brevundimonas sp. DS20	4.26389	3.95719	4.72884	0	4.93801	9.12374	4.86086	6.13433	4.7281	4.98156	6.76837	5.63063	3.14867	7.87843	5.99781	0.785854	3.63734	5.6126	5.31127	2.46728	0	1.44896	6.4311	6.95297	6.17115	3.40868	4.77912	5.43044	3.75445	1.66698	3.0572	3.28467	5.91754	4.22304	4.64556	1.36204	3.68442	4.00616	1.6455	1.17902	8.52585	0	1.16065
Bacteria	Proteobacteria	Alphaproteobacteria	Caulobacterales	Caulobacteraceae	Brevundimonas	Brevundimonas sp. GW460-12-10-14-LB2	0	3.26731	0	0	0	7.36589	3.82295	9.65863	0	5.08222	0	8.85874	3.93604	4.07211	5.6945	0	2.17668	0	8.98321	2.65192	0	3.8915	9.72488	5.32712	9.74866	0	0	8.47576	4.93525	0	0	3.52282	9.61021	3.14042	4.02233	0	2.91691	0	0	0	5.09951	0	0
Bacteria	Proteobacteria	Alphaproteobacteria	Caulobacterales	Caulobacteraceae	Brevundimonas	Brevundimonas sp. LM2	1.97336	0.932262	2.3102	0.709933	1.79542	4.92669	3.07944	4.30122	0	1.2448	3.75953	2.9882	1.28132	5.10424	4.01882	0.785854	0	1.1496	2.06094	3.48446	0.731999	0	2.95772	0	3.49636	1.71827	2.19769	1.15121	1.40283	0.446343	0.736197	1.20899	4.04924	1.01415	2.90101	0	0	1.49901	0	0	0	0	0
Bacteria	Proteobacteria	Alphaproteobacteria	Caulobacterales	Caulobacteraceae	Brevundimonas	Brevundimonas subvibrioides	0	0	0	1.18362	0	4.34941	2.42869	3.99747	0	1.2448	1.25926	2.15944	0	2.83839	1.19471	0	0	1.39215	2.06094	0	0.731999	1.66112	0.927917	2.5866	3.55492	0.938226	1.48219	2.39876	0	0.786733	0	0	3.22239	0	1.25479	0	0	0	1.6455	0	1.55069	0	0
Bacteria	Proteobacteria	Alphaproteobacteria	Caulobacterales	Caulobacteraceae	Brevundimonas	Brevundimonas vesicularis	3.8413	2.96569	0	0	0	6.59643	3.00261	9.22552	0	0	0	8.13528	0	3.23838	3.74139	0	3.915	0	8.45115	0	0	2.72745	9.26801	3.46122	9.22402	4.33911	3.31739	8.06988	2.79059	0	0	4.17416	9.04955	4.29974	0	0	2.65632	0	4.27095	0	0	0	0
Bacteria	Firmicutes	Bacilli	Bacillales	Listeriaceae	Brochothrix	Brochothrix thermosphacta	0	0	0.910652	1.18362	0	1.29079	0.524469	0.699401	0.740833	0.542626	0	1.25518	1.94906	0.233616	0.330901	0.785854	0.52621	0.491775	1.18208	1.70708	1.21529	0.518561	0	1.49604	0.553369	0	1.22977	0	1.40283	0	1.22129	0.523315	0	0.748298	0.94427	1.5671	0.699574	0.936019	0.511684	0	0.974372	0	1.16065
Bacteria	Proteobacteria	Alphaproteobacteria	Rhizobiales	Brucellaceae	Brucella	Brucella abortus	0	7.38554	0	0	0	0	0	0	0	0	0	0	0	4.0105	0	0	0	0	0	0	0	0	0	0	0	0	0	0	0	0	0	0	0	0	0	0	2.65632	0	0	0	2.86218	0	0
Bacteria	Proteobacteria	Alphaproteobacteria	Rhizobiales	Brucellaceae	Brucella	Brucella canis	0	0	0	0	0	2.91801	3.15239	0	0	0	0	0	0	4.20179	0	0	0	0	0	0	0	0	0	0	0	0	0	3.38719	0	0	0	0	0	0	0	0	4.53312	0	0	0	0	0	0
Bacteria	Proteobacteria	Alphaproteobacteria	Rhizobiales	Brucellaceae	Brucella	Brucella melitensis	7.9303	5.59185	6.42475	0	8.13899	10.9023	5.51467	2.72563	0	5.77824	7.13312	0	3.02734	10.76	6.92659	3.38038	4.18313	6.99232	0	4.39284	3.61305	5.02567	7.47122	6.12371	6.24415	6.69503	6.72088	8.33284	5.91934	4.20194	2.50092	5.9992	6.60156	6.57733	7.33406	4.31075	6.08259	7.75534	2.88473	0.706739	8.82337	8.93821	0.866887
Bacteria	Proteobacteria	Alphaproteobacteria	Rhizobiales	Brucellaceae	Brucella	Brucella ovis	0	0	0	1.53962	0	0	1.46133	0.699401	0	0	1.25926	0	1.28132	0	0	0	0.52621	0.85786	1.53782	0	0	0	0.927917	0	2.24491	1.24747	2.86355	0.687509	1.21124	0	0	1.45891	1.078	1.01415	0	0	0.953107	0	0	0	0	0	0
Bacteria	Proteobacteria	Alphaproteobacteria	Rhizobiales	Brucellaceae	Brucella	Brucella sp. 09RB8471	0	0	0	0	0	0.470683	0	0	0	0	0	0	0	0	0	0	0	0	0	0	0	0	0	0	0	0	0	0	0	0	0	0	0	0	0	0	0	0	0	0	0	0	0
Bacteria	Proteobacteria	Alphaproteobacteria	Rhizobiales	Brucellaceae	Brucella	Brucella sp. 09RB8910	0	0.540159	0	0	0	0.132829	0	0	0	0	0	0	0	0	0	0	0.52621	0	0	0	0	0	0	0	0	0	0	0	0	0.446343	0.736197	0	0	0	0	0	0	0	0	0	0	1.88787	0
Bacteria	Proteobacteria	Alphaproteobacteria	Rhizobiales	Brucellaceae	Brucella	Brucella sp. 141012304	0	0	0	0	0	0	0	0	0	0	0	0	0	0	0	0	0.52621	0	0	0	0	0	0	0	0	0	0.53449	0	0	0	0	0.523315	0	0	0	0	0	0	0	0	0	0	0.497599
Bacteria	Proteobacteria	Alphaproteobacteria	Rhizobiales	Brucellaceae	Brucella	Brucella suis	0	0	0	0	0	0	0	0	0	0	0	0	0	0	2.49579	0	0	1.94231	0	0	0	0	0	0	0	0	0	1.50157	0	0	0	0	0	2.52574	0	0	0	0	0	0	0	0	0
Bacteria	Proteobacteria	Alphaproteobacteria	Rhizobiales	Brucellaceae	Brucella	Brucella vulpis	0	0	0.526016	0	0	0.132829	0.524469	0	0	0	0	0	0	0	0	0	0	0	0	0	0	0	0	0	0	0	0	0	0.410166	0	0	0	1.078	0	0	0	0	0	0	0	0	0	0
Bacteria	Proteobacteria	Gammaproteobacteria	Enterobacterales	Erwiniaceae	Buchnera	Buchnera aphidicola	8.23284	8.58263	8.48122	8.44865	7.65813	6.25764	8.5489	8.75719	8.22394	7.98591	8.37508	8.03586	7.8627	7.86108	8.02714	8.75921	9.20435	8.95574	8.07701	10.0053	8.77221	8.68008	7.62424	8.2679	7.92026	8.19603	8.30286	7.21666	8.25194	10.225	8.84043	8.06931	7.89616	8.15391	8.00567	10.341	8.43499	7.97548	8.65266	8.16982	7.91427	7.97057	8.62927
Bacteria	Proteobacteria	Betaproteobacteria	Burkholderiales	Burkholderiaceae	Burkholderia	Burkholderia ambifaria	5.29917	0	0	0	0.866887	0.254452	0	0.699401	0	0	0	1.25518	0	0	0	0.785854	0.52621	0	0	0	0.731999	0	0.927917	0	0.553369	1.24748	0	0	0	1.06195	1.22129	0.523315	0	0	0	0	0	0	0	0	0	0	0
Bacteria	Proteobacteria	Betaproteobacteria	Burkholderiales	Burkholderiaceae	Burkholderia	Burkholderia anthina	0.406214	0	0.526016	0	0	0	0.524469	0	0	0	0	0	0	0.233615	0	0	0	0	0.708865	0.462053	0	0	0	0	0	0	0	0	0	0.786733	1.22129	0	0	0	0	0	0.391781	0	0	0	0	0	0
Bacteria	Proteobacteria	Betaproteobacteria	Burkholderiales	Burkholderiaceae	Burkholderia	Burkholderia cenocepacia	0	0.932262	1.67795	1.18362	1.4046	0.658689	0	1.16842	0.740833	0.936019	0	1.25518	0	1.36849	1.19471	1.96216	0	1.39215	0.708865	1.70708	2.10591	1.44896	0.537309	1.49604	2.0951	1.24747	0	1.90583	0.410166	1.49206	0	1.45891	0.63743	0.748298	1.25479	0	0.391781	2.21815	0.888637	0	1.96138	1.23293	0.497599
Bacteria	Proteobacteria	Betaproteobacteria	Burkholderiales	Burkholderiaceae	Burkholderia	Burkholderia cepacia	2.2935	2.87929	2.3102	3.30746	2.92406	1.04324	1.86014	2.04235	3.17851	3.4045	2.86231	3.51124	2.19426	1.36849	2.62199	1.66555	1.21439	3.76462	4.02045	3.21801	0.731999	3.71268	2.05618	4.48496	2.72467	2.69978	2.7718	2.01881	1.98534	2.76581	1.87307	2.30313	2.11548	1.6038	3.59581	1.90625	2.04269	1.2448	1.82956	3.10187	3.47641	3.38586	2.35575
Bacteria	Proteobacteria	Betaproteobacteria	Burkholderiales	Burkholderiaceae	Burkholderia	Burkholderia contaminans	0.722821	0	0	0.709933	0	0.658689	0.524469	0.699401	0.740833	0	0.762871	0	0.778467	0	0.330901	0	0	0.85786	0	0.462053	0.731999	0	0	0	1.52107	0.938226	0	1.15121	0	0.786733	0	0	0	0.422131	0	0.836116	0	0.936019	0.511684	0	0	0	0
Bacteria	Proteobacteria	Betaproteobacteria	Burkholderiales	Burkholderiaceae	Burkholderia	Burkholderia diffusa	0	0	0	0	0	0.132829	0	0	0	0	0	0	0	0.233616	0	0	0	0	0	0.811473	1.86543	0	0	0	0	0	0	0	0.410166	2.51439	0	0	0	0	0	0.4778	0.391781	0	0	0	0	0.74435	0
Bacteria	Proteobacteria	Betaproteobacteria	Burkholderiales	Burkholderiaceae	Burkholderia	Burkholderia dolosa	0	0	2.3102	0	0	0	0	0	0	0	0	0	0	0	0	0	0	0	0	0	0	0	0	0	0	0	0	0	0	0	0	0	0	0	0	0	0	0	0	0	0	0	0
Bacteria	Proteobacteria	Betaproteobacteria	Burkholderiales	Burkholderiaceae	Burkholderia	Burkholderia gladioli	0.722821	0	0	0.709933	0	1.04324	1.46133	1.80543	1.22791	0.542626	0	2.36762	0.778467	0	0.330901	2.91016	0.910949	0.491775	1.53782	1.70709	2.92778	0	0	0.541184	0.553369	0.938226	0.53449	0.687509	0.410167	3.10672	0.736197	0	1.078	0	0.94427	0.836116	0	0.936019	1.43448	0.706739	0.974372	1.59725	1.16065
Bacteria	Proteobacteria	Betaproteobacteria	Burkholderiales	Burkholderiaceae	Burkholderia	Burkholderia glumae	1.20214	1.24025	1.86381	2.26735	2.35575	5.90278	2.83545	0.699401	1.5914	3.13135	2.86231	0	1.94906	6.55708	2.56027	1.66555	1.86427	2.21896	0.708865	1.09255	1.21529	0.899216	2.57626	3.05009	1.26455	1.50199	2.7718	3.96828	2.30628	1.96372	1.87307	2.53849	1.68806	0.422131	2.36708	2.51385	2.04269	2.21815	0.511684	0.706739	2.2807	1.59725	1.4046
Bacteria	Proteobacteria	Betaproteobacteria	Burkholderiales	Burkholderiaceae	Burkholderia	Burkholderia insecticola	0.982298	0	0	0	0	0	0	0	0	0.542626	0	0.759992	0	0.233615	0	0.785854	0	0.491775	0.708865	0.462053	0	0.518561	0	0.933824	0	0.544075	0	0.384326	0	0	0	0	0	0	0	0.4778	0	0.936019	1.18722	0.706739	0.567928	0.74435	0
Bacteria	Proteobacteria	Betaproteobacteria	Burkholderiales	Burkholderiaceae	Burkholderia	Burkholderia lata	0	0.540159	0.526016	0.709933	0	0.470683	0	0.699401	0.740833	0	0.762871	0	0	0.233616	0.330901	0	0.910949	0.85786	0.708865	0.811473	0	0.518561	0	0.541184	0	0.544075	0.53449	0	0.729164	0	0	0	1.078	1.01415	0	0.4778	0.699574	0	0.888637	1.17902	0	0	0
Bacteria	Proteobacteria	Betaproteobacteria	Burkholderiales	Burkholderiaceae	Burkholderia	Burkholderia latens	0	0	0.526016	0	0	0.132829	0.524469	1.16842	1.22792	0	0.762871	0	0	0	0	0	0	0	0	0	0	0.518561	0	0	0.553369	0.544075	0.53449	0	0	0	0	0.523315	0	0	0	0.836116	0	0	0	0	0	0	0
Bacteria	Proteobacteria	Betaproteobacteria	Burkholderiales	Burkholderiaceae	Burkholderia	Burkholderia mallei	1.56131	1.24025	2.17619	4.18306	1.4046	4.08825	2.92145	2.85565	2.12291	0.936019	2.55534	1.62314	2.40377	2.1749	2.03336	7.16642	2.65115	1.78117	1.18208	2.96255	6.88247	1.44896	3.03918	2.47292	0.553369	0.544075	3.5561	3.30045	1.72329	7.37166	3.16822	2.64317	2.83007	2.24457	1.91558	4.83205	1.16867	1.49901	1.99277	2.05678	0.567928	1.59725	0.866887
Bacteria	Proteobacteria	Betaproteobacteria	Burkholderiales	Burkholderiaceae	Burkholderia	Burkholderia metallica	0	0	0	0	0	0	0	0	1.22792	0	0	0	0	0	0	0	0	0.491775	0	0	0.731999	0	0	0.541184	0	0	0	0	0	0.786733	0	0	0	0	0	0	0	0	0	0	0	0.74435	0.497599
Bacteria	Proteobacteria	Betaproteobacteria	Burkholderiales	Burkholderiaceae	Burkholderia	Burkholderia multivorans	0.982298	0.540159	0.526016	0	0	0.744238	0.524469	0.699401	0	0.936019	1.25926	0	0	0.90988	1.02233	1.29174	0	0.491775	0	0	1.21529	0.899216	0.53731	0	0	0.544075	0	0.384326	0.410167	1.96372	1.22129	0.523315	0	0	0	0.836116	0	0	0	0	0	0.74435	0.497599
Bacteria	Proteobacteria	Betaproteobacteria	Burkholderiales	Burkholderiaceae	Burkholderia	Burkholderia oklahomensis	0.982298	0.932262	0.526016	0	0.866887	0	0	0	0.740833	0	0.762871	0	0	0.233615	0	1.96216	0	0	0	0.811473	1.86543	0.518561	0.927917	0.541184	0.952346	0	0	0	0.410167	1.96372	0	0	1.41504	0	0	1.5671	0.391781	0.542626	0.511684	0.706739	0	0	0
Bacteria	Proteobacteria	Betaproteobacteria	Burkholderiales	Burkholderiaceae	Burkholderia	Burkholderia plantarii	0	0	0	0	0	0	0.524469	0	0	0	0	0	0	0	0	1.29174	0	0	0	0	1.21529	0.518561	0	0	0	0	0	0	0	1.29297	0.736197	0	0	0	0	0	0	0	0	0	0	0	0
Bacteria	Proteobacteria	Betaproteobacteria	Burkholderiales	Burkholderiaceae	Burkholderia	Burkholderia pseudomallei	11.9152	11.2341	11.0878	12.3402	11.751	10.5803	12.0903	12.9625	12.1675	11.3789	11.8195	11.7069	11.9385	12.7565	11.0392	11.4232	13.2561	12.2401	12.3809	12.9713	9.84503	11.6835	11.0776	11.1901	11.4665	11.615	11.8283	10.3908	11.3072	10.85	12.9523	11.0989	11.0889	10.5878	11.3301	12.6723	12.3581	11.0425	12.3475	12.7052	11.8763	11.7276	12.1497
Bacteria	Proteobacteria	Betaproteobacteria	Burkholderiales	Burkholderiaceae	Burkholderia	Burkholderia pseudomultivorans	0	0	0	0	0	0	0	0	0	0	0	0	0	0	0.330901	0.785854	0	0	0	0	1.21529	0	0	0	0	0	0	0	0	1.49206	0	0.523315	0	0	0	0	0	0	0	0	0	0	0
Bacteria	Proteobacteria	Betaproteobacteria	Burkholderiales	Burkholderiaceae	Burkholderia	Burkholderia pyrrocinia	0.406214	0	0.526016	0	0	0.366615	0.524469	0.699401	0	0.542626	0	0	0.778467	1.15733	0.826514	0	0.52621	0	0	0.462053	0.731999	0.899216	0.53731	0	0.553369	0	0	0	0.729164	0	0	0.523315	0.63743	0.748298	0.94427	0	0.391781	0	0	0	0	0	0.866887
Bacteria	Proteobacteria	Betaproteobacteria	Burkholderiales	Burkholderiaceae	Burkholderia	Burkholderia seminalis	0.406214	0.932262	0.910652	0	0	0.132829	0	0	0	0	0	0	0	0.434621	0	1.29174	0	0	0	0.462053	0	0	0.53731	0	0	0	0	0	0	0.446343	0.736197	0	0	0	0	1.12291	0	0	0	0	0	0	0.497599
Bacteria	Proteobacteria	Betaproteobacteria	Burkholderiales	Burkholderiaceae	Burkholderia	Burkholderia sp. 2002721687	0	0	0	0	0	0	0	0	0	0	0	0	0	0	0	0	0	0	0	0	0	0	0	0	0	0	0	0	0	0	0	0	0	2.02117	0	0	0	0	0	0	0	0	0
Bacteria	Proteobacteria	Betaproteobacteria	Burkholderiales	Burkholderiaceae	Burkholderia	Burkholderia sp. BDU6	0	0.540159	0.910652	0.709933	0	0.567747	1.21114	0.699401	0	0	0	0	0.778467	0.233616	0.330901	1.29174	0	0	0	0.462053	1.57668	0	0	0.541184	0	0	0	0	0	1.49206	0	0	0	0.748298	0	0.836116	0	0	0	0.706739	0	0	0
Bacteria	Proteobacteria	Betaproteobacteria	Burkholderiales	Burkholderiaceae	Burkholderia	Burkholderia sp. BDU8	0.406214	0	0	0	0	0	0.908281	0	0	0.936019	0	1.25518	0	0	1.34868	0	0	0	0.708865	1.52982	0	1.20011	0	0.541184	0	0	0	0	0	0.446343	0.736197	0	0	0.422131	0	0	0	0.542626	0.888637	0	0	0	0
Bacteria	Proteobacteria	Betaproteobacteria	Burkholderiales	Burkholderiaceae	Burkholderia	Burkholderia sp. Bp7605	0	0.932262	0	0	0	0.974098	0.908281	0	0	1.2448	0	0	0	0	0.826514	1.29174	0	0.491775	0.708865	0.811473	0.731999	1.20011	0	0	1.26455	0.544075	1.22977	0	0.990242	0.786733	0	0.906512	0	0.422131	0	0.4778	0.391781	0	0.511684	0.706739	0.974372	0	0.866887
Bacteria	Proteobacteria	Betaproteobacteria	Burkholderiales	Burkholderiaceae	Burkholderia	Burkholderia sp. CCGE1001	0	0	0	0	0	0.132829	0.524469	0	0	0	0	0	0	0	0	0	0.910949	0	0	0.462053	0	0.518561	0	0	0.952346	0.544075	0	0	0.410166	0	0	0	0	0	0	0.4778	0	0	0	0.706739	0	0	0.497599
Bacteria	Proteobacteria	Betaproteobacteria	Burkholderiales	Burkholderiaceae	Burkholderia	Burkholderia sp. CCGE1003	0.982298	2.34687	2.3102	0	0	0	0	0	1.22791	1.71506	2.37328	3.2206	0.778467	1.46351	1.48779	0	2.17668	2.65082	3.20926	2.36528	0.731999	2.15711	1.48803	2.5866	1.73879	1.90632	1.48219	2.12358	1.72329	0	0.736197	1.67187	1.078	1.01415	1.51017	1.12291	1.16867	1.2448	1.18722	1.53423	3.27546	3.18628	2.35575
Bacteria	Proteobacteria	Betaproteobacteria	Burkholderiales	Burkholderiaceae	Burkholderia	Burkholderia sp. HB1	0	0.540159	0.910652	0	0	0.254452	0	0.699401	0	0.542626	0	0.759992	0	1.0389	0	0	0.910949	0	0	1.52982	0	0	0.927917	0	0.553369	0	0.923614	0	0	0	0	0.523315	0	0.748298	0	0	0	0.936019	0	0	0.567928	0.74435	2.10262
Bacteria	Proteobacteria	Betaproteobacteria	Burkholderiales	Burkholderiaceae	Burkholderia	Burkholderia sp. IDO3	0.406214	0	0	0	0	0.132829	1.21114	0	0.740833	0	0	0	0	0	0	0.785854	1.46496	0	0.708865	0	0.731999	0	0.53731	0.541184	0.553369	0	0	0	0.410167	0.446343	0	0.906512	0.63743	0.748298	0	1.12291	0.391781	1.49901	0	0	0	0	0.497599
Bacteria	Proteobacteria	Betaproteobacteria	Burkholderiales	Burkholderiaceae	Burkholderia	Burkholderia sp. JP2-270	0.406214	0.540159	0	0	0	0.132829	0.908281	2.04235	0	0.936019	0	0	0.778467	0	0	0.785854	0	0.491775	0	0.462053	0	0.899216	0.927917	0	0	0	0.53449	0	0.410167	0.786733	0	0	0	0.422131	0.548049	0	0	0.542626	0	0	0	0.74435	0
Bacteria	Proteobacteria	Betaproteobacteria	Burkholderiales	Burkholderiaceae	Burkholderia	Burkholderia sp. KJ006	0.406214	0	0	0	0	0	0	0.699401	0	0	0	0	0	0	0	0	0.910949	0	0	0.462053	0	0	0.53731	0	0	0	0	0	0.410167	0	0	0	0	0	0	0	0	0	0	0	0	0	0
Bacteria	Proteobacteria	Betaproteobacteria	Burkholderiales	Burkholderiaceae	Burkholderia	Burkholderia sp. KK1	0.722821	0.540159	0	0.709933	0	0	0	0	0	0	0	0	0.778467	0.233615	1.19471	0	0.52621	0	0	0.462053	0.731999	0	0	0	0	0	0	0.384326	0.410167	0.786733	0	0	0	0	0	0.836116	0.699574	0	0	0	0.567928	0.74435	1.61321
Bacteria	Proteobacteria	Betaproteobacteria	Burkholderiales	Burkholderiaceae	Burkholderia	Burkholderia sp. LA-2-3-30-S1-D2	0	0	0	0	0	0	0	0	0	0	0	0	0	0.233616	0	0	0	0	0	0	0	0	0	0	0	0	0.53449	0	0	0	0	0	0	0	0	0	0	0	0	0	0	0	0
Bacteria	Proteobacteria	Betaproteobacteria	Burkholderiales	Burkholderiaceae	Burkholderia	Burkholderia sp. MSMB0266	0	0	0	0	0	0.254452	0.908281	0	0	0	0	0	0	0	0	0	0.52621	0	0	1.09255	0	0	0.537309	0	0	0	0	0	0	0	0	0	0.63743	0.422131	0.548049	0.836116	0.953107	0	0	0.706739	0	0	0
Bacteria	Proteobacteria	Betaproteobacteria	Burkholderiales	Burkholderiaceae	Burkholderia	Burkholderia sp. MSMB0852	0.722821	0	0.910652	0	0	0.132829	0	0	0	0	0.762871	0	0	0	0.330901	0	0	0	1.18208	0.462053	0	0	0	0	0.952346	0	0	0	0	0.786733	0	0	0	0	0	0	0	0	0	0	0.567928	0	0
Bacteria	Proteobacteria	Betaproteobacteria	Burkholderiales	Burkholderiaceae	Burkholderia	Burkholderia sp. MSMB0856	0	0	0	0	0	0	0.908281	0	0	0	0	0	0	0	0.330901	0	0	0	0.708865	0	0	0	0	0.541184	0	0.544075	0.53449	0	0	0.446343	0	0	0	0.422131	0	0	0	0	0	0.706739	0.567928	0.74435	0.497599
Bacteria	Proteobacteria	Betaproteobacteria	Burkholderiales	Burkholderiaceae	Burkholderia	Burkholderia sp. MSMB1588	0	0	0	0	0	0	0	0	0	0	0	0	0	0	0	0	0	0	0	0	0.731999	0	0	0	0	0	0	0	0	0	0.736197	0	0	0	0	0	0	0	0	0	0	0	0
Bacteria	Proteobacteria	Betaproteobacteria	Burkholderiales	Burkholderiaceae	Burkholderia	Burkholderia sp. MSMB617WGS	0.406214	2.21197	1.46456	0	1.79542	0.132829	1.46133	1.16842	1.88149	0.936019	0.762871	0	1.28132	0	0.330901	0	0	1.1496	2.06094	1.52982	0.731999	0.899216	1.48803	0	0	1.50199	1.69695	0.93791	0.410167	0	0	1.20899	0.63743	1.23855	0.94427	0	0.699574	1.71506	0.888637	0.706739	0.567928	1.23293	0.497599
Bacteria	Proteobacteria	Betaproteobacteria	Burkholderiales	Burkholderiaceae	Burkholderia	Burkholderia sp. NRF60-BP8	0.406214	0	0	0	0	0.132829	0.524469	0	0	0	0	0	0	0	0.599886	0	0	0.491775	0	0	0.731999	0	0.53731	0	0	0.544075	0.53449	0	0	0	0	0	0.63743	0	0	0	0	0	0	0	0	0	0
Bacteria	Proteobacteria	Betaproteobacteria	Burkholderiales	Burkholderiaceae	Burkholderia	Burkholderia sp. OLGA172	1.56131	1.49392	1.67795	0.709933	1.79542	0.901473	0	2.58271	0.740833	0.542626	1.25926	0	1.28132	0.434621	1.19471	0.785854	1.21439	0.491775	1.53782	1.09255	0.731999	1.20011	1.23499	0	0.952346	2.35692	1.69695	0	0.729164	0.446343	1.58368	1.20899	0	1.23855	0.94427	0.4778	2.24615	0.936019	0	0	0	1.59725	1.4046
Bacteria	Proteobacteria	Betaproteobacteria	Burkholderiales	Burkholderiaceae	Burkholderia	Burkholderia sp. PAMC 26561	0	0	0	0	0	0	0	0	0	0	0	0.759992	0.778467	0	0.330901	0	0	0	0	0.462053	0	0	0	0	0	0	0	0	0	0	0.736197	0	0	0	0	0	0	0	0	0	0	0	0
Bacteria	Proteobacteria	Betaproteobacteria	Burkholderiales	Burkholderiaceae	Burkholderia	Burkholderia sp. PAMC 28687	0	0	0	0.709933	0	0.132829	0	0	0	0.542626	0	0	0	0	0	0	0.52621	0	0	0.462053	0	0	0.537309	0	0	0.544075	0	0	0	0.446343	0.736197	0	0	0	0	0	0	0.542626	0	0	0	0	0
Bacteria	Proteobacteria	Betaproteobacteria	Burkholderiales	Burkholderiaceae	Burkholderia	Burkholderia sp. RPE67	1.20214	1.24025	1.86381	0	0.866887	0	0	0	1.22791	1.2448	0.762871	0	0	1.79114	1.93952	0	0.910949	1.1496	2.06094	1.70709	0	2.15711	0.53731	0.933824	0.553369	1.50199	1.69695	0.93791	1.72329	0.446343	0.736197	1.85739	1.91754	1.23855	2.49085	0	0.953107	1.71506	0.511684	0	2.6568	2.33666	2.66771
Bacteria	Proteobacteria	Betaproteobacteria	Burkholderiales	Burkholderiaceae	Burkholderia	Burkholderia sp. YI23	0.406214	0	0.526016	0.709933	0	0	0	0.699401	0.740833	0	0	0.759992	0	0.233615	0.330901	1.29174	0	0	0	0	0	0	0	0	0	0	0	0	0	0.446343	0	0	0	0.422131	0	0	0	0	0	0	0.567928	0	0
Bacteria	Proteobacteria	Betaproteobacteria	Burkholderiales	Burkholderiaceae	Burkholderia	Burkholderia stabilis	2.70674	3.26731	3.15689	3.39724	2.10262	7.68404	3.07944	1.5218	2.81563	2.59044	3.33045	1.25518	3.36443	4.28219	3.53228	4.59524	0.910949	2.82632	2.60316	0.462053	4.87874	2.00995	4.38236	2.21454	3.49636	2.35692	2.33224	3.15971	2.85757	3.77509	1.87307	2.74078	3.72489	3.2983	3.28984	2.86431	3.41581	3.46541	1.82956	1.17902	2.76314	3.56114	1.16065
Bacteria	Proteobacteria	Betaproteobacteria	Burkholderiales	Burkholderiaceae	Burkholderia	Burkholderia stagnalis	0.406214	0.540159	0	0.709933	0	0	1.21114	0.699401	0	0	0	0	0	0.233615	0	1.29174	0	0.491775	0.708865	0.462053	0.731999	0.518561	0	0	0	0	0	0	0	2.31858	0	0	0	0	0.548049	0.4778	0.391781	0	0	0	0	0	0
Bacteria	Proteobacteria	Betaproteobacteria	Burkholderiales	Burkholderiaceae	Burkholderia	Burkholderia territorii	0	0.540159	0.526016	0	0	0.470683	0.524469	1.16842	0.740833	0	0	0.759992	0	0.233616	0.599886	0.785854	0.52621	0	0	0	0.731999	0.899216	0.537309	0	0	0	0.923614	0.687509	0	0.446343	0.736197	0.523315	1.078	0	0	0.4778	0	0.542626	0.511684	1.17902	0.974372	0	0
Bacteria	Proteobacteria	Betaproteobacteria	Burkholderiales	Burkholderiaceae	Burkholderia	Burkholderia thailandensis	4.8236	0	3.5848	8.37873	3.7394	6.91509	5.17282	4.43205	0.740833	3.78507	6.79577	3.32413	5.7143	4.34593	3.84855	11.1199	6.14042	5.39313	4.12907	6.07554	10.6117	4.05058	3.81626	3.12727	3.76794	2.79807	4.40459	0.384326	4.06904	11.573	0.736197	3.72717	2.71272	2.43796	3.59581	9.05799	3.49779	4.5184	3.54137	0	3.47641	5.50984	3.49781
Bacteria	Proteobacteria	Betaproteobacteria	Burkholderiales	Burkholderiaceae	Burkholderia	Burkholderia ubonensis	0	0	0.910652	0	0.866887	0.658689	1.46133	0	0.740833	0	0	0	0	1.0389	0.826514	1.96216	0	1.1496	0.708865	0.811473	2.92778	0.518561	0.537309	0	0.952346	0	0.923614	0.384327	0	2.60316	0.736197	0.906512	1.41504	1.01415	0.94427	0.4778	0.391781	0.542626	0.511684	1.17902	0.567928	0.74435	0.866887
Bacteria	Proteobacteria	Betaproteobacteria	Burkholderiales	Burkholderiaceae	Burkholderia	Burkholderia vietnamiensis	0	0.540159	0	0	0	0.824996	0	0.699401	0	0.542626	0	0.759992	0	0.90988	0.599886	1.29174	0	0.491775	0.708865	0	1.21529	0	1.23499	0	0	0.544075	0	0.687509	0	0.446343	0	0	0	0	0	0	0	0	0	0	0.974372	0	0
Bacteria	Proteobacteria	Betaproteobacteria	Burkholderiales	NA	NA	Burkholderiales bacterium GJ-E10	0.722821	0	0.526016	0.709933	0	1.40027	0.524469	0	0	0	0	0	0	1.71594	0	0	0	0	0	0	0	0	0	0	0.952346	0.544075	0	1.15121	0	0.446343	0	0.523315	0.63743	0	0.548049	0.836116	0	2.79412	0	0	0	0	0
Bacteria	Proteobacteria	Betaproteobacteria	Burkholderiales	NA	NA	Burkholderiales bacterium JOSHI_001	0	0	0.526016	0	0.866887	1.84956	0.524469	0.699401	0	0.542626	0	0	0.778467	2.94102	1.48779	1.29174	0.52621	0	0	1.32769	0	0	0	0.541184	0.952346	0	0	2.62977	0	1.49206	1.58368	0	0	0.422131	1.51017	0.4778	0.699574	0	0.511684	0	0	0.74435	1.16065
Bacteria	Proteobacteria	Betaproteobacteria	Burkholderiales	NA	NA	Burkholderiales bacterium YL45	0	0	0	0.709933	0	0.974098	0.524469	0	0	0	0	0	0	0	0	0	1.21439	0	0	0	0	0.518561	0	0	0.952346	0	0	0.93791	0	0	0.736197	0	0.63743	0	0	0.836116	0	0	0.511684	0	0	0	0
Bacteria	Firmicutes	Clostridia	Clostridiales	Lachnospiraceae	Butyrivibrio	Butyrivibrio fibrisolvens	0	1.49392	0.910652	0	0	0.901473	0	0	0	0	0	0	1.65348	1.0389	0.599886	1.29174	0	1.59973	0	0.462053	0.731999	0.518561	0.927917	0.541184	1.26455	0	2.5687	0	1.21123	0	0	0	0	1.75674	0	0	1.80575	0	0	0	0	1.23293	0.497599
Bacteria	Firmicutes	Clostridia	Clostridiales	Lachnospiraceae	Butyrivibrio	Butyrivibrio hungatei	1.20214	0	1.46456	0	0	1.40027	1.46133	0	0	0.936019	0.762871	0	0	1.26677	1.73126	0	1.21439	1.59973	0	1.86493	0	0	0.53731	1.49604	0	0.544075	0.53449	0	0	1.66698	1.58368	0.906512	0	1.01415	0	2.04996	0	1.90293	0.511684	0	0.567928	0.74435	0.866887
Bacteria	Firmicutes	Clostridia	Clostridiales	Lachnospiraceae	Butyrivibrio	Butyrivibrio proteoclasticus	0	0	0.526016	0	0	0.366615	0.524469	0	0	0	0	0	0	5.97842	0.599886	0.785854	0.52621	1.39215	1.53782	0.462053	0.731999	0	0.927917	0.541184	0	0	0.923614	0	0.729164	1.29297	0.736197	0	0	1.01415	0	0.4778	0.953107	0	0.888637	0	1.29112	0	0
Bacteria	Firmicutes	Clostridia	Thermoanaerobacterales	Thermoanaerobacteraceae	Caldanaerobacter	Caldanaerobacter subterraneus	0.406214	0	0	0	0.866887	1.34657	1.46133	0	0	0	1.25926	0	0	0.233615	0.599886	0.785854	0	0.85786	0	1.09255	0	0.518561	0.53731	0	0.553369	0	0	0.384326	0.729164	0.446343	0	0	0	0	0	2.04996	0	0.542626	0	0	0.567928	0	0
Bacteria	Firmicutes	Clostridia	Thermoanaerobacterales	Thermoanaerobacterales Family III. Incertae Sedis	Caldicellulosiruptor	Caldicellulosiruptor bescii	2.70674	2.34687	1.67795	1.53962	1.4046	0.824996	2.64636	3.18742	2.12291	1.90293	1.62788	2.71102	1.94906	0.434621	1.83915	1.29174	1.46496	2.33963	0.708865	2.0072	1.57667	2.29064	1.48803	2.21454	1.92792	2.35692	1.88385	1.78325	2.48639	1.06195	2.50092	1.20899	3.30581	2.02118	1.25479	1.5671	2.58309	0.936019	2.27245	2.43956	2.2807	1.23293	1.79542
Bacteria	Firmicutes	Clostridia	Thermoanaerobacterales	Thermoanaerobacterales Family III. Incertae Sedis	Caldicellulosiruptor	Caldicellulosiruptor hydrothermalis	0	0.540159	0	0	0	0	0	0	0	0	0.762871	0	0	0.233615	0	0	0	0	0	0.811473	0	0.518561	0	0	0	0.938226	0	0	0	0	0	0.523315	0	0	0	0	0.391781	0.542626	0	0	0.567928	0.74435	0.497599
Bacteria	Firmicutes	Clostridia	Thermoanaerobacterales	Thermoanaerobacterales Family III. Incertae Sedis	Caldicellulosiruptor	Caldicellulosiruptor kristjanssonii	0	0	0	0	0	0	0	0	0	0	0.762871	0	0	0	0	0	0.52621	0	0	0	0.731999	0	0	0	0	0	0	0.687509	0	0	0	0	0.63743	0	0	1.12291	0	0	0	0	0.567928	0	0
Bacteria	Firmicutes	Clostridia	Thermoanaerobacterales	Thermoanaerobacterales Family III. Incertae Sedis	Caldicellulosiruptor	Caldicellulosiruptor kronotskyensis	0	0.540159	0	0	0	0.132829	0	0	0	0	0	0	0	0	0	0	0.52621	0.491775	0.708865	0.811473	0	0.518561	0	0	0.553369	0	0	0	0.410167	1.29297	0	0	0.63743	0	0.548049	0.4778	1.16867	0	1.18722	1.17902	0	0	0.497599
Bacteria	Firmicutes	Clostridia	Thermoanaerobacterales	Thermoanaerobacterales Family III. Incertae Sedis	Caldicellulosiruptor	Caldicellulosiruptor lactoaceticus	2.08815	2.47023	2.02844	0	1.79542	0.974098	3.00261	2.04235	1.5914	1.71506	2.71697	2.36762	1.28132	2.1749	2.12147	0	1.46496	1.1496	1.53782	1.09255	0	2.52551	0.53731	3.20053	0.553369	1.24748	1.22977	1.78325	1.98534	0.786733	2.66135	2.4256	1.41504	2.3445	1.91558	1.36204	2.04269	1.49901	0.888637	1.53423	2.76314	0.74435	1.95718
Bacteria	Firmicutes	Clostridia	Thermoanaerobacterales	Thermoanaerobacterales Family III. Incertae Sedis	Caldicellulosiruptor	Caldicellulosiruptor obsidiansis	1.84865	1.49392	0.910652	0.709933	0.866887	0.132829	0.908281	0.699401	0.740833	1.49901	0	1.91607	0.778467	1.15733	0.330901	1.29174	0.52621	0.85786	0.708865	1.32769	0.731999	1.20011	0.927917	0.541184	0.553369	0.938226	0.53449	0.384326	0.729164	1.66698	1.58368	0	1.078	1.01415	0.94427	1.36204	1.80575	0.542626	0.511684	1.53423	0.567928	0.74435	0
Bacteria	Firmicutes	Clostridia	Thermoanaerobacterales	Thermoanaerobacterales Family III. Incertae Sedis	Caldicellulosiruptor	Caldicellulosiruptor owensensis	0	0.540159	0	0	0	0.132829	0.524469	0	0.740833	0	0	0.759992	0	0	0	0.785854	0	0	0	0.462053	0	0	0	0	0	0	0	0	0.410167	0.446343	0	0	0.63743	0	0	0	0	0.542626	0.511684	0	0.974372	0.74435	0.497599
Bacteria	Firmicutes	Clostridia	Thermoanaerobacterales	Thermoanaerobacterales Family III. Incertae Sedis	Caldicellulosiruptor	Caldicellulosiruptor saccharolyticus	6.44051	6.36264	6.51079	7.26876	5.6081	4.39642	7.03569	7.17474	6.36121	5.75403	6.74043	6.29774	6.57623	5.51247	6.03231	8.13933	6.4833	6.28108	6.53924	7.66507	7.96679	6.63203	6.18489	6.02632	6.1041	6.54741	6.727	5.61248	6.08224	9.37539	6.44104	6.16662	6.11548	6.12227	6.16395	9.47659	6.75516	6.34634	6.60305	5.93193	5.4413	5.7092	6.5044
Bacteria	Chloroflexi	Caldilineae	Caldilineales	Caldilineaceae	Caldilinea	Caldilinea aerophila	0.722821	1.49392	1.21403	0	0	0.254452	0.524469	1.5218	0	0.542626	0	0	0.778467	0.233615	0.330901	0	0	0.491775	0	0.811473	0.731999	0.518561	0.53731	0	0.553369	0	0.923614	3.15971	0.729164	1.06195	1.22129	4.06533	1.91754	1.01415	0	0.836116	0.699574	0.542626	1.43448	0.706739	0	0	0
Bacteria	Thermodesulfobacteria	Thermodesulfobacteria	Thermodesulfobacteriales	Thermodesulfobacteriaceae	Caldimicrobium	Caldimicrobium thiodismutans	0	0	0	0	0	0.567747	0.524469	0	1.22792	0	2.86231	1.25518	0	1.0389	0	0	0	0	0	0	0	0	0	0	0	0.544075	0	1.90583	0.410166	0	0	0.523315	1.078	0.748298	0	0	0	0.542626	0	0	0.567928	1.59725	0.497599
Bacteria	Caldiserica	Caldisericia	Caldisericales	Caldisericaceae	Caldisericum	Caldisericum exile	0	0.932262	0	0	0	0.132829	0	0	0	0	0	0	0.778467	0	0.599886	0.785854	0	0.491775	0	0.462053	1.21529	0	0	0	0	0	0	1.64927	0	0	0.736197	0.906512	0	0.422131	0	0.4778	0	1.2448	0	0	0	0	0.497599
Bacteria	Deferribacteres	Deferribacteres	Deferribacterales	Deferribacteraceae	Calditerrivibrio	Calditerrivibrio nitroreducens	0.722821	0.540159	2.17619	0.709933	0	0	0	0.699401	0.740833	1.2448	0	1.25518	0	1.26677	0.599886	0.785854	0.910949	0.491775	0	1.32769	0	0.518561	0.53731	0.933824	0	0.938226	1.22977	0.384326	0.410167	0.786733	1.22129	1.45892	1.078	1.01415	0	2.86431	0.699574	0.936019	0	1.17902	0.567928	0	2.10262
Bacteria	Calditrichaeota	Calditrichae	Calditrichales	Calditrichaceae	Caldithrix	Caldithrix abyssi	0.406214	0.540159	1.46456	0.709933	0	1.23277	0	1.16842	0	0	0.762871	1.25518	0	0.611015	0	0.785854	0.910949	1.1496	0	1.52982	0.731999	0.899216	0.927917	0	0.952346	0.938226	0.53449	1.64927	0.410167	0.446343	0	0	0	0.748298	0.548049	0.836116	0.699574	0.542626	0	1.17902	1.7706	0.74435	0
Bacteria	Cyanobacteria	NA	Nostocales	Calotrichaceae	Calothrix	Calothrix brevissima	1.39288	1.70958	1.21403	1.18362	0	1.45204	1.46133	0	1.5914	1.71506	1.92123	1.62314	0	1.36849	0.330901	0	0.52621	1.78117	0.708865	1.52982	1.86543	0.518561	0.927917	1.49604	1.73879	0.544075	1.22977	0	0.729164	2.4198	0	0.523315	0.63743	0.422131	0.548049	3.32628	0	0	0.511684	1.81903	0.974372	2.33666	0.497599
Bacteria	Cyanobacteria	NA	Nostocales	Calotrichaceae	Calothrix	Calothrix parasitica	2.84376	3.3338	3.78225	2.44628	2.35575	0.824996	0.908281	1.80543	3.28167	3.27438	2.86231	3.67685	1.94906	3.03684	3.36187	2.20807	4.03606	2.98276	3.10672	4.89191	1.21529	3.27061	2.2048	2.47292	3.6112	2.59429	2.86355	0	2.98288	2.4198	2.32039	3.14903	3.45943	3.76304	2.80888	4.59482	2.24615	2.4767	2.88473	2.43956	3.3456	2.82313	5.01353
Bacteria	Cyanobacteria	NA	Nostocales	Calotrichaceae	Calothrix	Calothrix parietina	0.406214	1.24025	1.21403	1.18362	0	0.132829	0	2.58271	1.5914	0.542626	2.37328	1.62314	0	1.46351	0	0	0.910949	0.85786	1.53782	1.52982	0	0.518561	0.53731	0.933824	0.952346	0.544075	0	0.687509	1.98534	1.29297	1.87307	0.906512	1.41504	1.6038	0.94427	3.63063	0.699574	0.542626	0.511684	0	1.7706	0	1.95718
Bacteria	Cyanobacteria	NA	Nostocales	Calotrichaceae	Calothrix	Calothrix sp. 336/3	1.56131	1.49392	0.526016	1.18362	0.866887	1.17232	0.524469	0.699401	0	0	1.25926	2.54951	1.28132	0.233615	0.599886	1.29174	0.910949	1.39215	0.708865	1.52982	0.731999	0	0	0	0	0.544075	0.923614	2.01881	0.990242	1.49206	1.87307	0	0	0	0	3.32628	0.391781	0	0.511684	0	0.974372	1.23293	0
Bacteria	Cyanobacteria	NA	Nostocales	Calotrichaceae	Calothrix	Calothrix sp. NIES-2098	0	0	0	0.709933	0.866887	1.45204	0	0.699401	0.740833	0.936019	0	0	0.778467	1.71594	0.599886	0	0.52621	0	0	0.811473	0	0	0.927917	0	0.553369	0	0	1.15121	0.410166	0.786733	0	0.523315	0	0	0.548049	2.51385	1.67088	0	0.511684	0.706739	0.567928	0	0
Bacteria	Cyanobacteria	NA	Nostocales	Calotrichaceae	Calothrix	Calothrix sp. NIES-2100	4.77302	3.45824	3.99623	3.48177	3.98432	1.64234	0	0	3.85028	3.13135	2.99433	3.2206	3.14867	4.7368	5.03162	0	2.84036	3.96553	4.36947	6.05929	1.86543	4.96702	2.87139	3.05009	2.91554	3.52807	3.38087	2.82884	3.75445	0.446343	2.80571	4.813	1.68806	3.3947	3.9807	5.45271	3.5371	3.13135	6.32522	3.3898	2.95485	2.33666	6.98902
Bacteria	Cyanobacteria	NA	Nostocales	Calotrichaceae	Calothrix	Calothrix sp. NIES-3974	0.406214	0.932262	0.910652	1.82494	0.866887	2.89948	0.524469	0.699401	3.17851	0.542626	2.16489	2.15944	2.40377	0.768173	0.826514	0	3.35656	0.491775	0.708865	2.56255	0	0.518561	1.70324	0.541184	1.26455	0	1.22977	0.687509	0.729164	0.786733	1.87307	0	1.078	1.01415	1.25479	1.5671	0.699574	2.35321	2.79908	1.53423	0	0	1.95718
Bacteria	Cyanobacteria	NA	Nostocales	Calotrichaceae	Calothrix	Calothrix sp. NIES-4101	0	0.932262	0.526016	2.74879	0.866887	1.92478	1.21114	0.699401	3.28167	1.2448	2.71697	1.62314	2.19426	0.233615	1.02233	2.4181	2.54635	0.491775	2.06094	2.89094	1.57667	1.20011	0.53731	0.541184	1.73879	0.938226	1.88385	0.93791	0.410167	0.786733	0	0.906512	1.91754	2.89883	0.548049	1.36204	0.953107	3.27438	2.70803	1.81903	1.55069	2.33666	2.23473
Bacteria	Cyanobacteria	NA	Nostocales	Calotrichaceae	Calothrix	Calothrix sp. NIES-4105	0	0	0	0	0	0	0	0	0	0	0	0	0	0	0	0	0	0	0	0	0	0	0	0	0	0	0	0	0	0	0	0	0	0	0	0	0	0	0	0	0	0	0
Bacteria	Cyanobacteria	NA	Nostocales	Calotrichaceae	Calothrix	Calothrix sp. PCC 7507	1.20214	0.932262	2.02844	1.82494	0	0.132829	0.908281	1.80543	0.740833	2.06913	0.762871	0	1.28132	0.233615	0.599886	0	2.02892	1.1496	1.53782	1.70709	0.731999	0.899216	0.53731	0.933824	1.26455	0.938226	2.33224	0.384326	0.729164	0.446343	1.22129	1.45892	0	0.748298	1.51017	3.32628	0.953107	0.542626	1.6455	0	0	0.74435	0.866887
Bacteria	Proteobacteria	Gammaproteobacteria	NA	NA	NA	Calyptogena okutanii thioautotrophic gill symbiont	0	0.540159	0	0	0	0.470683	0	0	0	0	0.762871	0	0	0.233616	0.330901	0.785854	1.21439	0	2.26517	1.09255	0.731999	0	0.537309	0.541184	0	0.544075	0.53449	1.15121	0.410166	1.49206	0.736197	0.523315	0	0	0	0.836116	0.699574	2.97257	0.511684	0.706739	0	0	0.866887
Bacteria	Proteobacteria	Epsilonproteobacteria	Campylobacterales	Campylobacteraceae	Campylobacter	Campylobacter avium	1.20214	0.932262	0.526016	1.82494	1.4046	0.366615	0.908281	1.5218	1.22791	0.936019	0	0.759992	0.778467	0.768173	0.826514	0.785854	0.52621	0.85786	2.44404	1.52982	1.57667	1.44896	1.23499	0.541184	0.952346	0.544075	0	0.93791	0	2.97985	1.87307	1.20899	0.63743	0.748298	0.94427	2.86431	0.953107	0	1.82956	2.05678	0.974372	1.59725	0.866887
Bacteria	Proteobacteria	Epsilonproteobacteria	Campylobacterales	Campylobacteraceae	Campylobacter	Campylobacter coli	2.47323	2.21197	1.67795	2.06303	1.4046	1.04324	1.67447	1.80543	1.22791	1.90293	1.92123	0.759992	0.778467	6.13094	1.73126	2.20807	1.67839	3.12388	2.06094	2.65192	1.57667	1.84605	2.2048	2.21454	1.92792	0.938226	2.19769	1.337	1.72329	3.04468	2.80571	1.67187	1.078	2.3445	0.94427	3.53614	2.42443	1.2448	1.43448	1.53423	1.29112	2.51766	2.66771
Bacteria	Proteobacteria	Epsilonproteobacteria	Campylobacterales	Campylobacteraceae	Campylobacter	Campylobacter concisus	0.722821	0.932262	0.910652	0.709933	1.79542	0.567747	0	1.80543	0.740833	2.21815	0.762871	1.25518	0	1.46351	2.03336	0	0.52621	0.85786	1.18208	1.32769	1.21529	0.518561	0.53731	0.541184	0.952346	1.24748	0	1.78325	0.990242	1.06195	0	0.523315	0	1.01415	0.548049	1.90625	0	0	0	0	0.974372	1.23293	0.497599
Bacteria	Proteobacteria	Epsilonproteobacteria	Campylobacterales	Campylobacteraceae	Campylobacter	Campylobacter cuniculorum	0.722821	1.49392	2.02844	1.18362	0.866887	0.132829	1.46133	2.04235	1.22791	1.2448	0.762871	0.759992	1.65348	0.768173	0.826514	1.66555	1.67839	1.59973	1.53782	2.36528	2.79669	1.66112	1.23499	1.71186	2.0951	1.50199	2.04929	0.93791	0.729164	2.31858	2.32039	0.906512	1.68806	1.6038	1.51017	2.94008	1.80575	1.2448	1.82956	1.81903	0.567928	0.74435	1.16065
Bacteria	Proteobacteria	Epsilonproteobacteria	Campylobacterales	Campylobacteraceae	Campylobacter	Campylobacter curvus	0.406214	0.540159	0	0	0	0.132829	0	0	0	0	0	0	0	0	0	0	0	0	0	0	0.731999	0	0	0	0	0.544075	0.53449	0	0.410167	0.446343	0	0.523315	0.63743	0	0.548049	0	0.391781	0	0.511684	0	0	0	0
Bacteria	Proteobacteria	Epsilonproteobacteria	Campylobacterales	Campylobacteraceae	Campylobacter	Campylobacter fetus	1.20214	0.540159	0.910652	1.18362	1.4046	0.366615	0.908281	1.5218	0.740833	0.936019	0.762871	0	0.778467	0.611015	0.330901	2.20807	1.67839	0.85786	1.18208	2.0072	2.49226	0.899216	0	1.24214	0.952346	1.24748	0.53449	0.384326	0.729164	2.76581	0.736197	1.20899	0.63743	0.748298	0.548049	2.51385	1.35618	1.2448	0.888637	1.17902	1.55069	0.74435	0
Bacteria	Proteobacteria	Epsilonproteobacteria	Campylobacterales	Campylobacteraceae	Campylobacter	Campylobacter gracilis	0.406214	0.932262	0.526016	0.709933	1.79542	1.45204	0.524469	0	0	1.2448	0	0.759992	0.778467	0.611015	1.02233	0	0	0	0	0.462053	0	0.518561	0	0	1.26455	0.938226	1.22977	0.687509	0.729164	0	0.736197	1.85739	0.63743	1.01415	0.94427	0	0.391781	0.542626	0	0	0.567928	0	0.497599
Bacteria	Proteobacteria	Epsilonproteobacteria	Campylobacterales	Campylobacteraceae	Campylobacter	Campylobacter helveticus	2.19448	1.89716	1.67795	1.82494	2.57103	0.744238	2.02461	2.04235	2.32965	0.936019	0.762871	1.25518	2.40377	1.63661	1.61466	2.91016	1.67839	1.59973	1.82296	3.70929	1.86543	2.41285	1.23499	2.5866	1.92792	2.48049	2.86355	2.12358	1.72329	3.88539	1.58368	2.16929	2.58496	2.13719	1.91558	3.80286	2.42443	2.35321	2.39428	2.74179	1.7706	1.23293	3.0003
Bacteria	Proteobacteria	Epsilonproteobacteria	Campylobacterales	Campylobacteraceae	Campylobacter	Campylobacter hepaticus	0.982298	1.24025	1.21403	2.06303	1.4046	0.366615	2.42869	1.80543	1.88149	1.90293	1.92123	1.62314	1.28132	1.26677	1.48779	2.20807	2.17668	2.74124	0.708865	2.96255	1.21529	1.66112	0.927917	0.933824	0.952346	1.50199	0.923614	0.93791	1.57194	2.97985	1.87307	0.523315	1.41504	1.23855	1.51017	3.38168	1.35618	0.936019	2.50661	1.17902	1.96138	0.74435	1.16065
Bacteria	Proteobacteria	Epsilonproteobacteria	Campylobacterales	Campylobacteraceae	Campylobacter	Campylobacter hominis	1.71212	1.70958	1.21403	2.26735	1.79542	0.824996	2.744	1.5218	2.32965	2.35321	2.37328	1.91607	1.94906	2.7279	2.03336	0.785854	2.02892	2.33963	2.26517	3.27538	0	2.00995	1.89048	2.47292	1.52107	2.22178	2.67382	1.337	2.39915	2.31858	1.87307	2.30313	1.68806	1.43271	2.36708	2.30047	1.80575	0.936019	2.13937	1.81903	1.55069	2.51766	2.10262
Bacteria	Proteobacteria	Epsilonproteobacteria	Campylobacterales	Campylobacteraceae	Campylobacter	Campylobacter hyointestinalis	0	0.540159	1.21403	1.18362	0.866887	0.567747	1.21114	1.5218	1.88149	0.542626	1.62788	0.759992	1.28132	0.233616	1.19471	1.29174	2.17668	1.1496	1.53782	1.70708	0	1.20011	0.537309	1.71186	1.92792	0	1.48219	0	0.990242	1.06194	0	0.523315	0	1.01415	0.548049	2.30047	1.67088	1.2448	1.18722	1.17902	0.567928	1.23293	1.16065
Bacteria	Proteobacteria	Epsilonproteobacteria	Campylobacterales	Campylobacteraceae	Campylobacter	Campylobacter iguaniorum	0	1.70958	0.526016	0.709933	0	0	0	0.699401	0.740833	0	0	0	0	0	1.02233	0	0	0.491775	0	0.811473	0	0	0.537309	0.541184	0	0.938226	0	0	0	0	0	0.523315	0	0.422131	0	1.36204	0	0	0	1.17902	0	0	0.866887
Bacteria	Proteobacteria	Epsilonproteobacteria	Campylobacterales	Campylobacteraceae	Campylobacter	Campylobacter insulaenigrae	0.722821	1.24025	0.526016	1.18362	0	0.132829	0.908281	1.5218	0	1.2448	1.62788	0	0	0.611015	0.826514	3.04284	1.46496	0.491775	0.708865	1.09255	3.04794	0.899216	0	0.933824	0	0.544075	0.923614	0.687509	0.410167	3.10672	1.22129	1.20899	0	1.01415	0.548049	2.04996	0.699574	0	1.82956	1.53423	0	0.74435	1.16065
Bacteria	Proteobacteria	Epsilonproteobacteria	Campylobacterales	Campylobacteraceae	Campylobacter	Campylobacter jejuni	8.75453	8.78035	8.88455	8.96408	8.354	5.91436	8.98561	9.62141	9.68147	8.50966	9.09997	9.18522	9.23841	8.22373	8.52498	7.43745	9.92931	8.99302	9.43725	9.40243	7.95146	9.05449	8.67097	8.59272	8.83991	8.94137	8.97254	7.99417	8.70042	8.89366	9.90547	8.76261	8.75526	8.50382	8.44312	9.5816	9.31205	8.60917	9.10262	9.16413	8.5668	8.4599	9.50848
Bacteria	Proteobacteria	Epsilonproteobacteria	Campylobacterales	Campylobacteraceae	Campylobacter	Campylobacter lanienae	0	0.932262	1.21403	1.18362	1.79542	0	1.21114	0	0	0	0.762871	1.91607	0.778467	0.611015	0.826514	0.785854	0.910949	0.85786	0.708865	0.811473	0	0	0.927917	0.933824	0	0.544075	0	0.384327	0.410166	1.29297	0	0	0	0	0.548049	1.74662	1.67088	0.936019	0	0	0	0.74435	0.866887
Bacteria	Proteobacteria	Epsilonproteobacteria	Campylobacterales	Campylobacteraceae	Campylobacter	Campylobacter lari	2.19448	1.24025	1.86381	2.44628	0.866887	0.567747	1.67447	2.04235	1.88149	2.21815	3.42708	1.25518	2.58668	1.71594	2.03336	3.2764	2.43334	2.90666	1.53782	2.89094	3.82972	1.66112	0.927917	1.71186	1.73879	1.24748	1.88385	0.384326	1.21123	5.00818	2.114	1.45892	1.078	1.75674	1.72706	4.36674	2.04269	1.90293	2.61083	1.53423	0.567928	1.59725	2.4674
Bacteria	Proteobacteria	Epsilonproteobacteria	Campylobacterales	Campylobacteraceae	Campylobacter	Campylobacter peloridis	0.722821	2.06313	2.02844	2.06303	1.4046	0.132829	0	0.699401	0	0.542626	1.25926	0	2.40377	1.0389	1.48779	1.29174	1.67839	1.59973	0.708865	2.0072	1.86543	0	0.53731	1.71186	0	1.24748	1.22977	0.93791	1.72329	3.04468	2.32039	1.85739	1.078	2.02118	0	2.94008	1.52209	0.936019	1.43448	1.17902	0	1.23293	1.61321
Bacteria	Proteobacteria	Epsilonproteobacteria	Campylobacterales	Campylobacteraceae	Campylobacter	Campylobacter pinnipediorum	1.97336	1.89716	2.17619	2.44628	0	1.10922	2.54163	2.72563	2.6711	2.21815	2.16489	2.36762	2.19426	2.11762	1.61466	2.60141	1.86427	2.21896	2.26517	3.38371	2.49226	1.66112	1.23499	2.21454	1.26455	2.22178	2.04929	0.687509	2.48639	4.02045	1.58368	1.20899	2.71272	1.6038	2.08228	3.88183	2.24615	2.21815	1.99277	1.17902	2.12986	2.82313	2.92406
Bacteria	Proteobacteria	Epsilonproteobacteria	Campylobacterales	Campylobacteraceae	Campylobacter	Campylobacter sp. NCTC 13003	0.406214	0	0	0	0	0.132829	0.524469	0	0	0.542626	0	0.759992	0	0	0	0.785854	0.52621	0	0.708865	0.811473	0.731999	0	0	0	0.952346	0	0.923614	0	0.990242	0.446343	1.22129	0	0	0.748298	0.94427	0.4778	0.953107	0.542626	0	0	0	0	1.4046
Bacteria	Proteobacteria	Epsilonproteobacteria	Campylobacterales	Campylobacteraceae	Campylobacter	Campylobacter sp. RM12175	0	0.932262	0	0.709933	0	0	0.524469	0.699401	0	0	0	0	0	0	0	0	0	0.491775	0	0	1.21529	0	0.537309	0	0	0.544075	0	0.384327	0.410166	0	0	0	0	0	0	0.836116	0	0	0	0.706739	0	0	0
Bacteria	Proteobacteria	Epsilonproteobacteria	Campylobacterales	Campylobacteraceae	Campylobacter	Campylobacter sp. RM16704	1.20214	1.24025	1.46456	0.709933	0	0.132829	1.21114	1.5218	1.22791	0.936019	1.25926	0	0	1.15733	0.330901	1.96216	1.46496	0.85786	0	2.0072	1.57667	0.899216	0	0	1.92792	0.938226	0.53449	0.687509	1.21123	2.20971	1.22129	1.20899	1.41504	0.422131	0	2.04996	0.391781	1.2448	1.18722	1.81903	0.974372	1.23293	0.497599
Bacteria	Proteobacteria	Epsilonproteobacteria	Campylobacterales	Campylobacteraceae	Campylobacter	Campylobacter sp. RM6137	0	0	0.910652	1.18362	0	0.366615	0.908281	1.16842	0.740833	0	1.25926	1.62314	0.778467	0.434621	0.330901	0.785854	0.910949	0.491775	0	1.09255	1.21529	0	1.23499	0	0.553369	0.544075	0.53449	0.384327	0.410166	0.786733	1.22129	0	0.63743	0	1.25479	0.836116	1.16867	0.936019	0.511684	0.706739	0	0	0.866887
Bacteria	Proteobacteria	Epsilonproteobacteria	Campylobacterales	Campylobacteraceae	Campylobacter	Campylobacter sp. RM8964	0.982298	1.49392	0.910652	2.44628	0.866887	0.470683	1.21114	1.80543	1.5914	0.542626	1.62788	0.759992	1.28132	0.611015	1.73126	2.60141	1.46496	1.1496	1.53782	2.73607	3.15886	1.84605	1.48803	0.933824	1.52107	0.544075	0.53449	0.384326	1.57194	3.22333	2.32039	0.906512	2.28951	1.43271	0.548049	2.30047	1.16867	0.936019	1.6455	0.706739	0	1.88787	2.10262
Bacteria	Proteobacteria	Epsilonproteobacteria	Campylobacterales	Campylobacteraceae	Campylobacter	Campylobacter sputorum	2.70674	3.3338	2.3102	2.60545	3.07271	0.470683	2.83545	3.18742	2.94699	2.4767	2.55534	1.62314	2.19426	2.23	3.03885	3.38038	3.41726	3.25242	2.06094	4.16893	2.92778	3.33386	2.57626	2.21454	2.38061	2.48049	3.10824	2.31274	2.64649	4.08352	2.93693	2.30313	1.91754	2.83153	2.49085	4.47258	1.80575	2.4767	3.43181	2.87206	3.27546	1.88787	3.20746
Bacteria	Proteobacteria	Epsilonproteobacteria	Campylobacterales	Campylobacteraceae	Campylobacter	Campylobacter subantarcticus	0.406214	1.49392	0	1.82494	1.4046	0.366615	0.908281	1.5218	1.22791	1.2448	0.762871	1.25518	1.28132	0.434621	0.330901	1.29174	0.52621	0.491775	0	0.811473	2.49226	0.899216	0.927917	0.541184	0	0.544075	0	0.384326	0	1.96372	1.22129	0.523315	1.91754	0	1.51017	0.836116	0	0	0.888637	0.706739	0	0.74435	0.497599
Bacteria	Proteobacteria	Epsilonproteobacteria	Campylobacterales	Campylobacteraceae	Campylobacter	Campylobacter ureolyticus	5.72881	5.98222	5.8408	5.44605	5.04986	3.52508	6.32825	6.74216	6.17275	5.37987	5.59654	5.63063	5.67445	5.59348	5.37415	3.81086	5.72619	5.55144	5.69381	6.10748	3.76105	5.92335	5.63623	5.2772	5.68625	5.56275	6.07399	5.01974	5.51482	4.87191	5.51119	5.72882	5.65662	5.65209	5.428	5.99591	6.08259	5.65292	5.2331	5.1086	4.80808	5.22735	4.93801
Bacteria	Proteobacteria	Epsilonproteobacteria	Campylobacterales	Campylobacteraceae	Campylobacter	Campylobacter volucris	0.722821	0.540159	0.910652	1.18362	0	0.132829	0.524469	0	0.740833	0.542626	0.762871	0	0	0.434621	0	1.29174	0	0.491775	0	0.811473	0.731999	0.518561	0	0.541184	1.26455	0.544075	0	0	0.410167	1.29297	0.736197	0.523315	0	0	0.94427	1.36204	0.699574	0	0.511684	0.706739	0.567928	0.74435	0.497599
Bacteria	Proteobacteria	Betaproteobacteria	NA	NA	Candidatus Accumulibacter	Candidatus Accumulibacter phosphatis	0	0.540159	0	0	0	0.974098	0.524469	0	0.740833	0	0.762871	0	0.778467	0.611015	0	0	0	0	0.708865	0	0.731999	1.20011	0	0	0	0	0	1.337	0	0.786733	0	0.523315	0	0.422131	0	0	0.391781	0	0	0	0	0	0.497599
Bacteria	Bacteroidetes	Cytophagia	Cytophagales	Amoebophilaceae	Candidatus Amoebophilus	Candidatus Amoebophilus asiaticus	0	0.540159	0	0	0	0.744238	0	1.16842	1.22792	0	0	0	0	0.434621	0.826514	0	3.41726	0	0	0	0.731999	0.518561	0	0.541184	0.952346	0	0	0	0.410166	0	0	0	0	0	0.548049	0.4778	0	0	0	0	0.567928	0	0
Bacteria	Actinobacteria	Actinobacteria	Micrococcales	Microbacteriaceae	Candidatus Aquiluna	Candidatus Aquiluna sp. UB-MaderosW2red	0.722821	0.540159	1.46456	0	0	1.99627	0	0	0	0.936019	0	1.91607	0	1.0389	1.73126	0	0.52621	0.491775	0	0	0	0	0.53731	0	0	0	1.69695	2.01881	0	0	0	0.906512	0.63743	0.748298	1.91558	0	0	0.542626	0	0	0	2.33666	0
Bacteria	Proteobacteria	Gammaproteobacteria	Enterobacterales	Morganellaceae	Arsenophonus	Candidatus Arsenophonus lipoptenae	3.19063	3.87026	3.82766	4.02303	2.75832	1.92478	3.52628	3.93999	3.70935	3.05414	4.02954	2.85625	2.58668	2.60823	3.03885	4.14197	4.31658	3.72085	2.74645	5.52113	4.01806	3.97323	2.77956	3.46122	3.3049	3.69044	3.31739	2.31274	3.60651	5.45235	4.14114	2.91816	3.38466	3.19499	2.71046	5.78611	3.61264	3.27438	4.10241	3.30006	2.12986	3.07509	3.98432
Bacteria	Firmicutes	Clostridia	Clostridiales	Clostridiaceae	Candidatus Arthromitus	Candidatus Arthromitus sp. SFB-mouse	0	0	0	0	0	0	0	0	0	0	0	0	0	0	0	0	0	0	0	0	0	0	0	0	0	0	0	0	0	0	0	0	0	0	0	0	0	0	0	0	0	0	0
Bacteria	Firmicutes	Clostridia	Clostridiales	Clostridiaceae	Candidatus Arthromitus	Candidatus Arthromitus sp. SFB-mouse-NL	0	1.70958	0	0	0	0	0	0	0	0	0	0	0	2.38368	0	0	1.46496	0	0	0	1.57667	0	0	0	0	0	0	0	0	2.09195	0	0	0	1.01415	0	1.5671	0	0	0	0	0.567928	0	0
Bacteria	Firmicutes	Clostridia	Clostridiales	Clostridiaceae	Candidatus Arthromitus	Candidatus Arthromitus sp. SFB-rat-Yit	1.39288	1.24025	0.910652	1.82494	1.4046	1.88766	0.908281	1.16842	0.740833	0	0.762871	0	0	0.233615	1.48779	0	0.52621	2.74124	1.18208	1.32769	0	0.899216	2.05618	0.933824	0	0	0	0.93791	0	1.29297	0	0	0	0.422131	0	0.836116	1.35618	0.936019	0.888637	1.53423	0	1.23293	0
Bacteria	Cyanobacteria	NA	Chroococcales	Aphanothecaceae	Candidatus Atelocyanobacterium	Candidatus Atelocyanobacterium thalassa	0.406214	0	0.910652	1.18362	0.866887	2.39051	0	0	2.12291	0.542626	0	1.62314	0	0.768173	1.02233	0.785854	0	1.78117	0	0.462053	0	0.518561	0.53731	0.933824	0	0.544075	0.53449	2.12358	0.410167	1.66698	0	0.523315	0	1.01415	1.72706	2.78435	0.699574	1.49901	0	0	0.567928	0	1.61321
Bacteria	Bacteroidetes	Bacteroidia	Bacteroidales	NA	Candidatus Azobacteroides	Candidatus Azobacteroides pseudotrichonymphae	1.56131	2.06313	2.54582	2.26735	0.866887	1.55032	1.86014	1.5218	1.5914	1.49901	2.86231	0	1.65348	1.93072	2.28303	0.785854	2.31071	2.82632	2.06094	2.56255	1.21529	2.41285	1.70324	2.69198	1.52107	2.22178	1.48219	1.15121	1.86025	2.97985	2.32039	1.45892	1.68806	1.43271	1.51017	2.86431	2.24615	1.71506	2.39428	2.43956	1.7706	0.74435	2.66771
Bacteria	NA	Candidatus Babeliae	Candidatus Babeliales	Candidatus Babeliaceae	Candidatus Babela	Candidatus Babela massiliensis	1.20214	1.49392	1.86381	1.53962	2.10262	3.69585	0.908281	2.04235	1.88149	0.936019	2.16489	1.62314	1.65348	6.97098	2.20451	2.20807	1.21439	1.78117	0.708865	2.2555	2.10591	1.66112	1.48803	1.49604	1.26455	1.24748	1.48219	4.22531	1.40283	2.97985	1.22129	1.85739	1.41504	1.23855	1.91558	2.6997	1.35618	2.35321	0.888637	2.05678	1.29112	0	1.4046
Bacteria	Proteobacteria	Gammaproteobacteria	NA	NA	NA	Candidatus Baumannia cicadellinicola	1.20214	0.932262	2.43282	2.06303	0.866887	3.4379	1.21114	0	1.22791	1.71506	1.62788	0.759992	0.778467	2.52256	2.79272	0.785854	0.910949	1.94231	2.44404	1.86493	1.21529	0.518561	1.89048	1.24214	0.553369	1.24748	1.22977	1.90583	0.729164	1.29297	0.736197	1.45892	1.078	1.6038	0.94427	1.36204	1.52209	1.71506	0.888637	0.706739	0	2.33666	1.4046
Bacteria	Proteobacteria	Gammaproteobacteria	Enterobacterales	Enterobacteriaceae	Candidatus Blochmannia	Candidatus Blochmannia chromaiodes	0.406214	0	0.526016	0	0	0.254452	0	0	0	0	2.37328	0	0.778467	0.768173	0	0	0	1.1496	0	1.86493	0	0	0.927917	0.541184	0	1.24748	0	2.01881	0.990242	0.446343	0.736197	1.45892	0	0	0	0.4778	0	0.936019	0.511684	0.706739	0	1.23293	0.497599
Bacteria	Proteobacteria	Gammaproteobacteria	Enterobacterales	Enterobacteriaceae	Candidatus Blochmannia	Candidatus Blochmannia floridanus	0.406214	2.06313	1.21403	0.709933	0.866887	0.567747	0	0	1.5914	1.49901	1.25926	0.759992	1.28132	0.611015	1.83915	0.785854	1.67839	1.59973	0	2.65192	0.731999	0.518561	1.48803	1.89956	1.26455	0.938226	0.53449	1.15121	0.990242	2.51439	1.58368	0.523315	1.078	0.422131	1.51017	2.30047	0.699574	0.542626	1.18722	0.706739	1.7706	1.23293	1.4046
Bacteria	Proteobacteria	Gammaproteobacteria	Enterobacterales	Enterobacteriaceae	Candidatus Blochmannia	Candidatus Blochmannia pennsylvanicus	0.722821	0.932262	0.910652	0	0	5.38191	0.524469	0	0.740833	0	0	0.759992	0	0	0.826514	1.29174	0	0	0	1.09255	0	0.518561	1.23499	0	0	0	0.53449	0	0.990242	1.49206	0	0	0	0.422131	0	1.12291	0	0.542626	0.511684	0.706739	0.567928	0.74435	0.866887
Bacteria	Proteobacteria	Gammaproteobacteria	Enterobacterales	Enterobacteriaceae	Candidatus Blochmannia	Candidatus Blochmannia vafer	0.406214	0	0	1.18362	0	0	0.524469	0.699401	1.5914	0.936019	1.25926	1.62314	0	1.36849	0.826514	1.66555	0.52621	1.59973	1.18208	1.86493	1.21529	0.899216	0.53731	0	0.553369	1.24748	0.923614	0	0.729164	2.09195	1.22129	0	1.078	0.422131	1.25479	2.04996	0.953107	0.936019	0.511684	0.706739	0	0.74435	1.16065
Bacteria	Spirochaetes	Spirochaetia	Spirochaetales	Borreliaceae	Borreliella	Candidatus Borrelia tachyglossi	0.722821	0	0	0	0	0	0	0.699401	0.740833	0	0	0	0.778467	0.233615	0	0.785854	0	0.491775	0.708865	0.462053	0.731999	0.518561	0	0	0	0	0	0	0.410167	1.82296	0	0.523315	0	0	0	0.836116	0.699574	0	0.511684	0	0	0	0
Bacteria	Bacteroidetes	Cytophagia	Cytophagales	Amoebophilaceae	Candidatus Cardinium	Candidatus Cardinium hertigii	1.84865	1.49392	1.67795	1.18362	0.866887	1.40027	2.42869	1.5218	1.22791	2.06913	2.16489	1.91607	0.778467	2.28307	1.93952	0	0	1.59973	1.82296	1.32769	0.731999	1.66112	0	1.24214	1.26455	1.24748	1.69695	1.15121	1.57194	0.446343	1.22129	2.16929	0.63743	1.23855	1.91558	1.74662	1.52209	1.49901	2.27245	0	0	2.12964	1.79542
Bacteria	Proteobacteria	Gammaproteobacteria	Oceanospirillales	Halomonadaceae	Candidatus Carsonella	Candidatus Carsonella ruddii	5.82298	5.89683	5.95774	5.54759	5.08529	3.72771	6.07037	6.38103	5.87573	5.1206	5.61717	5.80181	5.20028	5.07445	5.55906	5.54285	6.07599	6.22735	6.02428	7.18195	5.90264	6.10657	5.24806	5.66144	5.73771	5.63102	5.86787	4.68511	5.68124	6.95742	6.49529	5.74067	5.59163	5.59236	5.19307	7.35354	6.02845	5.41117	5.89051	5.70601	5.4252	5.4883	5.9241
Bacteria	Candidatus Cloacimonetes	NA	NA	NA	Candidatus Cloacimonas	Candidatus Cloacimonas acidaminovorans	0	0	0.526016	0	0	0.901473	0.524469	0.699401	0	0.542626	0	0	0.778467	1.26677	0.330901	0	0.910949	0.491775	0	0.462053	0.731999	0	0.537309	0	0	0	0	0.384327	0.410166	0.786733	0	2.4256	0	0.422131	0	0.836116	0.391781	0.936019	0	0	0.974372	0	0
Bacteria	Proteobacteria	Gammaproteobacteria	Legionellales	Coxiellaceae	Coxiella	Candidatus Coxiella mudrowiae	0.722821	0	0.526016	0	0	0.744238	0	0	0	0	1.62788	0	1.28132	3.82613	0	0	0	0	0	0	0	0	0	0	0	0	0	0.384326	0	0	0	0	0	0	0	0.4778	0	0	0	0	0	0	0.497599
Bacteria	Balneolaeota	NA	NA	NA	Candidatus Cyclonatronum	Candidatus Cyclonatronum proteinivorum	0	0.540159	0.526016	0	0	1.40027	0.908281	0	0	0	1.25926	0	0	1.63661	0.330901	0	0.52621	0.85786	0	0	0.731999	0.518561	0	0	0	0	0.923614	0.384327	0.410166	0	0	0	0	0	0	0	1.35618	0.936019	0.511684	0	1.29112	0	1.16065
Bacteria	NA	NA	NA	NA	NA	Candidatus Dependentiae bacterium (ex Spumella elongata CCAP 955/1)	0	0.540159	0	1.18362	0	0.470683	0	0	0.740833	0.542626	0	0.759992	0.778467	0.611015	0.330901	0	0.52621	0	0	0.811473	0	0.899216	0	0.541184	0	0	0	0	0	0.786733	0	0	0	1.01415	0	0	0.391781	0	0	0	0.567928	0	0.497599
Bacteria	Proteobacteria	Deltaproteobacteria	NA	Candidatus Desulfofervidaceae	Candidatus Desulfofervidus	Candidatus Desulfofervidus auxilii	0.406214	0.932262	0	1.18362	0	0.132829	0	1.16842	0	0.542626	0	0	0.778467	0.233615	0.330901	0	0	0	1.18208	0.811473	0	0.518561	0	0	0	0.544075	0	0.384326	0.410167	0	0	0	0	0	0	0.4778	0.391781	1.2448	0.511684	0	0	0	0.866887
Bacteria	Firmicutes	Clostridia	Clostridiales	Peptococcaceae	Candidatus Desulforudis	Candidatus Desulforudis audaxviator	0.722821	1.49392	0.526016	0	0.866887	0.658689	2.30616	0.699401	1.88149	0.936019	1.92123	1.25518	0.778467	1.93072	1.19471	0	0.910949	0	1.18208	2.2555	0	0.899216	0	1.24214	0.952346	1.50199	0.923614	1.15121	0.990242	1.29297	1.22129	0.523315	0	0.422131	0.94427	1.5671	1.16867	1.49901	1.43448	0	1.29112	0.74435	1.16065
Bacteria	Proteobacteria	Deltaproteobacteria	Desulfovibrionales	Desulfovibrionaceae	Desulfovibrio	Candidatus Desulfovibrio trichonymphae	0	0	0	0	0	0	0	0	0	0	0	0	0	0.434621	0	0	0	0.491775	0	1.52982	0	0	0	0	0	0	0	1.337	0	0	0.736197	0	0	0	0	0	0	0	0	0	0	0	0
Bacteria	Proteobacteria	Gammaproteobacteria	Enterobacterales	Enterobacteriaceae	Candidatus Doolittlea	Candidatus Doolittlea endobia	0	0	0.526016	0	0	0.470683	0	0	0	0	0	0	0	0	0	0	0	0	0	0	0	0.899216	0	0	1.26455	0	0	0	0	0	0.736197	0	0	0.422131	0.548049	0	0	0.936019	0	0	0	0	0
Bacteria	Proteobacteria	Alphaproteobacteria	Rhodospirillales	Rhodospirillaceae	Candidatus Endolissoclinum	Candidatus Endolissoclinum faulkneri	1.97336	2.21197	1.67795	2.26735	0	8.15345	1.86014	1.80543	2.32965	2.06913	2.71697	2.36762	2.74899	5.95816	2.49579	0	2.02892	2.82632	0	1.70709	1.57667	1.84605	2.95772	1.71186	1.73879	1.71827	0.923614	4.22531	1.57194	1.29297	1.22129	2.74078	3.22239	2.52574	1.51017	2.86431	1.92908	2.4767	1.82956	0.706739	0.567928	2.82313	1.95718
Bacteria	Elusimicrobia	Endomicrobia	Endomicrobiales	Endomicrobiaceae	Endomicrobium	Candidatus Endomicrobium trichonymphae	0	0	0	0	0	0	0.524469	0	0	0.936019	0	0.759992	0	0	0	0	0	0	0	0	0.731999	0.518561	0	0	0	0.544075	0	0	0	0.446343	0	0	0	0	0	0	0.391781	0	0	0	0	0.74435	0
Bacteria	Proteobacteria	Gammaproteobacteria	Vibrionales	Vibrionaceae	Enterovibrio	Candidatus Enterovibrio luxaltus	0	0	0	0	0	0.470683	0.524469	0	0	0	0.762871	0	0	0.434621	0	0	0.52621	0.491775	1.18208	1.32769	0	0	0	0.541184	0	0	0	0	0.410166	1.49206	0	0	0	0.422131	0	0.4778	0.391781	0.542626	0.888637	0	0	0.74435	0
Bacteria	Proteobacteria	Gammaproteobacteria	Enterobacterales	Erwiniaceae	Erwinia	Candidatus Erwinia haradaeae	0.982298	1.24025	1.21403	0	0	1.88766	0.524469	0	1.22791	0.542626	0	1.62314	0.778467	0.233615	1.02233	0	0.52621	0.491775	1.18208	0.811473	0.731999	0	1.23499	0.933824	0.553369	0	0.923614	0.687509	1.21123	0.786733	0	0.523315	1.078	1.01415	1.72706	0.4778	0.391781	0	0.888637	0.706739	0.567928	0	0.497599
Bacteria	Proteobacteria	Gammaproteobacteria	Oceanospirillales	Halomonadaceae	Candidatus Evansia	Candidatus Evansia muelleri	1.71212	2.06313	1.67795	1.82494	1.4046	1.23277	2.02461	2.58271	1.88149	1.71506	1.92123	2.15944	0.778467	1.26677	2.03336	2.20807	2.54635	2.33963	1.18208	3.27538	1.86543	2.29064	1.23499	1.49604	2.0951	1.71827	0.923614	1.15121	2.20703	2.76581	2.93693	1.45892	1.41504	1.6038	0	2.78435	2.04269	1.90293	2.13937	1.53423	1.7706	1.59725	1.79542
Bacteria	Proteobacteria	Alphaproteobacteria	Rhizobiales	Hyphomicrobiaceae	Filomicrobium	Candidatus Filomicrobium marinum	1.20214	1.49392	0.910652	0	0	2.8031	0	0	0.740833	0.542626	0	0	0	1.86262	0.330901	0.785854	0	0.85786	0	0.811473	0	0	1.23499	0.541184	0	0.938226	0	1.50157	0	0	0.736197	0	0	0	0	1.36204	0	1.71506	0.511684	0	0	0.74435	0
Bacteria	Proteobacteria	Alphaproteobacteria	Rickettsiales	Candidatus Midichloriaceae	Candidatus Fokinia	Candidatus Fokinia solitaria	0	0	0	0	0	0.366615	0	0	0	0	0	0	0	2.33425	0	0.785854	0	0	0	0.462053	0.731999	0	0	0	0	0	0	0	0.729164	0.446343	0	0	0	0.422131	0	0	0	0	0.888637	0	0	0	0
Bacteria	Proteobacteria	Alphaproteobacteria	Pelagibacterales	NA	Candidatus Fonsibacter	Candidatus Fonsibacter ubiquis	2.55534	2.58387	2.43282	3.63727	1.79542	1.04324	2.30616	2.42407	1.88149	2.06913	2.55534	2.15944	1.65348	1.71594	2.20451	3.16434	3.47551	3.18958	2.26517	3.03078	2.49226	2.15711	0.927917	2.88212	1.92792	2.22178	2.67382	1.90583	2.10044	4.6187	2.50092	1.67187	1.91754	2.43796	2.08228	4.39393	2.65632	2.06913	2.27245	2.05678	2.41725	2.33666	2.84357
Bacteria	Actinobacteria	Actinobacteria	Frankiales	Frankiaceae	Frankia	Candidatus Frankia meridionalis	0.722821	0.540159	0.910652	0	0.866887	1.23277	0	1.5218	0	0.542626	0.762871	0	0	1.15733	0.330901	1.29174	0.52621	0	0.708865	2.0072	1.86543	0	1.23499	0	0	0	0	0	0	1.49206	0	0	1.078	1.23855	0	2.18065	0.391781	0.542626	0.511684	0	0.974372	0	0
Bacteria	Proteobacteria	Gammaproteobacteria	Enterobacterales	Yersiniaceae	Candidatus Fukatsuia	Candidatus Fukatsuia symbiotica	0.406214	1.24025	1.21403	0.709933	1.4046	0.901473	1.21114	1.5218	0	0	0.762871	0.759992	0.778467	1.46351	1.34868	0.785854	0.910949	1.39215	0	1.32769	0	0.518561	0	0	0.952346	0	0.53449	0.384326	0.729164	1.06195	1.22129	0.523315	0	0.422131	0	2.04996	0.953107	0.936019	1.6455	0.706739	0.567928	1.23293	0
Bacteria	Candidatus Gracilibacteria	NA	NA	NA	NA	Candidatus Gracilibacteria bacterium HOT-871	2.08815	3.3338	2.65062	3.21171	2.57103	0.974098	2.42869	3.08508	2.32965	2.69587	1.92123	1.62314	2.89487	2.64923	2.62199	3.47736	3.15745	2.98276	2.74645	3.86691	3.44812	3.27061	2.68149	2.88212	2.38061	2.35692	2.5687	2.47994	2.20703	4.46138	3.3675	3.348	2.44478	1.75674	2.49085	4.25251	2.58309	2.35321	2.88473	3.3898	2.12986	1.88787	2.75832
Bacteria	Proteobacteria	Gammaproteobacteria	Enterobacterales	Enterobacteriaceae	Candidatus Gullanella	Candidatus Gullanella endobia	0.722821	1.24025	0.526016	0.709933	0	0.744238	0	0.699401	0	1.71506	0	0.759992	0	0	0	0.785854	1.46496	1.78117	0.708865	1.52982	0.731999	1.20011	1.48803	0.541184	0.553369	0	0.923614	0.384326	0.729164	1.82296	0	0.906512	0	0.748298	1.72706	2.04996	0.391781	0.542626	0.511684	0	0.567928	1.23293	1.61321
Bacteria	Proteobacteria	Gammaproteobacteria	Enterobacterales	Enterobacteriaceae	Candidatus Hamiltonella	Candidatus Hamiltonella defensa	4.23926	4.26042	4.40855	3.56162	3.07271	1.64234	2.17224	1.16842	4.30684	3.83208	3.96663	4.61932	3.14867	3.63524	4.64243	2.20807	2.74885	3.88849	4.7557	4.41853	1.57667	3.7595	3.44993	4.33034	4.23	4.30608	4.54976	3.25505	4.04049	3.65565	3.3675	4.10252	4.35364	4.0562	4.74835	3.58416	3.373	3.92175	3.99095	4.31928	3.3456	3.78964	4.77395
Bacteria	Proteobacteria	Gammaproteobacteria	Enterobacterales	Enterobacteriaceae	Candidatus Hoaglandella	Candidatus Hoaglandella endobia	0.406214	1.49392	1.67795	0.709933	0	3.28927	0	1.5218	0	0	0	0	0	1.46351	0	0	0.52621	0.491775	0	0.462053	0	0	0	0.541184	0	0	0.53449	0.687509	0	0	0.736197	0.523315	4.04924	0.748298	0.548049	1.12291	0.699574	0.542626	0	0	0.567928	0	0.497599
Bacteria	Proteobacteria	Gammaproteobacteria	Enterobacterales	Enterobacteriaceae	Candidatus Ishikawaella	Candidatus Ishikawaella capsulata	0	0	0.526016	0.709933	0	0	0	0.699401	0	0.542626	0	0	0	0.233616	0	0	0	0.491775	0.708865	0.462053	0	0	0	0.933824	0	0	0.53449	0	0.729164	0.786733	0	0	0	0	0	0	0	0	0	0	0	0	0
Bacteria	Tenericutes	NA	NA	NA	Candidatus Izimaplasma	Candidatus Izimaplasma sp. HR1	0	0	0	0	0.866887	0.366615	1.21114	0.699401	0	0	0	0	0	0.768173	0	0	0	0.491775	0	0.462053	0	0	0	0	0	0.544075	0	0.384327	0	1.06194	0	0	0	0	0	0.4778	0.391781	0.936019	0.511684	0	0.974372	0	1.16065
Bacteria	Proteobacteria	Betaproteobacteria	NA	NA	Candidatus Kinetoplastibacterium	Candidatus Kinetoplastibacterium blastocrithidii	0.406214	0.540159	0.526016	0	0	0.366615	0.524469	2.04235	1.22791	0	0	0.759992	0	0.768173	0.599886	0	0	0	0.708865	1.09255	0	0	0	0	0	0	0.53449	0	0	1.06195	0.736197	0	0	0	0.548049	0	0	0	0.888637	0	0	0	0.866887
Bacteria	Proteobacteria	Betaproteobacteria	NA	NA	Candidatus Kinetoplastibacterium	Candidatus Kinetoplastibacterium crithidii	0.722821	0	1.46456	0.709933	0.866887	0.254452	0.908281	0.699401	0	0	0	0	0	0.233615	0	0	0.52621	0	0.708865	0.462053	0	0	0	0	0	0.544075	0	0	0	1.06195	0	1.20899	0	1.43271	0	1.74662	0	0	0	0	0	0	0
Bacteria	Proteobacteria	Betaproteobacteria	NA	NA	Candidatus Kinetoplastibacterium	Candidatus Kinetoplastibacterium desouzaii	0.406214	0	0	0.709933	0	0.567747	0	0.699401	0	0.936019	0.762871	0.759992	0.778467	0.611015	0	0	0	0.491775	0	2.0072	1.86543	1.20011	0.53731	0.933824	0	0	0.923614	0	0.410167	3.43158	0.736197	0.523315	0.63743	0.748298	0.94427	1.36204	0.699574	0	1.18722	1.17902	0.567928	1.23293	0.866887
Bacteria	Proteobacteria	Betaproteobacteria	NA	NA	Candidatus Kinetoplastibacterium	Candidatus Kinetoplastibacterium galatii	0.406214	0.932262	0	0.709933	0	0	0.908281	0	0	0	0.762871	0	0	0.434621	0	0	0	0.85786	0	0.462053	0.731999	0.518561	0.53731	0	0	0	0	0.93791	0	0	0	0	0.63743	0	0	1.12291	0	0	0.511684	0	0	0	0
Bacteria	Proteobacteria	Betaproteobacteria	NA	NA	Candidatus Kinetoplastibacterium	Candidatus Kinetoplastibacterium oncopeltii	0	0	0	0	0	1.45204	0	0	0	0	0	0	0	0.233616	0.826514	0	0	0	0	0.811473	1.21529	0	0.927917	0.541184	0	0.544075	0	0.687509	0	1.06194	0	0	0	0	0.548049	1.12291	0	0	0	0	0.567928	0.74435	0
Bacteria	Proteobacteria	Betaproteobacteria	NA	NA	Candidatus Kinetoplastibacterium	Candidatus Kinetoplastibacterium sorsogonicusi	0.982298	0.540159	0.910652	1.18362	0	0.254452	0.908281	1.16842	1.88149	1.2448	1.92123	0.759992	0	0.90988	1.19471	2.4181	1.46496	1.59973	0.708865	2.46728	0.731999	1.20011	0.927917	0.933824	1.26455	1.71827	2.04929	0.384326	0.410167	3.33121	0.736197	1.20899	0	1.23855	1.25479	2.60977	1.35618	1.71506	1.18722	1.53423	0.974372	1.59725	0.497599
Bacteria	Acidobacteria	Acidobacteriia	Acidobacteriales	Acidobacteriaceae	Candidatus Koribacter	Candidatus Koribacter versatilis	0	0	0.910652	0	0	0.470683	0.524469	0.699401	0	0	0	0	0	0	0	0	0.910949	0	0	0	0	0	0.537309	0.541184	0	0	0	0	0	0	0	0	0.63743	0	0	0	0	0	0	0	0	0	0.497599
Bacteria	Planctomycetes	Candidatus Brocadiae	Candidatus Brocadiales	Candidatus Brocadiaceae	Candidatus Kuenenia	Candidatus Kuenenia stuttgartiensis	0.406214	0	0.526016	2.26735	0	0.567747	0.908281	0	0.740833	0	0.762871	0	0.778467	1.36849	0	1.29174	0.52621	0.491775	1.18208	0.462053	2.92778	0.899216	0	0.541184	1.26455	0.938226	0.53449	0.384326	0	2.84074	0	0.523315	1.078	0	0.548049	2.4111	0	0.542626	0	0.706739	0.567928	0.74435	0.497599
Bacteria	Proteobacteria	Alphaproteobacteria	Rhizobiales	Rhizobiaceae	Liberibacter	Candidatus Liberibacter africanus	2.38616	1.70958	1.86381	0.709933	3.44423	5.09083	2.64636	1.16842	1.22791	1.71506	0.762871	0.759992	0	2.11762	2.94538	0	2.31071	0.85786	0.708865	2.46728	1.21529	0.518561	2.77956	0.541184	1.73879	1.71827	1.69695	3.58364	0.990242	2.51439	0	0.906512	0.63743	1.23855	1.72706	1.5671	1.80575	1.2448	0.888637	1.17902	2.12986	3.28952	0.866887
Bacteria	Proteobacteria	Alphaproteobacteria	Rhizobiales	Rhizobiaceae	Liberibacter	Candidatus Liberibacter americanus	0.722821	0.932262	1.46456	0.709933	0	0.470683	1.21114	1.16842	0.740833	0.542626	1.25926	0.759992	0.778467	1.0389	0.826514	1.29174	0.910949	1.39215	0	1.70709	2.31198	0.518561	0.53731	1.24214	1.26455	0.544075	1.48219	0.687509	0	2.68677	1.22129	1.20899	0.63743	0.748298	0.548049	1.74662	1.16867	0	0.888637	1.17902	0.974372	0.74435	0.866887
Bacteria	Proteobacteria	Alphaproteobacteria	Rhizobiales	Rhizobiaceae	Liberibacter	Candidatus Liberibacter asiaticus	2.63302	2.47023	3.29263	2.74879	0	4.1444	3.82295	2.24579	2.51045	1.71506	1.92123	3.32413	2.19426	2.38368	2.56027	0.785854	3.47551	2.74124	4.07578	3.79025	2.10591	3.27061	2.33953	3.27025	3.66536	2.22178	2.86355	3.58364	2.20703	2.60316	3.16822	2.02176	1.41504	3.44059	0.548049	2.60977	2.33804	2.21815	1.43448	4.17529	2.41725	3.71742	2.4674
Bacteria	Proteobacteria	Alphaproteobacteria	Rhizobiales	Rhizobiaceae	Liberibacter	Candidatus Liberibacter solanacearum	2.2935	1.89716	2.17619	1.82494	1.4046	0.901473	2.17224	1.5218	2.12291	0.936019	2.55534	2.54951	1.28132	2.38368	1.83915	2.60141	2.9264	1.94231	2.26517	3.03078	1.21529	1.44896	2.2048	2.34951	1.26455	1.50199	2.33224	1.15121	0.729164	2.76581	2.50092	2.30313	1.68806	2.43796	0.94427	3.01206	2.58309	2.35321	2.39428	2.05678	2.12986	2.33666	1.61321
Bacteria	Proteobacteria	Betaproteobacteria	Nitrosomonadales	Methylophilaceae	Candidatus Methylopumilus	Candidatus Methylopumilus planktonicus	0	0	0.910652	1.18362	1.4046	0.132829	0.524469	0.699401	0.740833	0.936019	1.25926	0.759992	0.778467	1.63661	0.330901	0.785854	0.910949	1.39215	1.18208	0.811473	0	1.84605	0	0.541184	0.553369	0	1.88385	2.39876	0.990242	0.446343	0	0.523315	0	0.422131	1.72707	0.836116	0.699574	0	0.511684	0.706739	0	0.74435	1.4046
Bacteria	Proteobacteria	Betaproteobacteria	Nitrosomonadales	Methylophilaceae	Candidatus Methylopumilus	Candidatus Methylopumilus turicensis	0	0.540159	0	0	0	0.366615	0	0	0	0.542626	0	0	0	0.90988	0.826514	0	0	0.85786	0	0	0.731999	0	0	0.541184	0	0	0	0.687509	0	0	0	0	0	0	0	0	0.391781	0	0	0.706739	0	0.74435	0.497599
Bacteria	Proteobacteria	Alphaproteobacteria	Rickettsiales	Candidatus Midichloriaceae	Candidatus Midichloria	Candidatus Midichloria mitochondrii	0	0	0	0	0	0	0	0	0	0	0	0.759992	0	0	0	0	0	0.491775	0.708865	0.462053	0	0	0.927917	0	0	0	0	0.93791	0	0	0	0	0	0	0	0.4778	0	0	0	0	0	0	0
Bacteria	Proteobacteria	Gammaproteobacteria	Enterobacterales	Enterobacteriaceae	Candidatus Mikella	Candidatus Mikella endobia	0.722821	0.932262	0.526016	0.709933	0	0.254452	0	0	0.740833	0	0	0	0	0.611015	0	0	0.52621	0	0	1.09255	0.731999	0.518561	0.53731	0	0.553369	0	0.53449	0.687509	0.990242	1.82296	0	0	0.63743	0.422131	0	0.836116	0	0.542626	0.888637	0	0.567928	0.74435	0
Bacteria	Proteobacteria	Gammaproteobacteria	Enterobacterales	Enterobacteriaceae	Candidatus Moranella	Candidatus Moranella endobia	0.406214	0	0	0	0	2.25133	0.908281	0	0	0	0	0	0	1.93072	1.02233	0	0	0	0	0	0	0	0.53731	0.933824	0	1.71827	0	0	0.410167	0	0	0	0	0	0	0	0	0	0	0	1.55069	0	0
Bacteria	Actinobacteria	Actinobacteria	Candidatus Nanopelagicales	Candidatus Nanopelagicaceae	Candidatus Nanopelagicus	Candidatus Nanopelagicus abundans	0	0	0	0	0	0	0	0	0	0	0	0	0	0	0	0	1.21439	0	0	0	0	0	0	0	0	0	0	0	0	0.446343	0	0	0	0	0	0	0	1.2448	0	0.706739	0	0	0.497599
Bacteria	Actinobacteria	Actinobacteria	Candidatus Nanopelagicales	Candidatus Nanopelagicaceae	Candidatus Nanopelagicus	Candidatus Nanopelagicus hibericus	0	0.540159	0	0	0.866887	1.29079	1.21114	0	0	1.2448	0	0	0	2.64923	0	0	0	1.1496	0	0	0	0	0	0	0.553369	0	0	0	0	0	0.736197	0	0	0	0	0.836116	0	0	0	0	0.567928	0	0
Bacteria	Actinobacteria	Actinobacteria	Candidatus Nanopelagicales	Candidatus Nanopelagicaceae	Candidatus Nanopelagicus	Candidatus Nanopelagicus limnes	0	0	0	0	0	0.470683	0	0.699401	0	0	0	0	0	0	0	0	0	0	0	0	0	0	0	0	0	0	0	0	0	0.446343	0	0	0	0	0	0	0	0	0	0	0	0	0
Bacteria	Proteobacteria	Betaproteobacteria	NA	NA	Candidatus Nasuia	Candidatus Nasuia deltocephalinicola	5.38026	5.8293	5.54703	5.66069	4.89871	3.47591	5.39951	5.86771	5.08261	5.13941	5.57561	5.09959	5.35956	4.76505	4.94975	6.22611	6.22773	5.93342	5.00411	7.26219	6.19066	5.88163	4.94408	5.66144	5.03521	5.21679	5.51863	4.10251	5.02541	7.43651	5.91299	5.36553	5.14749	5.2238	4.64556	7.68613	5.51152	4.89565	5.92124	5.55901	5.09951	4.6995	5.69095
Bacteria	Proteobacteria	Gammaproteobacteria	Chromatiales	Chromatiaceae	Candidatus Nitrosoglobus	Candidatus Nitrosoglobus terrae	0	0	0	0	0	1.29079	0	0.699401	0	0	0.762871	0.759992	0.778467	0.768173	0.599886	0.785854	0.52621	1.78117	0.708865	0	1.57668	0	0.927917	0	0.553369	0.544075	0	2.69922	0	1.66698	0	0.523315	2.58496	0	0.94427	0	0	0	0	0	0.567928	0	0
Bacteria	Nitrospirae	Nitrospira	Nitrospirales	Nitrospiraceae	Nitrospira	Candidatus Nitrospira inopinata	0	0	0	0	0.866887	0.132829	0	0	0	0.542626	0	0.759992	0.778467	0.434621	0.330901	0	0	0.491775	0	0	0	0	0.537309	0	0	0.544075	0	0	0	0	0	0	0	0	0	0	0.699574	0	0	0	0.974372	0	0
Bacteria	Proteobacteria	Alphaproteobacteria	Holosporales	Caedimonadaceae	Candidatus Nucleicultrix	Candidatus Nucleicultrix amoebiphila	0.406214	0.540159	0	0	0	2.36373	0.908281	0	1.5914	0	0	0	0.778467	0.611015	0	0	0	0.85786	1.53782	0	0	0	1.23499	0	0	0.938226	0.53449	1.78325	0	0	0	0	1.078	0	0.94427	0	0	0.542626	0.511684	0	0	0	0
Bacteria	Proteobacteria	Gammaproteobacteria	Enterobacterales	Erwiniaceae	Pantoea	Candidatus Pantoea carbekii	1.20214	2.06313	1.21403	1.53962	0.866887	3.83884	1.46133	0.699401	0	0.936019	1.62788	0.759992	0	5.3164	0.599886	0.785854	1.67839	1.59973	0	2.0072	1.57667	0.899216	0.927917	0.933824	0.952346	1.24748	1.48219	0.687509	1.57194	1.06195	1.87307	1.20899	0	1.43271	0.94427	2.4111	0.699574	1.2448	1.43448	0.706739	0	1.23293	1.16065
Bacteria	Proteobacteria	Alphaproteobacteria	Holosporales	Candidatus Paracaedibacteraceae	Candidatus Paracaedibacter	Candidatus Paracaedibacter acanthamoebae	0	0	0.526016	0.709933	0	2.6115	0.524469	0	0	1.2448	0.762871	1.25518	0.778467	1.0389	0.826514	0	0	0.491775	0	0	0	0	0.537309	0	0	0.544075	0	2.12358	0.410166	0	0	0.906512	0	0.422131	0	0.4778	0	0	0	0.706739	1.29112	0	0
Bacteria	Proteobacteria	Alphaproteobacteria	Pelagibacterales	Pelagibacteraceae	Candidatus Pelagibacter	Candidatus Pelagibacter sp. HIMB1321	1.39288	1.89716	2.02844	1.18362	0.866887	0.824996	1.21114	1.16842	2.12291	2.06913	1.92123	1.91607	2.40377	1.36849	1.34868	2.20807	2.54635	2.55436	2.44404	2.96255	3.26186	1.84605	0.927917	0.933824	2.0951	1.24748	1.22977	0.93791	1.40283	3.52543	2.32039	1.45892	0.63743	1.01415	1.51017	3.9567	1.52209	0.936019	2.70803	2.87206	1.29112	1.88787	2.35575
Bacteria	Proteobacteria	Alphaproteobacteria	Pelagibacterales	Pelagibacteraceae	Candidatus Pelagibacter	Candidatus Pelagibacter sp. IMCC9063	1.84865	0.540159	0.526016	2.87917	0.866887	1.50202	1.21114	1.5218	1.22791	2.06913	1.92123	0.759992	0.778467	3.77146	1.02233	2.4181	2.65115	2.33963	1.18208	3.15826	1.86543	0.899216	1.89048	0.541184	1.52107	0.544075	2.19769	0.687509	0.990242	3.27828	1.58368	1.45892	1.91754	0.422131	1.51017	3.48647	1.67088	1.71506	1.82956	1.53423	0.567928	2.12964	2.23473
Bacteria	Proteobacteria	Alphaproteobacteria	Pelagibacterales	Pelagibacteraceae	Candidatus Pelagibacter	Candidatus Pelagibacter sp. RS39	1.71212	1.89716	1.67795	1.82494	0.866887	0.567747	1.21114	1.80543	1.88149	0.936019	1.92123	2.15944	2.19426	1.15733	1.02233	2.76403	2.54635	2.21896	2.44404	2.89094	1.21529	1.66112	2.05618	1.71186	1.26455	2.07265	2.04929	1.64927	0.990242	3.73636	2.80571	1.20899	1.078	1.23855	0.548049	3.53614	2.42443	1.2448	2.13937	2.43956	0.974372	1.88787	1.4046
Bacteria	Proteobacteria	Alphaproteobacteria	Pelagibacterales	Pelagibacteraceae	Candidatus Pelagibacter	Candidatus Pelagibacter sp. RS40	3.51178	3.67891	3.53091	3.56162	3.07271	1.84957	3.15239	3.88012	3.78154	3.13135	3.83192	2.54951	3.55208	2.83839	3.49977	4.55136	4.60451	3.84837	2.99633	5.09677	4.28587	4.01243	2.57626	3.57579	3.37158	3.52807	3.44168	2.01881	3.82309	5.48776	4.08565	2.91816	3.45943	3.79871	3.14663	5.65735	4.1064	3.13135	3.54137	2.74179	2.54199	3.38586	4.02138
Bacteria	Proteobacteria	Alphaproteobacteria	Pelagibacterales	Pelagibacteraceae	Candidatus Pelagibacter	Candidatus Pelagibacter ubique	1.56131	2.21197	2.54582	1.53962	1.4046	0.744238	2.30616	1.16842	2.12291	2.06913	1.62788	1.62314	1.65348	0.90988	1.73126	1.29174	2.31071	2.33963	1.18208	3.09593	1.86543	2.00995	0.53731	1.71186	2.38061	1.90632	1.48219	1.64927	1.98534	2.97985	2.66135	1.85739	1.91754	1.01415	1.25479	3.38168	1.92908	1.2448	1.43448	2.26083	1.55069	1.88787	1.79542
Bacteria	Proteobacteria	Alphaproteobacteria	Rhizobiales	Rhodobiaceae	Candidatus Phaeomarinobacter	Candidatus Phaeomarinobacter ectocarpi	2.47323	0.540159	0.910652	0.709933	0	2.76266	0	1.16842	0	0.542626	1.25926	0	0	3.09735	0	0	0	0.491775	0.708865	0.811473	0	0.899216	0.927917	0	0	0	0	1.64927	0.990242	0.446343	0.736197	0	0	0	0	0	0.953107	0.936019	0.511684	0	0	0	0
Bacteria	Proteobacteria	Alphaproteobacteria	Rickettsiales	Rickettsiaceae	Candidatus Phycorickettsia	Candidatus Phycorickettsia trachydisci	0.406214	0	0.526016	0	0	1.17232	0	0	0	0.542626	0	0	0	0.233615	0	0	0	0	1.18208	0.462053	0	0	0.53731	0	0	0	0	0	0	0	0	0	0	0.748298	0	0.836116	0.391781	0	0.888637	0	0	0	0.866887
Bacteria	Tenericutes	Mollicutes	Acholeplasmatales	Acholeplasmataceae	Candidatus Phytoplasma	Candidatus Phytoplasma australiense	0.982298	2.21197	2.43282	2.74879	1.4046	1.04324	1.46133	0.699401	1.5914	1.71506	2.55534	1.25518	1.28132	1.15733	2.28303	2.76403	2.74885	2.08726	0.708865	3.38371	3.04794	1.20011	1.70324	1.89956	2.50464	1.50199	2.19769	1.337	1.98534	4.02045	2.32039	1.45892	0	1.43271	0.94427	5.30293	2.04269	1.71506	2.13937	1.81903	1.55069	0	0.866887
Bacteria	Tenericutes	Mollicutes	Acholeplasmatales	Acholeplasmataceae	Candidatus Phytoplasma	Candidatus Phytoplasma mali	3.59179	4.11676	4.14714	4.28067	3.3307	2.19167	3.73067	4.25483	4.09655	3.27438	4.88613	3.8943	3.14867	3.50727	3.8225	5.00616	4.86636	4.41337	3.47927	5.67829	5.06117	4.55406	3.38909	4.33034	3.71756	4.2022	3.80782	3.34447	4.32716	6.5574	4.39049	3.40866	3.78427	3.6108	3.84811	6.58517	4.27863	3.87761	3.7383	4.27286	3.41249	3.92406	4.4325
Bacteria	Actinobacteria	Actinobacteria	Candidatus Nanopelagicales	Candidatus Nanopelagicaceae	Candidatus Planktophila	Candidatus Planktophila dulcis	0	0.932262	0.526016	0	0	0	0	0	0	0	0	0	0	0.233615	0	0	0	0.85786	0	0	0	0	0	0.541184	0	0	0	0	0.729164	0.446343	0	0.523315	0	0	0	0	0	0	0	0	0	0	0
Bacteria	Actinobacteria	Actinobacteria	Candidatus Nanopelagicales	Candidatus Nanopelagicaceae	Candidatus Planktophila	Candidatus Planktophila lacus	0	0	0.526016	0	0	0	0.524469	0	0.740833	0	0	0	0	0	0	0	0	0	0	0	0	0.518561	0	0	0	0	0.53449	0	0.410166	0	0	0	0	0	0	0.4778	0.391781	0	1.18722	0	0	0	0
Bacteria	Actinobacteria	Actinobacteria	Candidatus Nanopelagicales	Candidatus Nanopelagicaceae	Candidatus Planktophila	Candidatus Planktophila limnetica	0.722821	0.540159	1.21403	0	0	0	1.46133	0.699401	0	0.542626	0.762871	0	0.778467	0	0.330901	0	0.52621	1.1496	0.708865	0.811473	0	0.899216	0.53731	0	0.553369	0.544075	1.88385	1.15121	1.21123	0.446343	1.22129	0.906512	0.63743	0.748298	0.548049	1.74662	0.391781	0.542626	0.888637	0	0	0	0
Bacteria	Actinobacteria	Actinobacteria	Candidatus Nanopelagicales	Candidatus Nanopelagicaceae	Candidatus Planktophila	Candidatus Planktophila sulfonica	0	0	0	0	0	0.254452	0	0	0	0	0	0	0	0.768173	0	0	0	0	0	0.462053	0	0	0	0	0	0	0	0	0	0	0	0	0	0	0	0	0	0	0	0	0	0	0
Bacteria	Actinobacteria	Actinobacteria	Candidatus Nanopelagicales	Candidatus Nanopelagicaceae	Candidatus Planktophila	Candidatus Planktophila vernalis	0	0	0	0	0	0	0.524469	0	0	0	0	0	0	0	0	0	0	0	0	0	0	0	0	0	0	0	0	0	0	0	0	0	0	0	0	0	0	0	0	0	0	0	0
Bacteria	Actinobacteria	Actinobacteria	Candidatus Nanopelagicales	Candidatus Nanopelagicaceae	Candidatus Planktophila	Candidatus Planktophila versatilis	0	0	0	0	0	0	0	0.699401	0	0.542626	0	0	0	0	0	0	0.52621	0.491775	0	1.32769	0	0.518561	0	0.933824	0.553369	0.544075	0	0	0	0.446343	0	0	0	0	0	0	0.391781	0	0	0	0	0	0
Bacteria	Proteobacteria	Gammaproteobacteria	Oceanospirillales	Halomonadaceae	Candidatus Portiera	Candidatus Portiera aleyrodidarum	12.4027	12.8362	12.6939	11.8863	12.5381	6.18301	4.88246	5.0363	13.0421	12.986	12.4147	14.3765	12.0612	12.0025	12.502	5.47401	11.543	12.9768	14.3976	12.5163	7.78851	13.4185	12.4389	14.1468	13.619	13.2415	12.5078	12.5834	11.6707	6.11952	12.3048	12.6544	12.6252	11.6433	13.1844	9.77374	12.1162	11.9386	12.3435	12.7539	13.4301	13.5028	13.0881
Bacteria	Proteobacteria	Betaproteobacteria	NA	NA	Candidatus Profftella	Candidatus Profftella armatura	2.08815	2.06313	2.3102	1.53962	2.10262	1.04324	2.17224	2.04235	2.32965	1.71506	2.16489	0	1.28132	1.55265	1.61466	3.16434	2.02892	2.65082	0.708865	3.27538	2.10591	3.06228	1.23499	2.47292	1.26455	1.71827	2.45531	1.15121	2.39915	3.38227	2.50092	2.4256	1.91754	2.24457	1.51017	3.88183	2.65632	2.35321	2.39428	2.05678	2.12986	1.23293	1.79542
Bacteria	Chloroflexi	Ardenticatenia	Ardenticatenales	Ardenticatenaceae	Candidatus Promineofilum	Candidatus Promineofilum breve	0.722821	0.932262	0.910652	1.18362	0	1.17232	0.908281	0	0	1.2448	0	0	0.778467	1.26677	0.599886	1.96216	0	1.39215	0	0.462053	1.21529	0	0.53731	0	0	0.544075	0	2.47994	0.410167	0.786733	0	0	1.078	0.422131	0.548049	0	0.699574	1.90293	0.511684	0	0	1.59725	0.497599
Bacteria	Chlamydiae	Chlamydiia	Parachlamydiales	Parachlamydiaceae	Candidatus Protochlamydia	Candidatus Protochlamydia amoebophila	0.406214	0.932262	0.910652	1.18362	0	4.52889	0	1.80543	0	0.542626	1.62788	1.25518	0	2.1749	0	0	1.21439	0.491775	0	1.09255	0	0.518561	0.53731	0.541184	0	0.938226	0.53449	1.337	1.21123	2.09195	0.736197	0	0	0.748298	0	1.36204	0	1.2448	0.888637	0.706739	0.567928	0.74435	0.497599
Bacteria	Chlamydiae	Chlamydiia	Parachlamydiales	Parachlamydiaceae	Candidatus Protochlamydia	Candidatus Protochlamydia naegleriophila	0.722821	1.24025	2.02844	1.18362	0.866887	3.07484	1.46133	1.80543	2.12291	0.936019	2.16489	0.759992	1.28132	2.43147	2.28303	0	0.910949	1.78117	1.82296	2.46728	1.21529	1.20011	0.927917	1.49604	1.52107	1.24748	1.48219	0.93791	0.990242	1.49206	0	2.30313	1.078	1.89501	1.51017	1.74662	2.50594	0.542626	0.888637	0	1.55069	1.59725	1.61321
Bacteria	Proteobacteria	Alphaproteobacteria	NA	NA	Candidatus Puniceispirillum	Candidatus Puniceispirillum marinum	1.39288	0.932262	1.21403	0	0	0.974098	0.524469	1.16842	1.5914	0.542626	0	0.759992	0.778467	4.89005	0.330901	0.785854	0.910949	0	0	0.462053	0	0.899216	1.48803	0.541184	1.26455	0	0.53449	0	0.410167	0.446343	0	0.523315	0.63743	0	0.548049	1.36204	1.16867	0	0.888637	0	0.567928	2.67847	1.16065
Bacteria	Proteobacteria	Gammaproteobacteria	Enterobacterales	Enterobacteriaceae	Candidatus Purcelliella	Candidatus Purcelliella pentastirinorum	7.78896	7.76868	7.68043	7.20802	6.86197	4.69387	8.23299	8.3488	7.70773	7.21864	7.32089	7.47442	7.17054	6.8727	7.35465	6.13986	7.28067	7.54083	7.67723	8.44575	6.39709	7.78043	7.38427	7.32879	7.3341	7.49275	7.83513	6.72384	7.28128	7.83274	7.15122	7.5557	7.52182	7.35292	7.08186	8.28882	7.89371	7.14142	7.43453	7.02182	6.51108	7.00693	7.17321
Bacteria	Actinobacteria	Actinobacteria	Micrococcales	Microbacteriaceae	Rhodoluna	Candidatus Rhodoluna planktonica	0.982298	2.06313	2.02844	0.709933	1.4046	3.78938	2.30616	0	1.5914	0.542626	2.16489	0	3.26058	1.63661	3.08341	0	0	1.59973	1.53782	0.811473	0	2.15711	2.57626	2.21454	2.0951	1.71827	3.10824	3.82026	1.86025	0.446343	0.736197	2.74078	0.63743	1.23855	1.72706	0	2.24615	5.52999	0.888637	0	0.974372	2.67847	0
Bacteria	Proteobacteria	Gammaproteobacteria	Enterobacterales	Enterobacteriaceae	Candidatus Riesia	Candidatus Riesia pediculicola	0.722821	1.49392	0.526016	1.18362	0.866887	0.567747	0.524469	1.5218	1.22791	0	0.762871	1.25518	1.28132	0.233615	1.34868	1.29174	0.52621	1.78117	1.18208	2.0072	0	1.20011	0.53731	0.541184	0.553369	0.938226	0.53449	1.337	0.729164	1.66698	1.22129	0	0	0.422131	0	0.836116	1.16867	0.936019	0.511684	0.706739	0	0	1.4046
Bacteria	Proteobacteria	Gammaproteobacteria	Enterobacterales	Enterobacteriaceae	Candidatus Riesia	Candidatus Riesia pediculischaeffi	0	0	0.526016	0	0	0.366615	0.524469	0.699401	0.740833	0.936019	0.762871	0	0	0.434621	0	0	0	0.85786	0	0.462053	0	0	0	0	0	0	0	0	0.729164	0	0.736197	0	0	0	0	0.836116	0	0	0	0	0.567928	0	0
Bacteria	Proteobacteria	Gammaproteobacteria	NA	NA	Candidatus Ruthia	Candidatus Ruthia magnifica	0.406214	1.24025	0.910652	0	1.4046	6.30592	0	0	0	0.936019	0	0	0.778467	0.768173	0.330901	0.785854	1.46496	0.491775	0	0.462053	0	0	0	0	0.553369	1.24748	1.22977	2.39876	1.72329	0.786733	0.736197	0.906512	0	0.748298	1.25479	0	1.16867	1.2448	0.511684	1.17902	0	2.12964	0
Bacteria	Candidatus Saccharibacteria	NA	NA	NA	NA	Candidatus Saccharibacteria bacterium YM_S32_TM7_50_20	1.20214	0	0.526016	0	1.4046	1.40027	0	0	0.740833	0	0.762871	0.759992	0.778467	1.15733	1.02233	0	0.52621	0	0	0	0	0	2.2048	0.541184	0	0.938226	0	1.90583	0.410167	0	0	0.523315	1.078	0	1.72706	0.4778	0.699574	0	0	0	0.974372	0	0
Bacteria	Candidatus Saccharibacteria	NA	NA	NA	NA	Candidatus Saccharibacteria oral taxon TM7x	1.20214	2.34687	1.86381	0	0.866887	2.51743	1.67447	0	0.740833	1.2448	0.762871	1.91607	1.28132	2.94102	1.83915	0	1.67839	1.94231	0	0.462053	0	0.899216	2.05618	0.541184	0	0.938226	0.923614	1.78325	1.21123	0	0	1.45892	1.91754	2.76094	0.548049	0	1.52209	1.49901	0	0	0	0.74435	0.866887
Bacteria	Proteobacteria	Gammaproteobacteria	Enterobacterales	Pectobacteriaceae	Sodalis	Candidatus Sodalis pierantonius	0	0.932262	1.21403	0	0	1.10922	0.524469	0	0.740833	0.936019	0	0.759992	0	0.768173	1.02233	0	0	0.491775	0	0.462053	0	0	1.89048	0	0	0.544075	0	0.687509	0.410166	0	0.736197	0	1.41504	0	0.548049	0	0.391781	0.936019	0.511684	0	0	0	0.497599
Bacteria	Acidobacteria	Acidobacteriia	Bryobacterales	Solibacteraceae	Candidatus Solibacter	Candidatus Solibacter usitatus	0	1.70958	2.17619	0.709933	0	1.81043	1.21114	0	2.51045	1.49901	1.62788	1.25518	1.65348	2.33425	1.93952	0.785854	0	0.491775	0.708865	2.0072	0	2.29064	0.537309	0.541184	2.38061	0.544075	0.53449	4.31654	0.729164	1.06194	0	1.67187	1.078	0.748298	1.72707	1.36204	0.699574	1.49901	1.18722	1.17902	1.55069	1.23293	1.79542
Bacteria	Bacteroidetes	Flavobacteriia	Flavobacteriales	NA	Candidatus Sulcia	Candidatus Sulcia muelleri	6.80179	7.36581	7.21745	7.33274	6.33809	5.09083	7.16472	7.21163	6.99826	6.81855	7.23006	6.64628	6.69054	6.48247	6.78874	7.67579	7.73273	7.66729	6.7324	8.58274	7.39984	7.32346	6.48297	7.11333	6.71131	6.86908	7.1749	6.05145	6.98806	8.91982	7.67287	6.77974	6.62611	6.88175	6.54568	9.31079	7.13411	6.56388	7.27317	7.15576	6.50343	6.74159	7.36202
Bacteria	Proteobacteria	Betaproteobacteria	Burkholderiales	Comamonadaceae	Candidatus Symbiobacter	Candidatus Symbiobacter mobilis	0.722821	0.540159	1.21403	1.18362	0	4.59371	3.86696	0.699401	0.740833	2.06913	0	0	2.58668	2.52256	2.12147	0	0	1.39215	0	0.811473	0	1.44896	1.70324	1.71186	2.24491	0.938226	1.48219	3.50824	1.86025	0	0	1.67187	0.63743	2.24457	1.72706	0	2.72601	2.35321	0.888637	0	0.974372	1.88787	0.497599
Bacteria	Proteobacteria	Gammaproteobacteria	Enterobacterales	Enterobacteriaceae	Candidatus Tachikawaea	Candidatus Tachikawaea gelatinosa	2.47323	3.26731	3.41668	2.99874	2.35575	2.39051	2.30616	2.85565	2.94699	2.59044	3.33045	1.62314	3.14867	2.23	2.79272	2.76403	3.53149	3.31264	3.10672	4.16893	2.65249	2.90456	2.05618	2.69198	3.08409	2.69978	2.04929	1.78325	2.85757	4.33748	3.16822	2.74078	2.28951	2.76094	2.2317	4.36674	2.85604	2.69587	2.96558	2.87206	1.7706	2.51766	2.84357
Bacteria	Proteobacteria	Gammaproteobacteria	Chromatiales	Chromatiaceae	Thiodictyon	Candidatus Thiodictyon syntrophicum	0.722821	0.540159	0.526016	0.709933	0.866887	0.824996	1.67447	0	0.740833	0.542626	0.762871	0	1.28132	0	0.826514	0.785854	2.02892	0.491775	0	0	1.57667	1.20011	1.23499	0	0	0.544075	0.53449	0.93791	0	1.06195	0.736197	1.20899	0.63743	0	0.94427	1.12291	0	0.542626	0	0	0.567928	0.74435	0.866887
Bacteria	Proteobacteria	Gammaproteobacteria	NA	NA	Candidatus Thioglobus	Candidatus Thioglobus autotrophicus	0	0	0	0	0	0	0	0	0.740833	0.542626	0	0	0	0	0.826514	0.785854	0	0	0	0	0	0	0	0	0.952346	0	0	0.384327	0.410166	1.06194	0	0	0	0.422131	0	0.4778	0	0	0	1.17902	1.55069	0.74435	0
Bacteria	Proteobacteria	Gammaproteobacteria	NA	NA	Candidatus Thioglobus	Candidatus Thioglobus singularis	0.982298	1.89716	1.67795	0	0.866887	0.132829	2.02461	1.16842	1.88149	1.2448	0.762871	0	0	0.434621	1.61466	0	1.46496	1.1496	1.82296	2.13669	0.731999	0	0.927917	1.49604	0.952346	1.50199	1.69695	1.64927	0.410167	1.49206	0	2.16929	1.078	0.748298	0.548049	2.18065	1.16867	0.936019	0.888637	1.17902	0.567928	1.23293	0.866887
Bacteria	Proteobacteria	Betaproteobacteria	NA	NA	Candidatus Tremblaya	Candidatus Tremblaya princeps	0	0	0	0	0	0.824996	0	0	0	0	0	0	0	1.0389	0.330901	0	0	0	0	0	0	0	0	0	0	0	0	0	0	0	0	0	0	0	0	0	0	0.542626	0	0	0	0	0
Bacteria	Bacteroidetes	Flavobacteriia	Flavobacteriales	NA	Candidatus Walczuchella	Candidatus Walczuchella monophlebidarum	2.70674	4.07849	3.9144	2.06303	2.35575	0.824996	1.46133	1.5218	3.78154	2.59044	3.11528	2.36762	1.28132	3.03684	3.74139	0.785854	2.17668	2.21896	3.30499	3.38371	0.731999	3.13512	2.95772	3.73221	3.66536	2.69978	2.45531	1.78325	3.3973	0.446343	2.114	3.57669	2.58496	3.2983	3.14663	1.36204	2.33804	2.79412	1.43448	1.81903	3.20174	3.56114	3.90721
Bacteria	Verrucomicrobia	Spartobacteria	NA	NA	Candidatus Xiphinematobacter	Candidatus Xiphinematobacter sp. Idaho Grape	0	0.540159	0	0	0	4.22845	0	0.699401	0	0.542626	0.762871	0	0	6.4596	1.34868	0	0	0	0	0	0	0	0	0.541184	0.952346	0	0	1.50157	0	0	0	0.906512	0	0	0.548049	0.4778	0	0.542626	0	0	0	0.74435	0
Bacteria	Bacteroidetes	Flavobacteriia	Flavobacteriales	Flavobacteriaceae	Capnocytophaga	Capnocytophaga canimorsus	0.982298	1.49392	1.46456	0	2.10262	0.254452	1.67447	1.16842	0	0.542626	0.762871	0	0.778467	1.26677	1.19471	0	0.910949	1.39215	0.708865	1.86493	0.731999	0.899216	0	0.933824	0.952346	0.938226	0.923614	1.337	0.410167	2.31858	1.58368	0.523315	1.078	0.422131	0.548049	1.90625	1.67088	0	1.6455	1.17902	0.567928	1.23293	0.497599
Bacteria	Bacteroidetes	Flavobacteriia	Flavobacteriales	Flavobacteriaceae	Capnocytophaga	Capnocytophaga cynodegmi	1.20214	1.49392	1.46456	0.709933	0	0.132829	1.21114	1.5218	0.740833	0.542626	0	0.759992	1.28132	0	0.599886	1.29174	0.910949	1.39215	1.53782	2.13669	1.57667	1.20011	0	0.933824	0.553369	1.50199	0.53449	0	0.990242	1.49206	0.736197	0	0	1.01415	0.94427	2.04996	0.391781	0.542626	1.43448	0.706739	0.974372	0.74435	1.16065
Bacteria	Bacteroidetes	Flavobacteriia	Flavobacteriales	Flavobacteriaceae	Capnocytophaga	Capnocytophaga gingivalis	2.08815	0.932262	2.83981	0	0.866887	1.84957	0.524469	2.24579	1.88149	2.4767	2.71697	3.51124	1.28132	1.99575	2.56027	0	0.52621	2.55436	3.10672	1.52982	0.731999	3.06228	2.57626	3.73221	2.72467	3.20876	2.19769	1.90583	2.30628	1.06195	2.80571	1.85739	2.44478	2.24457	2.60483	1.5671	1.52209	1.90293	0.888637	1.17902	2.41725	3.18628	1.79542
Bacteria	Bacteroidetes	Flavobacteriia	Flavobacteriales	Flavobacteriaceae	Capnocytophaga	Capnocytophaga haemolytica	0	0	0	0	0.866887	0.658689	0.524469	0	0	0.936019	0	0	1.28132	0	0.330901	0	0.910949	0	0	0.811473	0	0.518561	0.537309	0.541184	0.553369	0	0.53449	0	0	1.29297	0	0	0	0	0	0.836116	0.391781	0.542626	0.888637	0	0	0	0
Bacteria	Bacteroidetes	Flavobacteriia	Flavobacteriales	Flavobacteriaceae	Capnocytophaga	Capnocytophaga leadbetteri	0.722821	0	0	0.709933	1.79542	0.366615	0.524469	0.699401	0	0	0	0.759992	0	0.233615	1.02233	2.20807	0.52621	1.1496	0	0	1.21529	0	0	0.541184	0.553369	0	0.923614	0	0.729164	1.06195	0	0	0	0	0	0.836116	0.699574	0	0	0.706739	0	0	0.497599
Bacteria	Bacteroidetes	Flavobacteriia	Flavobacteriales	Flavobacteriaceae	Capnocytophaga	Capnocytophaga ochracea	0.406214	0	0	0	3.44423	0	0.524469	0	0.740833	0.542626	0	0	0	0	0.599886	0	0	0.491775	0	0.811473	0	0	0	0.541184	0	0.544075	0	1.15121	0	0.446343	0	0.523315	0.63743	0.422131	0	0.4778	0.953107	0	0	0	1.29112	0	0
Bacteria	Bacteroidetes	Flavobacteriia	Flavobacteriales	Flavobacteriaceae	Capnocytophaga	Capnocytophaga sp. ChDC OS43	0.722821	0.540159	0	0.709933	0	0.254452	0	0.699401	0	0.542626	0.762871	0	0	0.90988	0	0	0.52621	0.491775	0	0.462053	0	0	0	0.933824	1.73879	0.544075	0	0.687509	0	0.786733	0	0.523315	0.63743	0	0	0.836116	0.391781	0.936019	0	0.706739	0	1.23293	0.497599
Bacteria	Bacteroidetes	Flavobacteriia	Flavobacteriales	Flavobacteriaceae	Capnocytophaga	Capnocytophaga sp. H2931	0	0	0.526016	0.709933	0	0.254452	0	0	0	0	0	0.759992	0	0	0	0	0	0.85786	0	0.462053	0.731999	0	0	0	0	0	0	0	0	0	0.736197	0	0	0	0	0.836116	0.391781	0	0	0	0	0	0
Bacteria	Bacteroidetes	Flavobacteriia	Flavobacteriales	Flavobacteriaceae	Capnocytophaga	Capnocytophaga sp. H4358	2.2935	2.58387	2.17619	4.13167	0	6.3441	4.7477	4.58987	0.740833	1.2448	2.55534	2.54951	3.55208	2.33425	1.34868	5.88091	2.31071	2.45099	0.708865	2.56255	6.06811	1.84605	1.70324	0	0.553369	0.544075	1.48219	1.15121	0	7.17575	1.87307	1.85739	1.078	1.01415	1.51017	5.91374	2.24615	1.49901	0.511684	0	1.29112	1.59725	0.497599
Bacteria	Bacteroidetes	Flavobacteriia	Flavobacteriales	Flavobacteriaceae	Capnocytophaga	Capnocytophaga sp. oral taxon 323	0	0	0	0	0	0	0	0	0	0	0	0	0	0	0	0.785854	0	0	0	0.462053	0.731999	0.518561	0	0	0	0	0	0.687509	0.410166	0.786733	0	0	0	0	0	0.4778	0	0	0	0	0.567928	0	0
Bacteria	Bacteroidetes	Flavobacteriia	Flavobacteriales	Flavobacteriaceae	Capnocytophaga	Capnocytophaga sp. oral taxon 864	0	0	0	0	0	0	0	0	0	0	0.762871	0	0.778467	0	0	0	0.52621	0	0	0	0	0	0	0	0	0	0	0	0	0	0	0.523315	0	0.422131	0	0.836116	0	0	0	0	0	0.74435	0.497599
Bacteria	Bacteroidetes	Flavobacteriia	Flavobacteriales	Flavobacteriaceae	Capnocytophaga	Capnocytophaga sp. oral taxon 878	4.35841	4.15404	4.65519	2.99874	3.90721	0.254452	0.908281	0.699401	3.97866	3.27438	3.60286	4.77359	1.94906	4.24255	4.83716	0	2.54635	3.05504	4.12907	4.44378	1.21529	3.66428	2.05618	3.62984	3.23498	3.74074	3.94015	2.39876	4.15144	1.06195	3.62272	4.56908	3.38466	3.99601	4.44591	2.51385	2.85604	2.59044	2.13937	3.30006	2.6568	2.9546	6.02792
Bacteria	Bacteroidetes	Flavobacteriia	Flavobacteriales	Flavobacteriaceae	Capnocytophaga	Capnocytophaga sputigena	0.406214	1.89716	0	0.709933	0	0.744238	1.21114	0	0.740833	0.542626	0	2.15944	0.778467	1.86262	0.330901	0.785854	1.46496	1.39215	1.53782	0.811473	0	2.00995	0	0.933824	0.553369	0.544075	0.53449	0	0.729164	0.786733	0	0.906512	2.28951	0.422131	0.94427	0.836116	1.16867	0.542626	0.888637	0.706739	0.974372	0.74435	0.866887
Bacteria	Bacteroidetes	Flavobacteriia	Flavobacteriales	Flavobacteriaceae	Capnocytophaga	Capnocytophaga stomatis	0	1.24025	0	0	0	1.45204	0	0.699401	1.88149	0.542626	0.762871	0	0.778467	0.233616	0.826514	0	1.86427	0	0	0.811473	0	1.20011	0.537309	0.541184	0	0.938226	0.923614	0	0.410166	0.446343	0.736197	0.523315	0.63743	0.748298	0	0	0.699574	0.936019	0.511684	1.17902	0.567928	0.74435	0.866887
Bacteria	Firmicutes	Clostridia	Clostridiales	Clostridiales Family XVI. Incertae Sedis	Carboxydocella	Carboxydocella thermautotrophica	0	0	1.21403	0	0	0	1.46133	0	0.740833	0	0.762871	0	0	0.434621	0.826514	0.785854	0	0.491775	0	0	0	0.518561	0.537309	0	0.952346	0	0	0.93791	0	0.786733	0	0	0.63743	0	0.94427	0.4778	0	0.542626	0.511684	0.706739	0	0	0
Bacteria	Firmicutes	Clostridia	Thermoanaerobacterales	Thermoanaerobacteraceae	Carboxydothermus	Carboxydothermus hydrogenoformans	1.39288	0.540159	0.910652	0	0.866887	0.901473	0.524469	0.699401	1.88149	0.936019	0.762871	1.25518	0.778467	1.86262	1.73126	1.29174	0.910949	0	0	1.32769	0.731999	1.44896	1.23499	0.933824	1.26455	1.24748	1.22977	0	2.10044	1.06195	1.87307	2.30313	1.41504	1.01415	1.91558	0.836116	0.953107	0.936019	1.18722	1.17902	0.974372	1.23293	1.79542
Bacteria	Bacteroidetes	Cytophagia	Cytophagales	Amoebophilaceae	Candidatus Cardinium	Cardinium endosymbiont of Encarsia pergandiella	0.722821	0.932262	1.21403	0.709933	0	0.744238	1.67447	0.699401	1.22791	0	0.762871	0.759992	0	1.15733	0.599886	0	0.910949	1.39215	1.18208	1.09255	0	1.20011	0.53731	0.933824	0	1.50199	0.53449	0.687509	0	0	0.736197	1.20899	0	0.422131	0.94427	0	0.699574	0.936019	0.888637	0.706739	0.567928	0.74435	0
Bacteria	Bacteroidetes	Cytophagia	Cytophagales	Amoebophilaceae	Candidatus Cardinium	Cardinium endosymbiont of Sogatella furcifera	0	0	0	0	0	0	0	0	0	0	0	0	0	0.233616	1.02233	0	0.910949	0	0.708865	0	0	0.518561	0.537309	0.933824	0	0	0	0	0.729164	1.06194	0	0	0	0	0.548049	0	0	1.2448	0	0	0.567928	0	0
Bacteria	Firmicutes	Bacilli	Lactobacillales	Carnobacteriaceae	Carnobacterium	Carnobacterium divergens	2.2935	2.06313	1.86381	2.06303	1.4046	1.17232	1.86014	0.699401	2.12291	1.71506	1.92123	1.25518	1.94906	2.11762	1.83915	1.96216	1.46496	1.1496	2.26517	2.13669	0	1.84605	0.53731	2.06563	0.553369	1.90632	1.88385	1.50157	2.10044	2.76581	2.32039	2.4256	2.71272	1.75674	1.72706	1.90625	1.80575	0.542626	1.18722	0.706739	0.974372	1.23293	2.10262
Bacteria	Firmicutes	Bacilli	Lactobacillales	Carnobacteriaceae	Carnobacterium	Carnobacterium inhibens	0.406214	0.540159	0	0	1.79542	3.17067	0.524469	0	0	0.542626	0	3.42072	0	0.233615	0.330901	0	1.46496	1.59973	0.708865	0.811473	0	0.899216	0	0	1.92792	1.24748	1.22977	0	0.729164	0	0	1.20899	0	0	0	0	0	0	0	0	0.567928	0	0
Bacteria	Firmicutes	Bacilli	Lactobacillales	Carnobacteriaceae	Carnobacterium	Carnobacterium maltaromaticum	1.39288	3.19761	3.15689	2.44628	0.866887	3.61867	3.15239	1.5218	1.5914	0.542626	1.92123	2.54951	1.28132	2.52256	3.79597	1.29174	1.86427	1.1496	1.53782	2.46728	0.731999	3.06228	2.33953	2.21454	0.952346	2.59429	2.94981	3.00374	2.56866	2.4198	2.32039	0	2.28951	2.89883	1.25479	1.5671	3.23639	2.69587	2.13937	0.706739	2.54199	3.38586	0.866887
Bacteria	Firmicutes	Bacilli	Lactobacillales	Carnobacteriaceae	Carnobacterium	Carnobacterium sp. 17-4	0.406214	0.540159	0.910652	0	0	1.34657	0.908281	2.42407	0	1.2448	0.762871	1.25518	0	0	0.826514	0	0.52621	0.491775	1.53782	1.09255	0.731999	0.518561	0.927917	0.541184	0.952346	1.24748	1.22977	0.384326	1.40283	1.29297	0.736197	1.20899	1.078	1.01415	0.548049	1.12291	0.953107	1.2448	0.888637	0	0.974372	1.23293	0
Bacteria	Firmicutes	Bacilli	Lactobacillales	Carnobacteriaceae	Carnobacterium	Carnobacterium sp. CP1	0.982298	0	0.910652	0	0.866887	2.30862	0	0	0	0.542626	1.25926	0.759992	0.778467	0.233615	0	0	0	0.491775	0	0	0	0	0	0	1.52107	0	0.53449	0.384326	0.990242	0.446343	0	0	0	0	0	0.4778	0	0	0	0	0	0.74435	0
Bacteria	Proteobacteria	Betaproteobacteria	Burkholderiales	Alcaligenaceae	Castellaniella	Castellaniella defragrans	0.722821	0.540159	0	0	0	1.77021	1.21114	0	0	0.542626	0.762871	0	0.778467	0.233615	0	1.29174	0	0.491775	0.708865	0.811473	1.21529	0	0	0	0	0	0.53449	1.337	0	1.66698	0	0.523315	0	0.422131	0	0.4778	0	0	0.888637	0	0	0.74435	0
Bacteria	Proteobacteria	Gammaproteobacteria	Alteromonadales	Alteromonadaceae	Catenovulum	Catenovulum sp. CCB-QB4	0.722821	1.70958	1.67795	0	0	5.14295	1.67447	0	0.740833	0.542626	1.25926	1.62314	0.778467	2.47774	1.83915	0.785854	0.52621	0.491775	0.708865	1.32769	0	1.84605	1.48803	0.541184	0.553369	2.79807	1.48219	1.90583	0.729164	0.446343	0	1.67187	0.63743	1.43271	1.72706	2.04996	1.16867	0.542626	0.888637	0.706739	1.29112	2.51766	0.866887
Bacteria	Actinobacteria	Actinobacteria	Catenulisporales	Catenulisporaceae	Catenulispora	Catenulispora acidiphila	0.982298	0.932262	1.67795	0	0.866887	2.09728	0	0.699401	0.740833	0.936019	0	0.759992	0	1.79114	1.83915	0.785854	0.52621	0.491775	0	0.811473	1.21529	0.899216	0.927917	1.24214	0.952346	1.24748	0.923614	0.687509	0	1.82296	0.736197	1.45892	0	0.748298	0.548049	1.5671	0.953107	1.2448	1.99277	1.17902	0.974372	0	0.497599
Bacteria	Proteobacteria	Alphaproteobacteria	Caulobacterales	Caulobacteraceae	Caulobacter	Caulobacter henricii	0	0.540159	1.21403	0	1.79542	3.51294	0.524469	1.16842	1.22792	0	0	0	0	2.47774	0.599886	0.785854	0	0.85786	1.53782	0	1.86543	0	1.23499	0	0	0.544075	0	0.93791	0	1.06194	0	2.02176	2.9386	0	0	0	0	0	0	0	1.96138	0	0
Bacteria	Proteobacteria	Alphaproteobacteria	Caulobacterales	Caulobacteraceae	Caulobacter	Caulobacter mirabilis	1.20214	0.540159	1.86381	0.709933	0	8.05905	0.524469	2.24579	0	2.97257	2.37328	1.62314	0	5.10424	2.20451	0.785854	1.21439	2.45099	1.53782	0.462053	1.21529	1.84605	1.70324	2.47292	1.52107	0.938226	1.22977	2.88952	0.990242	1.29297	0	0	0	0	0.94427	2.4111	2.33804	0	0	0	3.90587	1.23293	0.497599
Bacteria	Proteobacteria	Alphaproteobacteria	Caulobacterales	Caulobacteraceae	Caulobacter	Caulobacter segnis	0.722821	1.49392	1.67795	0	0	6.02105	0	2.42407	1.5914	0	2.55534	3.10908	0	1.15733	0.826514	0.785854	1.46496	0.85786	2.06094	1.52982	0	0	2.05618	1.49604	1.52107	0.938226	0	0.687509	0	0.786733	4.19458	1.85739	1.078	1.01415	0	2.04996	1.80575	2.21815	0.888637	0	0	0	1.16065
Bacteria	Proteobacteria	Alphaproteobacteria	Caulobacterales	Caulobacteraceae	Caulobacter	Caulobacter sp. K31	1.97336	1.70958	1.21403	0.709933	0	6.48279	2.42869	2.24579	2.51045	1.2448	3.22687	1.62314	0	4.02615	2.62199	1.66555	0	0.491775	1.18208	0.811473	2.10591	0.899216	0.53731	2.21454	1.52107	0	2.04929	1.90583	1.72329	2.76581	0	1.45892	2.44478	1.89501	2.36708	1.5671	0	0.936019	0	0.706739	1.29112	0	0
Bacteria	Proteobacteria	Alphaproteobacteria	Caulobacterales	Caulobacteraceae	Caulobacter	Caulobacter vibrioides	2.2935	0.932262	0	1.18362	0	3.02444	1.46133	2.58271	1.5914	0	0	0	1.65348	2.6891	0.826514	0.785854	1.46496	0.85786	1.53782	1.52982	0	0.899216	0.927917	0	1.26455	0	1.69695	0	0	1.06195	0.736197	0	2.58496	0.748298	0	1.12291	1.80575	0	2.27245	1.81903	3.27546	1.59725	0
Bacteria	Proteobacteria	Alphaproteobacteria	Caulobacterales	Caulobacteraceae	NA	Caulobacteraceae bacterium OTSz_A_272	1.71212	1.89716	2.65062	0	2.35575	1.64234	0.524469	1.16842	0.740833	1.71506	0.762871	0.759992	0	3.50727	0.826514	0	0.52621	1.1496	1.53782	1.32769	0	0.518561	0.53731	0	0.952346	0.544075	2.04929	0.93791	0.729164	0	0	1.45892	0	0.748298	0.94427	0	0	3.34091	1.82956	1.17902	1.29112	1.23293	1.4046
Bacteria	Proteobacteria	Gammaproteobacteria	Enterobacterales	Enterobacteriaceae	Cedecea	Cedecea neteri	0.722821	1.24025	0.526016	0.709933	0.866887	0.254452	0	0.699401	0.740833	0.542626	0	0	0	0.611015	0.826514	0	0	0.491775	0	0.462053	0	1.44896	0	0.541184	0.553369	0	0	1.15121	0.990242	0.446343	0.736197	0	1.078	1.23855	0	0.836116	0	0.936019	0	0	0.567928	0.74435	0
Bacteria	Proteobacteria	Alphaproteobacteria	Rhodobacterales	Rhodobacteraceae	Celeribacter	Celeribacter baekdonensis	0	0	0	1.18362	0	3.85816	0	0	0	2.35321	0	0	0	2.23	1.48779	0	1.67839	2.21896	1.53782	0	0.731999	0	0	0	0	0	0	0	0	0	0	0	0	0	0	0	0	0	0	0	0	2.12965	0.866887
Bacteria	Proteobacteria	Alphaproteobacteria	Rhodobacterales	Rhodobacteraceae	Celeribacter	Celeribacter ethanolicus	0	2.58387	0	0	0	5.34474	0	2.04235	0	0	0	0	3.14867	5.14781	0	0	0	0	1.82296	0	0	0	1.89048	3.05009	2.38061	0	1.69695	2.82884	0	0.786733	1.58368	0	2.11548	0	2.36708	0	2.04269	0	1.43448	0	0	2.51766	0
Bacteria	Proteobacteria	Alphaproteobacteria	Rhodobacterales	Rhodobacteraceae	Celeribacter	Celeribacter indicus	2.70674	0	3.29263	1.53962	0	6.75555	5.39951	2.97492	0	0	3.60286	0	3.02734	4.4424	2.03336	2.20807	3.63734	0	1.82296	1.09255	3.53294	0	3.03918	3.12727	2.38061	2.59429	2.7718	2.88952	2.39915	2.68677	1.58368	0	0	2.13719	0	1.74662	1.52209	0	1.6455	0.706739	0	0	1.16065
Bacteria	Proteobacteria	Alphaproteobacteria	Rhodobacterales	Rhodobacteraceae	Celeribacter	Celeribacter manganoxidans	2.84376	0	0	0	0	4.44833	1.67447	1.5218	0.740833	0	0	0	2.19426	3.4848	0	0	0	1.39215	0	0	0	1.20011	0	0	0	0	0	0.93791	0.990242	0.446343	0	0	1.41504	1.01415	0	0	1.35618	0	0	0	0	2.12964	0.497599
Bacteria	Proteobacteria	Alphaproteobacteria	Rhodobacterales	Rhodobacteraceae	Celeribacter	Celeribacter marinus	2.38616	2.34687	2.65062	1.53962	3.07271	2.67823	1.21114	1.16842	1.5914	1.71506	2.16489	2.15944	0.778467	3.94615	2.56027	0	3.41726	2.33963	1.53782	3.97476	0	2.52551	1.48803	0.541184	2.24491	2.59429	0.923614	1.50157	2.79059	0	2.114	3.21844	1.68806	1.75674	2.98761	0.4778	2.65632	3.34091	2.13937	2.05678	5.21643	2.33666	5.55853
Bacteria	Actinobacteria	Actinobacteria	Micrococcales	Cellulomonadaceae	Cellulomonas	Cellulomonas fimi	1.56131	1.24025	1.21403	0.709933	0	4.17553	2.30616	1.5218	1.22791	0	0	0	0	3.18361	1.61466	1.29174	0.52621	0.85786	0.708865	0.811473	0.731999	1.84605	2.2048	0	0	0	0.53449	6.65122	2.20703	1.66698	0	0	0	1.23855	0.94427	0.4778	0	0.936019	0.511684	0.706739	0	0	0.497599
Bacteria	Actinobacteria	Actinobacteria	Micrococcales	Cellulomonadaceae	Cellulomonas	Cellulomonas flavigena	0.722821	2.34687	2.3102	0.709933	0	4.66674	4.06889	4.30122	1.22791	1.49901	0.762871	1.25518	0.778467	1.71594	1.02233	0	0.52621	0.85786	0.708865	0.811473	0	0.899216	0	0	0.553369	1.90632	0.53449	5.68275	0.990242	1.49206	5.40185	1.45892	3.22239	0.422131	0	2.04996	0.391781	0.936019	0.888637	0	0.567928	0	0
Bacteria	Actinobacteria	Actinobacteria	Micrococcales	Cellulomonadaceae	Cellulomonas	Cellulomonas gilvus	0	0.932262	2.54582	0.709933	0	3.57263	0	0	0	0	0.762871	0	1.65348	1.86262	0.599886	0.785854	0.52621	0	1.18208	0.811473	1.86543	0	0	0	2.38061	1.90632	1.69695	4.46351	0.410167	2.31858	0	0	0	1.75674	0	2.04996	1.16867	0	0.511684	0	0.567928	2.12964	0
Bacteria	Actinobacteria	Actinobacteria	Micrococcales	Cellulomonadaceae	Cellulomonas	Cellulomonas sp. PSBB021	2.47323	2.21197	2.92585	1.53962	3.3307	4.78753	3.52628	2.97492	1.5914	2.06913	1.25926	0	0	5.57232	3.46651	1.96216	2.43334	2.65082	1.18208	1.70709	2.49226	2.00995	1.23499	0	0.952346	2.9766	2.5687	4.71895	1.98534	1.96372	1.58368	2.4256	3.8413	3.14042	1.25479	3.08062	3.5371	3.87761	0.511684	0	0	3.38586	1.4046
Bacteria	Bacteroidetes	Flavobacteriia	Flavobacteriales	Flavobacteriaceae	Cellulophaga	Cellulophaga algicola	1.56131	1.89716	1.21403	1.18362	0.866887	0.824996	1.67447	1.80543	0.740833	0.542626	1.92123	1.25518	1.28132	0.434621	1.02233	0.785854	1.86427	1.59973	2.99633	1.09255	1.21529	1.66112	1.48803	0.933824	0.553369	0.544075	0.923614	1.50157	0.729164	1.49206	2.114	0.906512	0.63743	1.43271	2.2317	1.5671	0.953107	1.2448	1.82956	0.706739	1.55069	0.74435	1.16065
Bacteria	Bacteroidetes	Flavobacteriia	Flavobacteriales	Flavobacteriaceae	Cellulophaga	Cellulophaga baltica	0.722821	0.540159	1.46456	1.18362	1.4046	0.366615	1.67447	0.699401	0.740833	0.936019	1.25926	1.25518	1.28132	0.434621	0.826514	0.785854	0.52621	1.1496	0	1.52982	1.21529	1.44896	0.927917	0	0.952346	0.544075	0.923614	0.93791	0	1.29297	1.22129	0	0	0.748298	0	1.36204	0.699574	0	0	0	0	0.74435	0.497599
Bacteria	Bacteroidetes	Flavobacteriia	Flavobacteriales	Flavobacteriaceae	Cellulophaga	Cellulophaga lytica	2.2935	0.932262	1.21403	2.26735	0.866887	1.92478	1.67447	1.5218	2.32965	1.2448	0.762871	1.25518	0	1.15733	2.68117	1.66555	1.46496	1.78117	1.53782	3.82909	1.21529	1.66112	1.48803	0.933824	0	1.24748	0	1.337	0.990242	2.51439	2.32039	1.67187	1.078	1.23855	1.51017	2.18065	1.16867	1.71506	1.43448	0.706739	2.2807	1.88787	2.66771
Bacteria	Firmicutes	Clostridia	Clostridiales	Lachnospiraceae	Cellulosilyticum	Cellulosilyticum lentocellum	0.722821	0	1.86381	0.709933	0	1.17232	0.524469	0.699401	1.5914	0.542626	0	1.25518	0	2.43147	1.19471	0.785854	1.67839	1.78117	0.708865	1.32769	0.731999	0.899216	0.53731	0.541184	0	0.544075	1.22977	0.687509	1.21123	1.82296	1.22129	0	1.078	0.422131	0	2.18065	1.16867	0.936019	0	1.17902	1.29112	0.74435	1.4046
Bacteria	Actinobacteria	Actinobacteria	Micrococcales	Promicromonosporaceae	Cellulosimicrobium	Cellulosimicrobium cellulans	0	0	0	1.18362	0	1.34657	0	0	0	0	0	1.25518	0	2.11762	0.599886	2.20807	0	1.94231	0	1.32769	2.79669	1.44896	0	0	0	0	0	1.90583	0.410166	1.49206	0	0	2.58496	0	0	0	0.699574	0	0.888637	0	0.567928	1.23293	0.497599
Bacteria	Actinobacteria	Actinobacteria	Micrococcales	Promicromonosporaceae	Cellulosimicrobium	Cellulosimicrobium sp. TH-20	1.56131	2.06313	2.74831	0.709933	0	3.4379	2.02461	0	0	1.49901	0	1.25518	0.778467	1.15733	2.12147	0	1.67839	0	1.53782	0	1.86543	1.44896	2.2048	1.49604	0.553369	2.69978	0.923614	3.46901	0	1.29297	0	0.906512	6.95807	1.6038	0	0.4778	1.16867	2.97257	0	1.17902	0.974372	1.23293	0
Bacteria	Proteobacteria	Gammaproteobacteria	Cellvibrionales	Cellvibrionaceae	Cellvibrio	Cellvibrio japonicus	0	0	1.86381	0.709933	0	7.09378	0	0	0	0.542626	1.25926	0.759992	0	2.28307	0	0.785854	0	1.1496	0	0	0	0.899216	0	0.933824	0.553369	0	0.53449	2.22126	1.21124	0.786733	1.22129	0	0	0	1.91558	0.836116	0.953107	2.59044	0	0.706739	0	0	0
Bacteria	Proteobacteria	Gammaproteobacteria	Cellvibrionales	Cellvibrionaceae	Cellvibrio	Cellvibrio sp. PSBB006	0.406214	0	0	0	0.866887	3.85816	0	0.699401	0.740833	0	0	1.25518	0.778467	3.63524	0	0.785854	0	0.491775	0	0	0.731999	0.899216	0	0	0	0	0	2.69922	0	1.29297	0	2.02176	1.078	1.01415	2.36708	0.4778	0.391781	1.2448	0.511684	0	0.567928	0	0
Bacteria	Proteobacteria	Gammaproteobacteria	Cellvibrionales	Cellvibrionaceae	Cellvibrio	Cellvibrio sp. PSBB023	2.77687	1.89716	3.15689	0	2.10262	11.2976	2.54163	0	1.22791	3.20464	3.42708	0.759992	1.28132	3.77146	3.62564	1.66555	1.46496	2.33963	0	1.86493	0	2.52551	1.48803	0	1.26455	2.22178	2.5687	4.80023	1.86025	0.446343	1.87307	2.64317	1.91754	2.89883	2.08228	1.36204	2.72601	3.4045	1.6455	0	2.41725	3.6414	1.16065
Bacteria	Cyanobacteria	NA	Synechococcales	Chamaesiphonaceae	Chamaesiphon	Chamaesiphon minutus	1.84865	0	2.02844	0	1.4046	1.04324	0.524469	1.5218	3.17851	0.542626	1.92123	2.71102	0	1.55265	1.93952	0	1.86427	2.08726	2.60316	1.70709	0	1.66112	0.927917	2.21454	1.73879	0.938226	0.53449	0.93791	1.86025	0.446343	1.58368	2.02176	0.63743	1.23855	2.36708	4.44684	1.52209	1.49901	1.43448	1.81903	2.12986	2.67847	4.05751
Bacteria	Proteobacteria	Gammaproteobacteria	Enterobacterales	Yersiniaceae	Chania	Chania multitudinisentens	0.406214	0.540159	0.526016	0.709933	0	0.824996	0	0	0	0.936019	0.762871	0	0	0.768173	0.330901	0	0	0.491775	0	0	0	0	0	0	0	0	0	0	0	0	0.736197	0.523315	1.078	0.422131	0.548049	0.4778	1.16867	0	0.511684	0.706739	0.567928	0	0.497599
Bacteria	Proteobacteria	Alphaproteobacteria	Rhizobiales	Phyllobacteriaceae	Chelativorans	Chelativorans sp. BNC1	0	0	1.46456	0.709933	0.866887	1.88766	0	0.699401	0.740833	0	0	0	0.778467	1.71594	0.599886	0	0.52621	0	0	0	0	0	2.33953	0.541184	0	0	0	0	0.410166	0	0	0	1.078	0	1.25479	0.836116	0	0	0	0	0	0	0
Bacteria	Proteobacteria	Alphaproteobacteria	Rhizobiales	Chelatococcaceae	Chelatococcus	Chelatococcus daeguensis	0	0	0	0	0	3.69585	1.86014	0	0	0	0	1.62314	0	0	0.826514	0.785854	1.46496	0	0	0	0	0	0	0	0	0	0	0	0	1.49206	0	0.906512	0	0	0	0	0	0	0.511684	0	0	0	0
Bacteria	Proteobacteria	Alphaproteobacteria	Rhizobiales	Chelatococcaceae	Chelatococcus	Chelatococcus sp. CO-6	0	0	0	0	0	3.96001	0	0	0	0	2.16489	0	0	1.99575	0.826514	0	0	0	0.708865	0.462053	0.731999	0	0.537309	0.933824	1.52107	0	0	0	0	0.786733	0	0	0	1.23855	0	0	0.953107	0.542626	0.511684	0.706739	0.974372	0	0.497599
Bacteria	Bacteroidetes	Chitinophagia	Chitinophagales	Chitinophagaceae	Chitinophaga	Chitinophaga caeni	0.982298	0.932262	0.526016	1.18362	0	3.28927	0.908281	0	0.740833	0.542626	0	0	0	2.43147	1.02233	2.20807	0.52621	0.85786	1.53782	1.70709	0.731999	0.899216	0.927917	0	0.952346	0.544075	0.53449	1.50157	0.729164	1.29297	0.736197	0.523315	1.078	1.6038	0	1.36204	0.391781	0.542626	0	0	1.29112	0.74435	0.497599
Bacteria	Bacteroidetes	Chitinophagia	Chitinophagales	Chitinophagaceae	Chitinophaga	Chitinophaga pinensis	1.20214	0.540159	0.526016	0	0	1.92478	0.524469	1.16842	1.22791	0	0.762871	1.25518	0	1.79114	1.19471	0	0.52621	0	0.708865	0.811473	0	0	0	1.89956	1.52107	0	0.923614	1.15121	0.729164	0.786733	1.22129	0.523315	1.91754	0	0	0	0	0.936019	0.511684	1.17902	0	0.74435	0.866887
Bacteria	Bacteroidetes	Chitinophagia	Chitinophagales	Chitinophagaceae	Chitinophaga	Chitinophaga sp. MD30	0.982298	0.540159	0.526016	0	0	3.04144	0.524469	0.699401	1.22791	0.936019	0	0	0	2.56603	0.826514	0	0	1.1496	0.708865	0.462053	0	0.899216	1.70324	0.541184	0	0	1.22977	0	0	0	0.736197	0.906512	0	1.23855	1.25479	0.4778	0.953107	0	0	0.706739	0	0.74435	0.497599
Bacteria	Chlamydiae	Chlamydiia	Chlamydiales	Chlamydiaceae	Chlamydia	Chlamydia abortus	0	0	0	0	0	0	0	0	0	0	0	0	0	0	0.330901	0	0	0	0	0.462053	0	0	0	0	0.553369	0	0	0	0	0	0.736197	0	0	0	0.548049	0	0	0	0.511684	0	0	0	0
Bacteria	Chlamydiae	Chlamydiia	Chlamydiales	Chlamydiaceae	Chlamydia	Chlamydia avium	0	0	0.526016	1.18362	0	0	0.524469	0	0	0	0	0	0	0.768173	0	0	0.52621	0	0	1.09255	0	0.899216	0	0.541184	0	0	0.53449	0	0.410166	1.29297	0.736197	0	0.63743	0	0	0.4778	0	0	0.888637	0	1.55069	0	0
Bacteria	Chlamydiae	Chlamydiia	Chlamydiales	Chlamydiaceae	Chlamydia	Chlamydia caviae	0	0	0	0	0	0	0	0.699401	0	0	0	0	0.778467	0	0	0	0.52621	0	1.18208	0	0	0	0	0.541184	0	0	0	0	0	0.786733	0	0	0	0.422131	0	0	0.391781	0	0	0	0	0	0
Bacteria	Chlamydiae	Chlamydiia	Chlamydiales	Chlamydiaceae	Chlamydia	Chlamydia felis	0	0	0	0	0	0	0	0	0	0	0	0	0	0	0	0	0	0.85786	0	0.811473	0	0	0	0.541184	0	0	0	0	0	0	0	0	0	0	0	0	0.391781	0	0.511684	0	0	0	0
Bacteria	Chlamydiae	Chlamydiia	Chlamydiales	Chlamydiaceae	Chlamydia	Chlamydia gallinacea	0	0.540159	0.526016	0	0	0.254452	0	0	0.740833	0	1.25926	0.759992	0	0.434621	0.599886	0	0	0.491775	0	1.32769	0.731999	0	0	0.933824	0	0	0	0	0.729164	0.446343	0	0	0.63743	0.422131	0	0.4778	0	0	0	0	0	0	0
Bacteria	Chlamydiae	Chlamydiia	Chlamydiales	Chlamydiaceae	Chlamydia	Chlamydia muridarum	0	0	0	0	0	0	0	0	0	0	0	0	0	0.611015	0	0	0	0	0	1.09255	0	0	0	0	0	0	0	0	0	0.446343	0	0.523315	0	0	0	0	0	0.542626	0	0	0	0	0
Bacteria	Chlamydiae	Chlamydiia	Chlamydiales	Chlamydiaceae	Chlamydia	Chlamydia pecorum	2.84376	3.3338	3.82766	3.39724	2.57103	2.4168	3.90967	3.45697	3.46821	3.05414	3.51765	3.51124	2.58668	8.06044	3.36187	3.81086	3.53149	3.72085	3.10672	3.75034	3.61305	3.45261	2.05618	3.27025	3.49636	2.69978	3.5561	3.38719	2.56866	4.7797	3.2713	2.83219	2.9386	3.24757	2.49085	4.7075	3.68442	3.13135	3.7383	2.99154	1.96138	3.18628	3.14166
Bacteria	Chlamydiae	Chlamydiia	Chlamydiales	Chlamydiaceae	Chlamydia	Chlamydia pneumoniae	3.08401	1.89716	3.47493	2.74879	2.57103	2.09728	4.21227	4.05274	1.5914	3.46541	2.99433	3.42072	3.26058	3.89593	2.12147	2.4181	3.0076	3.25242	3.30499	4.39284	2.31198	2.52551	2.57626	2.06563	3.3049	2.69978	2.45531	2.12358	2.39915	4.50811	3.0572	2.99929	1.91754	2.13719	2.71046	3.88183	2.97531	2.59044	2.61083	3.10187	2.6568	3.38586	2.57103
Bacteria	Chlamydiae	Chlamydiia	Chlamydiales	Chlamydiaceae	Chlamydia	Chlamydia psittaci	1.20214	0	0.910652	0	0	0	0	0	0	0	0.762871	0	0	0	0	0.785854	1.67839	0	0	0.462053	0.731999	0.518561	0	0	0	0	0	0	1.21123	1.82296	0.736197	0	0	0	0	0.4778	0	0	0.511684	0	0	0	0
Bacteria	Chlamydiae	Chlamydiia	Chlamydiales	Chlamydiaceae	Chlamydia	Chlamydia sp. 2742-308	0.406214	0	0	0	0	0	0.908281	0	0	0	0	0	0	0	0	0	0	0	0	0	0	0	0.53731	0	0	0.544075	0	0	0	0	0	0	0	0	0	0	0	0	0	0	0	0	0
Bacteria	Chlamydiae	Chlamydiia	Chlamydiales	Chlamydiaceae	Chlamydia	Chlamydia sp. H15-1957-10C	1.39288	0.932262	0	0.709933	0	0	0	0.699401	0	0.936019	1.25926	0.759992	0	1.26677	0.599886	0.785854	1.86427	1.1496	1.18208	1.32769	0.731999	0	0	0.541184	0.553369	0	0.53449	0.384326	0	0.786733	0.736197	0	0.63743	0.748298	0.548049	1.90625	0.391781	0	0	0.706739	0.974372	0.74435	0.866887
Bacteria	Chlamydiae	Chlamydiia	Chlamydiales	Chlamydiaceae	Chlamydia	Chlamydia sp. S15-834C	0	0	0	0	0	0.132829	0	0	0.740833	0	0	0	0	0	0.826514	0	0	0	0	0	0.731999	0.518561	0	0	0	0.544075	0	0	0	0.786733	0	0	0.63743	0	0	0.4778	0	0	0	0	0	0	0.497599
Bacteria	Chlamydiae	Chlamydiia	Chlamydiales	Chlamydiaceae	Chlamydia	Chlamydia suis	0.722821	0.540159	0.910652	0.709933	0	0	0	0	1.22791	0	0	0.759992	0.778467	1.86262	0.330901	1.66555	0	0.491775	0	0.811473	0	0	0.53731	0.541184	1.26455	0.938226	0.53449	0	0.410167	0	1.22129	0.523315	0.63743	1.01415	0	1.12291	0.391781	0	0.511684	1.53423	0.567928	0	1.4046
Bacteria	Chlamydiae	Chlamydiia	Chlamydiales	Chlamydiaceae	Chlamydia	Chlamydia trachomatis	0	0	0	0	0	0	0	0.699401	0	0.936019	0	0	0	0	0	0	0	0	0	0	0.731999	0	0	0	0	0.938226	0	1.64927	0	0.446343	0	0	0	0	0	0	0.391781	0	0	0.706739	0	0.74435	0
Bacteria	Acidobacteria	Blastocatellia	NA	NA	Chloracidobacterium	Chloracidobacterium thermophilum	1.71212	1.89716	0.910652	0.709933	1.4046	2.06439	0.908281	0	0	1.2448	0	0	0.778467	3.4848	2.12147	0.785854	0	0	0	1.09255	0	1.20011	0.927917	0.933824	0.553369	1.24748	0	1.90583	0	0	0.736197	0.906512	2.11548	0.422131	1.25479	0.836116	1.52209	0.542626	0	0	0.567928	2.12964	0.866887
Bacteria	Chlorobi	Chlorobia	Chlorobiales	Chlorobiaceae	Chlorobaculum	Chlorobaculum limnaeum	0	0	0	0.709933	0	0.132829	0.524469	1.16842	0	0.542626	0.762871	0	0	0.434621	0	0.785854	0	0.491775	0	0	0	0	0	0.541184	0	0.544075	0	0.384327	0	1.29297	0	0	0.63743	0	0.548049	0.836116	0.391781	0	0	0.706739	0	0	0
Bacteria	Chlorobi	Chlorobia	Chlorobiales	Chlorobiaceae	Chlorobaculum	Chlorobaculum parvum	0.406214	0	0.526016	0	0	0.132829	0	0	0	0	0	0	0	0	0	0	0	0	0	0	0	0	0	0	0	0	0	0	0	0	0	0	0	0	0	0	0	0.542626	0	0	0	0	0
Bacteria	Chlorobi	Chlorobia	Chlorobiales	Chlorobiaceae	Chlorobaculum	Chlorobaculum tepidum	0	0.932262	0	0	0	0	0	0	0	0	0.762871	0	0	0	0	0	0	0	0.708865	0	0	0	0	0.541184	0	0	0	0	0	0	0	0	0.63743	0	0	0	0	0.542626	0	0	0	0.74435	0
Bacteria	Chlorobi	Chlorobia	Chlorobiales	Chlorobiaceae	Chlorobium	Chlorobium chlorochromatii	2.19448	2.68921	2.3102	0	2.35575	0.254452	1.86014	0	0	1.90293	0.762871	1.62314	1.65348	0	1.19471	0	1.46496	2.21896	2.06094	2.46728	0	3.33386	2.57626	1.49604	2.61885	2.07265	2.04929	0.384326	0.729164	0.786733	2.32039	2.16929	2.11548	1.43271	0.94427	3.14606	1.52209	0.542626	1.6455	0.706739	0.567928	0.74435	1.16065
Bacteria	Chlorobi	Chlorobia	Chlorobiales	Chlorobiaceae	Chlorobium	Chlorobium limicola	0	1.24025	1.21403	0.709933	0.866887	1.40027	0	0.699401	0	0.542626	0	0.759992	0.778467	0.434621	0.330901	0	1.46496	0.491775	0	0.462053	0	0.899216	0	0	0.553369	0.544075	0.923614	0	0	0	1.22129	0	0	0	1.25479	0.836116	0.391781	0	0.511684	0	0	0	0.497599
Bacteria	Chlorobi	Chlorobia	Chlorobiales	Chlorobiaceae	Chlorobium	Chlorobium phaeobacteroides	1.39288	1.49392	0.910652	0	0.866887	0.567747	0	0	1.22791	0.542626	1.92123	1.25518	0	1.63661	1.34868	0.785854	1.86427	1.1496	1.18208	2.56255	2.31198	0.899216	0.53731	1.24214	0	0.544075	1.48219	0.93791	0.410167	1.06195	1.22129	1.45892	1.078	1.01415	0.548049	1.12291	1.52209	0.542626	0.511684	0.706739	0.567928	0.74435	2.23473
Bacteria	Chlorobi	Chlorobia	Chlorobiales	Chlorobiaceae	Chlorobium	Chlorobium phaeovibrioides	0.406214	0	0.526016	0	0	0	0	0	1.22791	0.542626	0.762871	0	0	0	0.330901	0	0	0	0	0	0	0	0	0.541184	0	0	0	0	0	0	0	0.523315	0	0.748298	0	0.836116	0	0	0.888637	0	0	0	0
Bacteria	Chloroflexi	Chloroflexia	Chloroflexales	Chloroflexaceae	Chloroflexus	Chloroflexus aggregans	0	0	0.526016	0	0	1.45204	0.524469	0.699401	0.740833	0	0	0	0	1.79114	1.34868	0	0	0.491775	0	0	0	0	0	0	0	0	0	2.01881	0	0	0.736197	1.67187	0	0	0.548049	0.836116	0	0	0.511684	0	0.974372	0	0
Bacteria	Chloroflexi	Chloroflexia	Chloroflexales	Chloroflexaceae	Chloroflexus	Chloroflexus aurantiacus	0.982298	1.24025	0.526016	0	0	0.254452	0.908281	0	0	0.542626	0	0	0	0.233615	0.330901	0	0	0.491775	0.708865	0.462053	0	0	0.927917	0	0	0.938226	0.923614	1.337	0.990242	0.446343	0	2.02176	0.63743	0	0.548049	0.836116	0.391781	0	0.511684	0	0	0	0
Bacteria	Chlorobi	Chlorobia	Chlorobiales	Chlorobiaceae	Chloroherpeton	Chloroherpeton thalassium	0	0.540159	0	0	0	0.132829	0	0	0	0.542626	0	0	0.778467	0	0	0	0.52621	0	0	0.462053	0	0	0	0	0	0	0	0.687509	0	1.06194	0.736197	0	0	0	0	0.4778	0	0	1.18722	0	0	0	0.866887
Bacteria	Cyanobacteria	NA	Chroococcales	Chroococcaceae	Chondrocystis	Chondrocystis sp. NIES-4102	1.20214	1.70958	1.67795	1.18362	1.4046	3.64114	0	0	1.5914	2.06913	0.762871	0.759992	1.28132	0.768173	1.34868	0.785854	1.46496	1.59973	1.82296	1.86493	1.21529	0	0.53731	0.933824	0.553369	0.938226	1.22977	1.50157	2.10044	1.29297	1.22129	0	0	1.6038	0.548049	3.9567	1.16867	0.542626	1.82956	1.81903	1.55069	1.23293	1.61321
Bacteria	Proteobacteria	Deltaproteobacteria	Myxococcales	Polyangiaceae	Chondromyces	Chondromyces crocatus	1.56131	4.03918	1.46456	1.18362	0.866887	1.50202	1.21114	0	0.740833	0	0	0	1.65348	3.61468	0.599886	1.66555	1.21439	0.491775	0	2.56255	0	0.518561	2.05618	0.933824	0	0	1.22977	1.78325	1.72329	1.06195	0.736197	0.906512	0	1.6038	1.51017	0.836116	0.953107	0.936019	1.18722	1.17902	0.567928	0	1.95718
Bacteria	Firmicutes	Clostridia	Clostridiales	Christensenellaceae	Christensenella	Christensenella massiliensis	0.406214	0	0	0	0	0.824996	0.524469	0.699401	0	0	0.762871	0	0	0.611015	0	0.785854	0	1.59973	0	0	0	0	0	0	0	0.938226	0	1.337	0.410167	0	0	0.523315	3.03953	0	0	0.4778	0	0	0	0.706739	0	0	0
Bacteria	Proteobacteria	Gammaproteobacteria	Chromatiales	Chromatiaceae	NA	Chromatiaceae bacterium 2141T.STBD.0c.01a	0.722821	0	0	0	0	2.30862	0	0	1.22791	0.542626	0	0	0.778467	3.39122	0.826514	0	0	0	0.708865	0.462053	0.731999	0	0	0	0	0.544075	0	0	0.410167	1.06195	0	0	0	0	0.94427	0.836116	0	1.2448	0	0	0	0.74435	0.497599
Bacteria	Proteobacteria	Betaproteobacteria	Neisseriales	Chromobacteriaceae	Chromobacterium	Chromobacterium rhizoryzae	0	0	0	0.709933	0	0.567747	0.524469	0	0	0.542626	0	0	0	0	0	1.29174	0.52621	0	0.708865	0	0	0	0	0.541184	0	0	0	0	0	0.786733	0	0	0	0	0.548049	1.12291	0	0	0	0.706739	0	0	0
Bacteria	Proteobacteria	Betaproteobacteria	Neisseriales	Chromobacteriaceae	Chromobacterium	Chromobacterium sp. ATCC 53434	0	0	0	0	0	1.29079	0	0	0	0	0	0	0	0.768173	0	0.785854	0	0.491775	0	0	0	0	0	0.541184	0	0.544075	0	0	0	0.446343	0	0.906512	0	0	1.25479	0.4778	0	0	0	0	0	0.74435	0.497599
Bacteria	Proteobacteria	Betaproteobacteria	Neisseriales	Chromobacteriaceae	Chromobacterium	Chromobacterium sp. IIBBL 112-1	0	0	0	0.709933	0	0	0	0	0	0	0	0	0	0	0	0	0	0	0	0	0	0	0	0	0	0	0	0	0	0	0	0	0	0	0	0	0	0.542626	0	0	0	0	0.497599
Bacteria	Proteobacteria	Betaproteobacteria	Neisseriales	Chromobacteriaceae	Chromobacterium	Chromobacterium sp. IIBBL 274-1	0	0	0	0	0	0	0.908281	0	0	0	0	0	0	0	0	0	0	0	0	0	0	0	0	0	0	0	0	0	0	0	0	0	0	0	0	0	0	0	0	0	0	0	0
Bacteria	Proteobacteria	Betaproteobacteria	Neisseriales	Chromobacteriaceae	Chromobacterium	Chromobacterium vaccinii	0.722821	0.540159	0	1.53962	0	1.55032	1.21114	0.699401	1.22791	1.49901	0.762871	0	1.65348	0	1.02233	0.785854	0	0.85786	1.53782	0.462053	1.21529	0	1.23499	2.5866	0.952346	0	0.923614	1.15121	0	1.82296	0	0.523315	0	0.422131	0	1.5671	0	0.542626	0.511684	0	0.974372	0.74435	0.497599
Bacteria	Proteobacteria	Betaproteobacteria	Neisseriales	Chromobacteriaceae	Chromobacterium	Chromobacterium violaceum	1.97336	0.540159	1.46456	0	0	1.04324	2.744	3.88012	1.5914	0.936019	0	0	1.65348	0.768173	0.599886	0	0.910949	1.39215	0	1.86493	0	0	1.89048	0.933824	0.553369	1.50199	1.48219	2.22126	1.86025	0	0	1.67187	1.078	1.23855	0	0	1.16867	1.49901	1.18722	0	0.567928	0.74435	0.866887
Bacteria	Proteobacteria	Gammaproteobacteria	Oceanospirillales	Halomonadaceae	Chromohalobacter	Chromohalobacter salexigens	0.406214	0.540159	0	1.18362	0	0	0.908281	0.699401	1.22791	0.542626	0	0	0	0.434621	0.330901	0	0	0	0.708865	0	0	0	0.53731	0	0.553369	0	0.53449	2.01881	0.990242	0	0.736197	0	0	0	0	0.4778	0	0	0.511684	0	0	0	0.497599
Bacteria	Cyanobacteria	NA	Chroococcidiopsidales	Chroococcidiopsidaceae	Chroococcidiopsis	Chroococcidiopsis thermalis	3.3371	4.32723	4.72884	1.53962	2.10262	7.29323	4.37352	2.24579	1.88149	3.34091	3.11528	1.62314	2.58668	5.14781	4.01882	0	3.15745	3.53113	2.06094	2.46728	0	3.56232	4.28554	3.20053	2.91554	3.27852	3.89737	3.05762	3.71886	1.06195	1.22129	9.36045	2.71272	4.67091	4.10213	3.58416	4.02579	3.4045	1.6455	2.43956	1.29112	2.67847	2.4674
Bacteria	Bacteroidetes	Flavobacteriia	Flavobacteriales	Flavobacteriaceae	Chryseobacterium	Chryseobacterium camelliae	0.722821	0.540159	1.67795	0	0	3.99534	1.21114	1.16842	0	3.92175	1.25926	0.759992	1.28132	3.89593	1.02233	1.29174	1.21439	0.85786	0	0.811473	1.86543	1.44896	0.53731	0	0	0.938226	0.53449	1.50157	2.39915	0.446343	0.736197	0.523315	0	1.23855	0.94427	1.12291	0.953107	0.542626	0.511684	1.17902	0.567928	1.23293	0.497599
Bacteria	Bacteroidetes	Flavobacteriia	Flavobacteriales	Flavobacteriaceae	Chryseobacterium	Chryseobacterium gallinarum	2.08815	0	0.910652	0.709933	1.4046	4.10452	4.7477	0.699401	0	1.90293	2.16489	1.25518	1.65348	1.55265	1.73126	0.785854	0.52621	1.78117	0	1.70709	0.731999	2.15711	3.25912	1.24214	1.52107	1.24748	0	1.337	1.57194	0	0	0.906512	1.078	0	1.25479	1.5671	0.699574	0.936019	0	1.17902	3.80989	1.59725	1.4046
Bacteria	Bacteroidetes	Flavobacteriia	Flavobacteriales	Flavobacteriaceae	Chryseobacterium	Chryseobacterium glaciei	0.982298	0.932262	3.5848	1.82494	2.10262	1.92478	1.21114	1.16842	0	0.542626	1.25926	1.25518	1.28132	2.6891	1.19471	1.66555	1.46496	1.78117	2.60316	2.36528	1.86543	2.41285	1.89048	1.71186	1.52107	1.24748	0	2.31274	0.990242	1.96372	1.22129	1.20899	1.41504	2.60847	0.94427	1.74662	2.85604	1.49901	1.43448	0	2.2807	3.07509	1.95718
Bacteria	Bacteroidetes	Flavobacteriia	Flavobacteriales	Flavobacteriaceae	Chryseobacterium	Chryseobacterium indologenes	2.2935	3.77776	3.08391	2.44628	0.866887	3.70655	3.41209	1.5218	2.81563	3.63407	2.71697	3.59642	3.63749	3.34205	3.1686	1.96216	3.0076	2.90666	0	2.36528	2.31198	3.84883	4.4731	2.5866	1.52107	3.05821	2.19769	2.62977	2.79059	3.1662	1.87307	2.16929	3.72489	1.6038	2.90101	3.20867	2.91691	3.20464	1.99277	0.706739	3.85868	2.67847	1.79542
Bacteria	Bacteroidetes	Flavobacteriia	Flavobacteriales	Flavobacteriaceae	Chryseobacterium	Chryseobacterium piperi	1.84865	1.49392	0.910652	0.709933	0	1.96097	2.17224	0	0	2.06913	0	0.759992	1.28132	0.768173	0.330901	1.29174	1.21439	1.1496	1.18208	0	0.731999	2.00995	0	1.49604	0	0.544075	1.69695	2.22126	1.72329	1.29297	1.58368	0.523315	1.078	1.01415	0	1.12291	0.953107	1.2448	0.888637	1.17902	0	1.59725	0.866887
Bacteria	Bacteroidetes	Flavobacteriia	Flavobacteriales	Flavobacteriaceae	Chryseobacterium	Chryseobacterium sp. IHB B 17019	2.55534	2.34687	3.78225	1.53962	0.866887	3.71717	6.21361	1.5218	0	3.05414	0.762871	0.759992	0	2.23	1.48779	0.785854	2.02892	2.33963	2.06094	1.70709	2.31198	3.06228	3.86175	2.34951	2.38061	1.71827	0.53449	3.20817	1.72329	2.4198	2.93693	2.4256	1.91754	1.89501	2.49085	2.86431	0.953107	2.06913	1.6455	0.706739	2.95485	2.51766	1.4046
[truncated: 4,387 more rows]
[truncated: 69 more columns]
